# Supplementary material for: Substantial somatic genomic variation and selection for BCOR mutations in human induced pluripotent stem cells
Source: Nat Genet. 2022 Aug 11;54(9):1406–16. doi: 10.1038/s41588-022-01147-3 (PMC9470532; doi:10.1038/s41588-022-01147-3)
Supplement: Supplementary file 4 — Supplementary Tables 1–14. [file 41588_2022_1147_MOESM4_ESM.xlsx]

## Sheet: Table_S1_Summary hiPSCs
Table S1. Summary of hiPSC samples
	Donors	Parental lines	Subclone lines	Sequencing method	“normal” used to remove germline mutations
F-hiPSCs	S2	2	0	WGS	Fibroblast
	9 from HipSci	10	0	WGS	Fibroblast
	HipSci 288 healthy donors	452	0	WGS: 324; WES: 381; hcWES: 106	Bespoke approach
B-hiPSCs	S2	2	0	WGS	Fibroblast
	S7	4	0	WGS	Fibroblast
	HipSci 9 donors (2 normal + 7 patients)	17	0	WES	-
	Insignia 78 patients	78	141	WGS; RNA-seq for 78 parental lines	Germline control

## Sheet: Table_S2_skin_blood_subs_indels
Table S2. Summary of mutation burden for samples in Fig. 1
Sample	tissue	doublesubs	subs	indels	rearrangements	ploidy
HPSI0114i-eipl_1	skin	93	2998	162	2	2.01
HPSI0215i-fawm_4	skin	4	1152	67	4	2.05
HPSI0414i-oaqd_2	skin	105	2717	119	6	2
HPSI0414i-oaqd_3	skin	106	2129	91	4	2
HPSI0614i-paab_3	skin	115	1512	41	2	2.05
HPSI0714i-iudw_4	skin	361	4303	208	5	2.01
HPSI0914i-laey_4	skin	429	3908	185	3	2
HPSI1013i-yemz_3	skin	26	1520	110	3	2
HPSI1014i-quls_2	skin	190	2179	82	1	2
HPSI1113i-qorq_2	skin	56	1235	90	2	2.05
S2_RE19_P2	blood	4	1166	35	2	2.06
S2_RE5_P1	blood	7	1146	78	2	2.06
S2_SF2_P2	skin	17	1873	71	2	2.06
S2_SF3_P2	skin	1879	8171	226	6	2.06
S7_RE11_P2	blood	5	1281	63	2	2.06
S7_RE14_P2	blood	7	994	46	3	2.06
S7_RE17_P2	blood	4	706	43	2	2.06
S7_RE2_P2	blood	4	827	42	3	2.06

## Sheet: Table_S3_sample_summary_3experi
Table S3. Summary of samples from HipSci project
ips	wes	wes_highcov	wgs	fibro
HPSI0114i-bezi_1	126	0	7433	HPSI0114i-bezi
HPSI0114i-bezi_3	115	0	7821	HPSI0114i-bezi
HPSI0114i-eipl_1	67	99	3261	HPSI0114i-eipl
HPSI0114i-eipl_3	96	119	5965	HPSI0114i-eipl
HPSI0114i-fikt_3	135	223	7878	HPSI0114i-fikt
HPSI0114i-iisa_1	64	0	2986	HPSI0114i-iisa
HPSI0114i-iisa_3	134	0	7913	HPSI0114i-iisa
HPSI0114i-joxm_1	488	554	21715	HPSI0114i-joxm
HPSI0114i-kolf_2	185	0	9156	HPSI0114i-kolf
HPSI0114i-kolf_3	89	0	3857	HPSI0114i-kolf
HPSI0114i-lexy_1	68	153	3486	HPSI0114i-lexy
HPSI0114i-lexy_2	48	132	2384	HPSI0114i-lexy
HPSI0114i-oevr_3	47	0	2479	HPSI0114i-oevr
HPSI0114i-rozh_4	55	164	1946	HPSI0114i-rozh
HPSI0114i-rozh_5	102	198	5703	HPSI0114i-rozh
HPSI0114i-vabj_3	55	153	2035	HPSI0114i-vabj
HPSI0114i-vass_1	350	604	17926	HPSI0114i-vass
HPSI0114i-wegi_1	0	0	4281	HPSI0114i-wegi
HPSI0114i-zapk_2	134	0	8918	HPSI0114i-zapk
HPSI0114i-zapk_3	121	0	8747	HPSI0114i-zapk
HPSI0114i-zoxy_3	49	130	2692	HPSI0114i-zoxy
HPSI0115i-aion_2	255	0	14670	HPSI0115i-aion
HPSI0115i-aion_3	248	0	15206	HPSI0115i-aion
HPSI0115i-aoxv_1	491	0	21580	HPSI0115i-aoxv
HPSI0115i-aoxv_3	480	0	20176	HPSI0115i-aoxv
HPSI0115i-bimq_4	0	0	3148	HPSI0115i-bimq
HPSI0115i-bimq_5	0	0	2618	HPSI0115i-bimq
HPSI0115i-boqx_1	0	0	14943	HPSI0115i-boqx
HPSI0115i-boqx_2	0	0	13222	HPSI0115i-boqx
HPSI0115i-gifk_1	46	43	2294	HPSI0115i-gifk
HPSI0115i-gost_2	83	0	3830	HPSI0115i-gost
HPSI0115i-hecn_3	0	0	2886	HPSI0115i-hecn
HPSI0115i-hecn_6	0	0	2370	HPSI0115i-hecn
HPSI0115i-iiyk_2	29	0	2049	HPSI0115i-iiyk
HPSI0115i-iiyk_4	60	0	2593	HPSI0115i-iiyk
HPSI0115i-iuad_2	0	0	5030	HPSI0115i-iuad
HPSI0115i-iuad_3	0	0	3511	HPSI0115i-iuad
HPSI0115i-kozf_1	0	0	1366	HPSI0115i-kozf
HPSI0115i-kozf_2	0	0	3813	HPSI0115i-kozf
HPSI0115i-melw_1	76	77	5045	HPSI0115i-melw
HPSI0115i-melw_2	64	74	3937	HPSI0115i-melw
HPSI0115i-paim_1	0	0	1170	HPSI0115i-paim
HPSI0115i-paim_3	0	0	1270	HPSI0115i-paim
HPSI0115i-payf_1	0	0	4116	HPSI0115i-payf
HPSI0115i-payf_2	0	0	4129	HPSI0115i-payf
HPSI0115i-qoog_4	76	0	6364	HPSI0115i-qoog
HPSI0115i-qoog_6	23	0	1753	HPSI0115i-qoog
HPSI0115i-rakz_6	0	0	8676	HPSI0115i-rakz
HPSI0115i-rehy_2	0	0	2612	HPSI0115i-rehy
HPSI0115i-rehy_3	0	0	2722	HPSI0115i-rehy
HPSI0115i-sehp_2	0	0	2231	HPSI0115i-sehp
HPSI0115i-sehp_3	0	0	2864	HPSI0115i-sehp
HPSI0115i-timk_2	0	0	1269	HPSI0115i-timk
HPSI0115i-timk_4	0	0	1375	HPSI0115i-timk
HPSI0115i-uolo_5	365	0	13386	HPSI0115i-uolo
HPSI0115i-uupc_2	0	0	1411	HPSI0115i-uupc
HPSI0115i-vazt_1	30	0	2367	HPSI0115i-vazt
HPSI0115i-vazt_2	33	0	2220	HPSI0115i-vazt
HPSI0115i-vehl_2	0	0	1103	HPSI0115i-vehl
HPSI0115i-vehl_3	0	0	1218	HPSI0115i-vehl
HPSI0115i-yaqw_1	0	0	12438	HPSI0115i-yaqw
HPSI0115i-yaqw_3	0	0	9997	HPSI0115i-yaqw
HPSI0115i-zihe_1	41	64	2500	HPSI0115i-zihe
HPSI0214i-datg_2	168	0	8327	HPSI0214i-datg
HPSI0214i-eiwy_1	508	0	26249	HPSI0214i-eiwy
HPSI0214i-feec_2	148	256	7855	HPSI0214i-feec
HPSI0214i-feec_3	76	150	2998	HPSI0214i-feec
HPSI0214i-fiau_1	0	0	2154	HPSI0214i-fiau
HPSI0214i-heja_1	81	126	2776	HPSI0214i-heja
HPSI0214i-heja_2	140	185	6186	HPSI0214i-heja
HPSI0214i-heth_1	72	0	5238	HPSI0214i-heth
HPSI0214i-kehc_2	64	0	4089	HPSI0214i-kehc
HPSI0214i-kucg_2	164	0	6656	HPSI0214i-kucg
HPSI0214i-pelm_1	30	60	2115	HPSI0214i-pelm
HPSI0214i-pelm_3	44	60	2282	HPSI0214i-pelm
HPSI0214i-poih_2	101	0	7079	HPSI0214i-poih
HPSI0214i-poih_4	95	0	7020	HPSI0214i-poih
HPSI0214i-rayr_1	61	0	2127	HPSI0214i-rayr
HPSI0214i-wibj_1	24	0	1051	HPSI0214i-wibj
HPSI0214i-wibj_2	75	0	2133	HPSI0214i-wibj
HPSI0215i-deyz_2	36	41	3268	HPSI0215i-deyz
HPSI0215i-deyz_3	30	49	2374	HPSI0215i-deyz
HPSI0215i-fawm_2	148	178	9823	HPSI0215i-fawm
HPSI0215i-fawm_4	44	77	2026	HPSI0215i-fawm
HPSI0215i-hipn_1	51	91	2542	HPSI0215i-hipn
HPSI0215i-hipn_2	61	89	2776	HPSI0215i-hipn
HPSI0215i-oilg_1	161	182	7134	HPSI0215i-oilg
HPSI0215i-oilg_3	169	189	7271	HPSI0215i-oilg
HPSI0215i-romx_1	0	0	1503	HPSI0215i-romx
HPSI0215i-romx_2	0	0	1499	HPSI0215i-romx
HPSI0215i-uiao_1	0	0	3670	HPSI0215i-uiao
HPSI0215i-uiao_2	0	0	7070	HPSI0215i-uiao
HPSI0215i-yoch_6	31	0	1928	HPSI0215i-yoch
HPSI0215i-zett_5	0	0	6273	HPSI0215i-zett
HPSI0314i-bipt_1	53	0	3386	HPSI0314i-bipt
HPSI0314i-bubh_1	20	136	1043	HPSI0314i-bubh
HPSI0314i-bubh_3	247	338	20407	HPSI0314i-bubh
HPSI0314i-cuhk_1	47	126	2743	HPSI0314i-cuhk
HPSI0314i-cuhk_2	48	93	2904	HPSI0314i-cuhk
HPSI0314i-fafq_1	88	0	5860	HPSI0314i-fafq
HPSI0314i-hoik_1	52	0	3406	HPSI0314i-hoik
HPSI0314i-qaqx_1	34	0	2229	HPSI0314i-qaqx
HPSI0314i-qonc_1	112	176	7523	HPSI0314i-qonc
HPSI0314i-sojd_2	51	0	2170	HPSI0314i-sojd
HPSI0314i-sojd_3	47	0	2294	HPSI0314i-sojd
HPSI0314i-wigw_2	34	54	2916	HPSI0314i-wigw
HPSI0314i-xagu_1	0	0	8833	HPSI0314i-xagu
HPSI0314i-xugn_1	89	212	1923	HPSI0314i-xugn
HPSI0314i-xugn_2	59	147	1802	HPSI0314i-xugn
HPSI0414i-ceik_1	671	0	37259	HPSI0414i-ceik
HPSI0414i-ceik_2	175	0	9344	HPSI0414i-ceik
HPSI0414i-gesg_2	94	186	5581	HPSI0414i-gesg
HPSI0414i-mita_2	105	0	6973	HPSI0414i-mita
HPSI0414i-naju_1	91	125	5624	HPSI0414i-naju
HPSI0414i-oaqd_2	73	111	4362	HPSI0414i-oaqd
HPSI0414i-oaqd_3	75	94	4867	HPSI0414i-oaqd
HPSI0414i-oikd_2	38	0	2373	HPSI0414i-oikd
HPSI0414i-oikd_5	36	0	2446	HPSI0414i-oikd
HPSI0414i-sebn_3	264	0	19665	HPSI0414i-sebn
HPSI0414i-sebn_4	271	0	19593	HPSI0414i-sebn
HPSI0414i-seru_1	53	0	3651	HPSI0414i-seru
HPSI0414i-seru_7	62	0	3638	HPSI0414i-seru
HPSI0414i-uawq_2	328	0	18427	HPSI0414i-uawq
HPSI0414i-xojn_3	260	0	19624	HPSI0414i-xojn
HPSI0514i-fiaj_1	31	152	1557	HPSI0514i-fiaj
HPSI0514i-fiaj_3	34	155	1447	HPSI0514i-fiaj
HPSI0514i-kuco_5	50	53	3199	HPSI0514i-kuco
HPSI0514i-lako_1	78	0	2817	HPSI0514i-lako
HPSI0514i-lako_2	95	0	6750	HPSI0514i-lako
HPSI0514i-letw_1	74	0	5327	HPSI0514i-letw
HPSI0514i-letw_5	42	0	2468	HPSI0514i-letw
HPSI0514i-naah_2	86	0	3778	HPSI0514i-naah
HPSI0514i-naah_4	84	0	3987	HPSI0514i-naah
HPSI0514i-oekw_2	64	0	4347	HPSI0514i-oekw
HPSI0514i-oupf_5	0	0	2901	HPSI0514i-oupf
HPSI0514i-oupf_6	0	0	4833	HPSI0514i-oupf
HPSI0514i-puie_4	83	69	2082	HPSI0514i-puie
HPSI0514i-puie_5	139	137	8045	HPSI0514i-puie
HPSI0514i-qihv_1	33	0	2854	HPSI0514i-qihv
HPSI0514i-rutc_2	38	57	2767	HPSI0514i-rutc
HPSI0514i-sohd_2	47	64	2502	HPSI0514i-sohd
HPSI0514i-sohd_3	46	61	2376	HPSI0514i-sohd
HPSI0514i-suul_1	0	0	8168	HPSI0514i-suul
HPSI0514i-suul_2	0	0	8418	HPSI0514i-suul
HPSI0514i-tert_1	24	0	1413	HPSI0514i-tert
HPSI0514i-toco_5	44	0	2530	HPSI0514i-toco
HPSI0514i-vuna_3	115	168	3643	HPSI0514i-vuna
HPSI0514i-wiii_2	55	0	2618	HPSI0514i-wiii
HPSI0514i-wiii_3	54	0	2458	HPSI0514i-wiii
HPSI0514i-xufp_1	0	0	1041	HPSI0514i-xufp
HPSI0514i-xufp_2	0	0	5232	HPSI0514i-xufp
HPSI0514i-yelp_3	101	0	6034	HPSI0514i-yelp
HPSI0514i-yelp_4	0	0	5953	HPSI0514i-yelp
HPSI0514i-yewo_4	0	0	2361	HPSI0514i-yewo
HPSI0614i-ciwj_1	283	327	17646	HPSI0614i-ciwj
HPSI0614i-ciwj_2	289	337	17861	HPSI0614i-ciwj
HPSI0614i-denw_6	52	0	2581	HPSI0614i-denw
HPSI0614i-juzt_4	0	0	4457	HPSI0614i-juzt
HPSI0614i-kegd_2	52	0	2618	HPSI0614i-kegd
HPSI0614i-lepk_1	107	0	7343	HPSI0614i-lepk
HPSI0614i-lepk_4	35	0	1435	HPSI0614i-lepk
HPSI0614i-liqa_1	20	0	1202	HPSI0614i-liqa
HPSI0614i-liqa_6	12	0	1047	HPSI0614i-liqa
HPSI0614i-lirf_5	0	0	6460	HPSI0614i-lirf
HPSI0614i-lirf_6	0	0	6416	HPSI0614i-lirf
HPSI0614i-miaj_4	64	90	4224	HPSI0614i-miaj
HPSI0614i-miaj_6	60	91	4180	HPSI0614i-miaj
HPSI0614i-oicx_2	102	161	5091	HPSI0614i-oicx
HPSI0614i-oicx_6	101	139	5092	HPSI0614i-oicx
HPSI0614i-paab_3	100	0	6979	HPSI0614i-paab
HPSI0614i-paab_4	98	0	6985	HPSI0614i-paab
HPSI0614i-puhk_2	58	0	4012	HPSI0614i-puhk
HPSI0614i-puhk_5	32	0	1728	HPSI0614i-puhk
HPSI0614i-qunz_2	0	0	5411	HPSI0614i-qunz
HPSI0614i-qunz_3	0	0	5284	HPSI0614i-qunz
HPSI0614i-uevq_4	0	0	2182	HPSI0614i-uevq
HPSI0614i-uevq_6	0	0	1784	HPSI0614i-uevq
HPSI0614i-uilk_2	72	0	2244	HPSI0614i-uilk
HPSI0614i-uilk_3	68	0	2571	HPSI0614i-uilk
HPSI0614i-voce_1	54	0	1524	HPSI0614i-voce
HPSI0614i-voce_2	55	0	1517	HPSI0614i-voce
HPSI0614i-wihj_1	105	0	6026	HPSI0614i-wihj
HPSI0614i-wihj_4	102	0	5477	HPSI0614i-wihj
HPSI0714i-burb_1	174	0	9546	HPSI0714i-burb
HPSI0714i-burb_3	172	0	8841	HPSI0714i-burb
HPSI0714i-iudw_1	140	0	10140	HPSI0714i-iudw
HPSI0714i-iudw_4	80	0	5244	HPSI0714i-iudw
HPSI0714i-jilk_3	106	0	6288	HPSI0714i-jilk
HPSI0714i-jilk_4	99	0	6203	HPSI0714i-jilk
HPSI0714i-keui_1	26	0	1468	HPSI0714i-keui
HPSI0714i-keui_4	34	0	1754	HPSI0714i-keui
HPSI0714i-kute_4	24	0	2221	HPSI0714i-kute
HPSI0714i-kute_5	38	0	2691	HPSI0714i-kute
HPSI0714i-nufh_3	58	0	2677	HPSI0714i-nufh
HPSI0714i-nufh_4	61	0	2698	HPSI0714i-nufh
HPSI0714i-oatm_1	0	0	3037	HPSI0714i-oatm
HPSI0714i-oatm_2	0	0	3126	HPSI0714i-oatm
HPSI0714i-pipw_4	251	261	14084	HPSI0714i-pipw
HPSI0714i-pipw_5	149	166	8204	HPSI0714i-pipw
HPSI0715i-aowh_2	123	0	2455	HPSI0715i-aowh
HPSI0715i-meue_4	67	0	2727	HPSI0715i-meue
HPSI0715i-meue_5	155	0	9837	HPSI0715i-meue
HPSI0715i-zaie_1	37	0	2819	HPSI0715i-zaie
HPSI0715i-zaie_5	52	0	3062	HPSI0715i-zaie
HPSI0814i-bokz_5	833	0	46090	HPSI0814i-bokz
HPSI0814i-bokz_6	833	0	46773	HPSI0814i-bokz
HPSI0814i-doao_1	182	0	9830	HPSI0814i-doao
HPSI0814i-doao_2	185	0	10782	HPSI0814i-doao
HPSI0814i-siqu_11	140	0	6509	HPSI0814i-siqu
HPSI0814i-siqu_4	153	0	6831	HPSI0814i-siqu
HPSI0814i-uepz_3	0	0	3250	HPSI0814i-uepz
HPSI0814i-uepz_4	0	0	2920	HPSI0814i-uepz
HPSI0913i-diku_1	35	90	2724	HPSI0913i-diku
HPSI0913i-eika_2	123	163	4670	HPSI0913i-eika
HPSI0913i-lise_1	50	129	1770	HPSI0913i-lise
HPSI0913i-lise_3	70	126	3384	HPSI0913i-lise
HPSI0913i-oapg_5	39	0	2477	HPSI0913i-oapg
HPSI0913i-xomm_1	0	0	7475	HPSI0913i-xomm
HPSI0913i-xomm_2	0	0	2527	HPSI0913i-xomm
HPSI0913i-xomm_3	0	0	1532	HPSI0913i-xomm
HPSI0914i-euts_1	0	0	13208	HPSI0914i-euts
HPSI0914i-euts_3	421	528	24765	HPSI0914i-euts
HPSI0914i-gine_2	297	0	20278	HPSI0914i-gine
HPSI0914i-jejf_2	40	0	2100	HPSI0914i-jejf
HPSI0914i-jejf_3	36	0	2013	HPSI0914i-jejf
HPSI0914i-kajh_2	14	21	884	HPSI0914i-kajh
HPSI0914i-kajh_3	15	24	1221	HPSI0914i-kajh
HPSI0914i-laey_4	86	212	4945	HPSI0914i-laey
HPSI0914i-laey_6	106	261	6834	HPSI0914i-laey
HPSI0914i-ouvb_2	122	0	8754	HPSI0914i-ouvb
HPSI0914i-qehq_3	36	0	2167	HPSI0914i-qehq
HPSI0914i-qehq_7	121	0	8016	HPSI0914i-qehq
HPSI0914i-rejf_2	38	0	2959	HPSI0914i-rejf
HPSI0914i-suop_2	200	0	10665	HPSI0914i-suop
HPSI0914i-suop_5	105	0	3813	HPSI0914i-suop
HPSI0914i-vaka_5	59	0	4225	HPSI0914i-vaka
HPSI0914i-yuvg_2	0	0	9237	HPSI0914i-yuvg
HPSI0914i-zerv_7	104	0	6429	HPSI0914i-zerv
HPSI0914i-zerv_8	277	0	24122	HPSI0914i-zerv
HPSI1013i-cups_3	47	0	2372	HPSI1013i-cups
HPSI1013i-garx_2	772	773	48596	HPSI1013i-garx
HPSI1013i-hiaf_1	47	0	2343	HPSI1013i-hiaf
HPSI1013i-hiaf_2	68	0	2667	HPSI1013i-hiaf
HPSI1013i-jogf_2	61	66	1303	HPSI1013i-jogf
HPSI1013i-jufd_2	31	0	1928	HPSI1013i-jufd
HPSI1013i-jufd_3	41	0	1701	HPSI1013i-jufd
HPSI1013i-kuxp_1	122	0	2234	HPSI1013i-kuxp
HPSI1013i-pamv_1	44	164	2325	HPSI1013i-pamv
HPSI1013i-pamv_3	35	140	2087	HPSI1013i-pamv
HPSI1013i-sebz_1	84	209	5978	HPSI1013i-sebz
HPSI1013i-sita_1	36	0	2502	HPSI1013i-sita
HPSI1013i-woci_1	0	0	4453	HPSI1013i-woci
HPSI1013i-woci_2	0	0	1988	HPSI1013i-woci
HPSI1013i-wopl_1	29	29	1307	HPSI1013i-wopl
HPSI1013i-wuye_2	27	67	1848	HPSI1013i-wuye
HPSI1013i-wuye_3	32	64	2047	HPSI1013i-wuye
HPSI1013i-yemz_1	50	0	2269	HPSI1013i-yemz
HPSI1013i-yemz_3	51	0	2174	HPSI1013i-yemz
HPSI1013i-zagm_1	93	0	6907	HPSI1013i-zagm
HPSI1014i-babz_3	105	0	4601	HPSI1014i-babz
HPSI1014i-bilx_1	217	0	10592	HPSI1014i-bilx
HPSI1014i-bilx_2	244	0	11984	HPSI1014i-bilx
HPSI1014i-eesb_1	57	0	3145	HPSI1014i-eesb
HPSI1014i-juuy_2	171	0	10664	HPSI1014i-juuy
HPSI1014i-kefb_1	359	0	17387	HPSI1014i-kefb
HPSI1014i-nosn_1	21	0	1113	HPSI1014i-nosn
HPSI1014i-nosn_6	308	0	23166	HPSI1014i-nosn
HPSI1014i-qayj_3	45	47	1572	HPSI1014i-qayj
HPSI1014i-qayj_4	38	52	1364	HPSI1014i-qayj
HPSI1014i-quls_2	61	0	3632	HPSI1014i-quls
HPSI1014i-riun_1	54	0	2922	HPSI1014i-riun
HPSI1014i-roug_3	38	0	3212	HPSI1014i-roug
HPSI1014i-sehl_6	146	205	8290	HPSI1014i-sehl
HPSI1014i-tixi_4	890	1111	43506	HPSI1014i-tixi
HPSI1014i-toss_3	11	32	804	HPSI1014i-toss
HPSI1014i-tuju_1	174	188	11350	HPSI1014i-tuju
HPSI1014i-tuju_4	41	59	2648	HPSI1014i-tuju
HPSI1014i-vils_1	55	160	2583	HPSI1014i-vils
HPSI1014i-xejd_1	0	0	959	HPSI1014i-xejd
HPSI1014i-xejd_2	0	0	1020	HPSI1014i-xejd
HPSI1113i-bima_1	63	132	2735	HPSI1113i-bima
HPSI1113i-bima_2	52	88	2620	HPSI1113i-bima
HPSI1113i-dons_1	55	100	2981	HPSI1113i-dons
HPSI1113i-eofe_1	626	964	16667	HPSI1113i-eofe
HPSI1113i-hajc_1	45	0	2480	HPSI1113i-hajc
HPSI1113i-hayt_1	54	0	3062	HPSI1113i-hayt
HPSI1113i-hayt_3	72	0	2119	HPSI1113i-hayt
HPSI1113i-ieki_2	55	187	1928	HPSI1113i-ieki
HPSI1113i-ieki_3	55	148	3339	HPSI1113i-ieki
HPSI1113i-oaaz_2	42	77	2685	HPSI1113i-oaaz
HPSI1113i-oaaz_3	62	143	4012	HPSI1113i-oaaz
HPSI1113i-podx_1	83	0	3761	HPSI1113i-podx
HPSI1113i-qolg_1	104	124	2317	HPSI1113i-qolg
HPSI1113i-qolg_3	96	106	2052	HPSI1113i-qolg
HPSI1113i-qorq_1	84	0	2814	HPSI1113i-qorq
HPSI1113i-qorq_2	86	0	2891	HPSI1113i-qorq
HPSI1113i-uofv_1	58	0	3793	HPSI1113i-uofv
HPSI1113i-vuud_2	0	0	1624	HPSI1113i-vuud
HPSI1113i-wahn_1	487	558	11420	HPSI1113i-wahn
HPSI1113i-wahn_2	153	201	2034	HPSI1113i-wahn
HPSI1113i-wetu_2	64	137	3546	HPSI1113i-wetu
HPSI1114i-kuul_1	39	0	1851	HPSI1114i-kuul
HPSI1114i-kuul_2	33	0	1806	HPSI1114i-kuul
HPSI1114i-ualf_2	183	335	13357	HPSI1114i-ualf
HPSI1114i-ualf_6	179	312	12355	HPSI1114i-ualf
HPSI1114i-xiby_4	0	0	1863	HPSI1114i-xiby
HPSI1114i-xiby_5	0	0	1990	HPSI1114i-xiby
HPSI1114i-yair_2	0	0	22962	HPSI1114i-yair
HPSI1114i-ziyn_5	0	0	3341	HPSI1114i-ziyn
HPSI1114i-ziyn_6	169	0	4584	HPSI1114i-ziyn
HPSI1114i-zuuy_4	0	0	7773	HPSI1114i-zuuy
HPSI1114i-zuuy_5	0	0	12766	HPSI1114i-zuuy
HPSI1213i-aegt_2	0	0	2941	HPSI1213i-aegt
HPSI1213i-aegt_3	0	0	2607	HPSI1213i-aegt
HPSI1213i-babk_2	89	0	4858	HPSI1213i-babk
HPSI1213i-hehd_1	48	117	2562	HPSI1213i-hehd
HPSI1213i-hehd_2	30	99	2603	HPSI1213i-hehd
HPSI1213i-nekd_1	51	0	2236	HPSI1213i-nekd
HPSI1213i-nusw_2	67	191	3120	HPSI1213i-nusw
HPSI1213i-pahc_4	99	0	6355	HPSI1213i-pahc
HPSI1213i-pahc_5	96	0	6282	HPSI1213i-pahc
HPSI1213i-tolg_4	34	67	2512	HPSI1213i-tolg
HPSI1213i-tolg_6	23	55	2023	HPSI1213i-tolg
HPSI1213i-xuja_2	50	69	3257	HPSI1213i-xuja
HPSI0213i-koun_2	78	0	0	HPSI0213i-koun
HPSI0213i-nawk_55	39	0	0	HPSI0213i-nawk
HPSI0214i-giju_2	134	0	0	HPSI0214i-giju
HPSI0214i-giju_3	138	0	0	HPSI0214i-giju
HPSI0313i-airc_2	58	0	0	HPSI0313i-airc
HPSI0313i-airc_66	62	0	0	HPSI0313i-airc
HPSI0314i-qonc_2	107	170	0	HPSI0314i-qonc
HPSI0413i-corn_1	305	0	0	HPSI0413i-corn
HPSI0413i-coxy_3	49	0	0	HPSI0413i-coxy
HPSI0413i-coxy_33	49	0	0	HPSI0413i-coxy
HPSI0413i-iakz_1	197	0	0	HPSI0413i-iakz
HPSI0413i-iakz_2	299	0	0	HPSI0413i-iakz
HPSI0413i-ougl_1	594	0	0	HPSI0413i-ougl
HPSI0413i-ougl_3	603	0	0	HPSI0413i-ougl
HPSI0413i-peop_2	44	0	0	HPSI0413i-peop
HPSI0413i-peop_4	39	0	0	HPSI0413i-peop
HPSI0413i-sukz_1	34	0	0	HPSI0413i-sukz
HPSI0413i-uahf_3	408	0	0	HPSI0413i-uahf
HPSI0413i-xekf_1	65	0	0	HPSI0413i-xekf
HPSI0513i-aipt_3	159	0	0	HPSI0513i-aipt
HPSI0513i-aipt_33	152	0	0	HPSI0513i-aipt
HPSI0513i-cehw_3	157	0	0	HPSI0513i-cehw
HPSI0513i-coio_1	183	0	0	HPSI0513i-coio
HPSI0513i-coio_2	184	0	0	HPSI0513i-coio
HPSI0513i-cuau_1	35	0	0	HPSI0513i-cuau
HPSI0513i-cuau_2	28	0	0	HPSI0513i-cuau
HPSI0513i-debk_7	148	0	0	HPSI0513i-debk
HPSI0513i-debk_9	126	0	0	HPSI0513i-debk
HPSI0513i-euir_1	101	0	0	HPSI0513i-euir
HPSI0513i-euir_2	123	0	0	HPSI0513i-euir
HPSI0513i-golb_1	28	0	0	HPSI0513i-golb
HPSI0513i-huls_1	33	0	0	HPSI0513i-huls
HPSI0513i-iasn_3	78	0	0	HPSI0513i-iasn
HPSI0513i-kesz_1	59	0	0	HPSI0513i-kesz
HPSI0513i-leeh_2	443	0	0	HPSI0513i-leeh
HPSI0513i-leeh_3	438	0	0	HPSI0513i-leeh
HPSI0513i-oarz_2	77	0	0	HPSI0513i-oarz
HPSI0513i-oarz_22	82	0	0	HPSI0513i-oarz
HPSI0513i-oeoo_2	50	0	0	HPSI0513i-oeoo
HPSI0513i-oogu_2	50	0	0	HPSI0513i-oogu
HPSI0513i-suzg_3	26	0	0	HPSI0513i-suzg
HPSI0513i-uoxz_4	124	0	0	HPSI0513i-uoxz
HPSI0513i-uoxz_5	29	0	0	HPSI0513i-uoxz
HPSI0513i-veqz_6	58	0	0	HPSI0513i-veqz
HPSI0513i-xegx_1	79	0	0	HPSI0513i-xegx
HPSI0513i-xegx_2	84	0	0	HPSI0513i-xegx
HPSI0513i-zaui_3	197	0	0	HPSI0513i-zaui
HPSI0514i-kuco_1	57	67	0	HPSI0514i-kuco
HPSI0514i-tert_3	89	0	0	HPSI0514i-tert
HPSI0613i-auim_2	38	0	0	HPSI0613i-auim
HPSI0613i-auim_3	36	0	0	HPSI0613i-auim
HPSI0613i-dium_1	30	0	0	HPSI0613i-dium
HPSI0613i-eojr_2	34	0	0	HPSI0613i-eojr
HPSI0613i-eojr_3	36	0	0	HPSI0613i-eojr
HPSI0613i-febc_1	99	0	0	HPSI0613i-febc
HPSI0613i-febc_2	65	0	0	HPSI0613i-febc
HPSI0613i-focm_1	60	0	0	HPSI0613i-focm
HPSI0613i-funp_2	310	0	0	HPSI0613i-funp
HPSI0613i-funp_3	82	0	0	HPSI0613i-funp
HPSI0613i-giuo_4	175	0	0	HPSI0613i-giuo
HPSI0613i-giuo_5	164	0	0	HPSI0613i-giuo
HPSI0613i-hikj_1	105	0	0	HPSI0613i-hikj
HPSI0613i-hikj_2	109	0	0	HPSI0613i-hikj
HPSI0613i-jorr_1	24	0	0	HPSI0613i-jorr
HPSI0613i-liun_2	66	0	0	HPSI0613i-liun
HPSI0613i-liun_22	69	0	0	HPSI0613i-liun
HPSI0613i-nukw_1	69	0	0	HPSI0613i-nukw
HPSI0613i-oefg_2	36	0	0	HPSI0613i-oefg
HPSI0613i-oomz_2	138	0	0	HPSI0613i-oomz
HPSI0613i-oomz_22	138	0	0	HPSI0613i-oomz
HPSI0613i-qanu_1	49	0	0	HPSI0613i-qanu
HPSI0613i-qanu_2	38	0	0	HPSI0613i-qanu
HPSI0613i-qony_1	381	0	0	HPSI0613i-qony
HPSI0613i-qony_2	377	0	0	HPSI0613i-qony
HPSI0613i-riiv_1	25	0	0	HPSI0613i-riiv
HPSI0613i-riiv_3	27	0	0	HPSI0613i-riiv
HPSI0613i-vorx_1	40	0	0	HPSI0613i-vorx
HPSI0613i-vorx_3	51	0	0	HPSI0613i-vorx
HPSI0613i-xavk_3	120	0	0	HPSI0613i-xavk
HPSI0613i-xucm_3	35	0	0	HPSI0613i-xucm
HPSI0613i-zisa_3	43	0	0	HPSI0613i-zisa
HPSI0613i-zisa_33	35	0	0	HPSI0613i-zisa
HPSI0713i-aehn_2	110	0	0	HPSI0713i-aehn
HPSI0713i-aehn_22	107	0	0	HPSI0713i-aehn
HPSI0713i-cicb_2	103	0	0	HPSI0713i-cicb
HPSI0713i-cicb_3	99	0	0	HPSI0713i-cicb
HPSI0713i-dard_1	40	0	0	HPSI0713i-dard
HPSI0713i-dard_2	103	0	0	HPSI0713i-dard
HPSI0713i-darw_1	123	0	0	HPSI0713i-darw
HPSI0713i-darw_2	52	0	0	HPSI0713i-darw
HPSI0713i-foop_1	85	0	0	HPSI0713i-foop
HPSI0713i-foop_2	63	0	0	HPSI0713i-foop
HPSI0713i-nemb_1	152	0	0	HPSI0713i-nemb
HPSI0713i-qimz_1	30	0	0	HPSI0713i-qimz
HPSI0713i-qimz_2	46	0	0	HPSI0713i-qimz
HPSI0713i-ruyv_1	76	0	0	HPSI0713i-ruyv
HPSI0713i-ruyv_3	78	0	0	HPSI0713i-ruyv
HPSI0713i-uimo_1	46	0	0	HPSI0713i-uimo
HPSI0813i-ffdc_1	54	0	0	HPSI0813i-ffdc
HPSI0813i-ffdc_11	52	0	0	HPSI0813i-ffdc
HPSI0813i-ffdj_1	74	0	0	HPSI0813i-ffdj
HPSI0813i-ffdk_3	28	0	0	HPSI0813i-ffdk
HPSI0813i-ffdm_3	450	0	0	HPSI0813i-ffdm
HPSI0813i-ffdr_3	81	0	0	HPSI0813i-ffdr
HPSI0813i-fpdj_3	16	0	0	HPSI0813i-fpdj
HPSI0813i-fpdm_2	21	0	0	HPSI0813i-fpdm
HPSI0813i-fpdr_2	22	0	0	HPSI0813i-fpdr
HPSI0813i-guss_1	144	0	0	HPSI0813i-guss
HPSI0813i-iicq_1	25	0	0	HPSI0813i-iicq
HPSI0813i-iicq_3	40	0	0	HPSI0813i-iicq
HPSI0813i-iill_1	67	0	0	HPSI0813i-iill
HPSI0813i-iill_3	47	0	0	HPSI0813i-iill
HPSI0813i-meqo_2	38	0	0	HPSI0813i-meqo
HPSI0813i-meqo_3	68	0	0	HPSI0813i-meqo
HPSI0813i-piun_3	44	0	0	HPSI0813i-piun
HPSI0813i-robp_3	71	0	0	HPSI0813i-robp
HPSI0813i-uaqe_1	46	0	0	HPSI0813i-uaqe
HPSI0813i-voas_2	45	0	0	HPSI0813i-voas
HPSI0813i-wots_3	438	0	0	HPSI0813i-wots
HPSI0913i-bulb_1	408	0	0	HPSI0913i-bulb
HPSI0913i-ffdl_1	88	0	0	HPSI0913i-ffdl
HPSI0913i-gedo_3	379	0	0	HPSI0913i-gedo
HPSI0913i-gedo_33	382	0	0	HPSI0913i-gedo
HPSI0913i-lofv_3	74	0	0	HPSI0913i-lofv
HPSI0913i-ruql_3	63	0	0	HPSI0913i-ruql
HPSI0913i-vopm_2	71	0	0	HPSI0913i-vopm
HPSI0914i-iezw_2	225	0	0	HPSI0914i-iezw
HPSI1113i-podx_2	87	0	0	HPSI1113i-podx

## Sheet: Table_S4_ips_summary_muts
Table S4. Mutation burden of F-hiPSCs from HipSci project
ips	a_sub_num	b_disub_num	c_indel_num
HPSI0114i-bezi_1	6321	637	219
HPSI0114i-bezi_3	6751	561	238
HPSI0114i-eipl_1	2500	51	133
HPSI0114i-eipl_3	4541	367	200
HPSI0114i-fikt_3	3125	106	177
HPSI0114i-iisa_1	1783	39	125
HPSI0114i-iisa_3	6146	342	172
HPSI0114i-joxm_1	13421	2129	227
HPSI0114i-kolf_2	7815	923	181
HPSI0114i-kolf_3	3494	114	181
HPSI0114i-lexy_1	3040	168	198
HPSI0114i-lexy_2	2220	5	128
HPSI0114i-oevr_3	2187	14	151
HPSI0114i-rozh_4	1768	42	61
HPSI0114i-rozh_5	3559	140	206
HPSI0114i-vabj_3	1799	97	87
HPSI0114i-vass_1	12870	2199	326
HPSI0114i-wegi_1	3681	212	247
HPSI0114i-zapk_2	7463	877	210
HPSI0114i-zapk_3	7344	870	206
HPSI0114i-zoxy_3	2286	12	134
HPSI0115i-aion_2	12058	1950	299
HPSI0115i-aion_3	12518	2026	323
HPSI0115i-aoxv_1	8598	968	294
HPSI0115i-aoxv_3	8458	956	265
HPSI0115i-bimq_4	2285	66	180
HPSI0115i-bimq_5	1879	28	168
HPSI0115i-boqx_1	4098	302	233
HPSI0115i-boqx_2	4124	304	227
HPSI0115i-gifk_1	1740	55	93
HPSI0115i-gost_2	1906	22	79
HPSI0115i-hecn_3	2385	24	188
HPSI0115i-hecn_6	1920	16	156
HPSI0115i-iiyk_2	1845	34	133
HPSI0115i-iiyk_4	2348	35	85
HPSI0115i-iuad_2	3355	268	152
HPSI0115i-iuad_3	2080	85	134
HPSI0115i-kozf_1	1251	3	79
HPSI0115i-kozf_2	2442	20	171
HPSI0115i-melw_1	2582	68	159
HPSI0115i-melw_2	2489	65	128
HPSI0115i-paim_1	999	39	62
HPSI0115i-paim_3	1065	56	58
HPSI0115i-payf_1	3347	109	226
HPSI0115i-payf_2	3364	110	229
HPSI0115i-qoog_4	3722	108	233
HPSI0115i-qoog_6	1613	10	103
HPSI0115i-rakz_6	2347	23	184
HPSI0115i-rehy_2	1567	7	157
HPSI0115i-rehy_3	1706	47	118
HPSI0115i-sehp_2	1644	48	141
HPSI0115i-sehp_3	2212	72	127
HPSI0115i-timk_2	1126	15	74
HPSI0115i-timk_4	1216	13	72
HPSI0115i-uolo_5	10580	2137	154
HPSI0115i-uupc_2	1229	5	97
HPSI0115i-vazt_1	2193	9	104
HPSI0115i-vazt_2	2001	65	135
HPSI0115i-vehl_2	968	14	75
HPSI0115i-vehl_3	1089	19	70
HPSI0115i-yaqw_1	9232	1101	496
HPSI0115i-yaqw_3	7088	799	330
HPSI0115i-zihe_1	2283	23	158
HPSI0214i-datg_2	6987	867	237
HPSI0214i-eiwy_1	20640	3056	286
HPSI0214i-feec_2	5855	719	180
HPSI0214i-feec_3	2019	49	113
HPSI0214i-fiau_1	1938	50	117
HPSI0214i-heja_1	2354	77	125
HPSI0214i-heja_2	5027	489	188
HPSI0214i-heth_1	4401	297	233
HPSI0214i-kehc_2	3663	111	202
HPSI0214i-kucg_2	2989	120	212
HPSI0214i-pelm_1	1904	14	104
HPSI0214i-pelm_3	2031	13	98
HPSI0214i-poih_2	6098	538	249
HPSI0214i-poih_4	6000	537	237
HPSI0214i-rayr_1	1880	97	68
HPSI0214i-wibj_1	914	2	34
HPSI0214i-wibj_2	1924	48	37
HPSI0215i-deyz_2	2907	114	184
HPSI0215i-deyz_3	2137	24	146
HPSI0215i-fawm_2	4514	331	275
HPSI0215i-fawm_4	1540	48	89
HPSI0215i-hipn_1	1921	11	128
HPSI0215i-hipn_2	2168	30	121
HPSI0215i-oilg_1	5581	733	152
HPSI0215i-oilg_3	5700	764	166
HPSI0215i-romx_1	1284	95	82
HPSI0215i-romx_2	1280	91	79
HPSI0215i-uiao_1	3097	99	229
HPSI0215i-uiao_2	5962	500	324
HPSI0215i-yoch_6	1722	0	101
HPSI0215i-zett_5	4153	249	218
HPSI0314i-bipt_1	2878	159	157
HPSI0314i-bubh_1	937	4	48
HPSI0314i-bubh_3	17671	1659	331
HPSI0314i-cuhk_1	2310	115	115
HPSI0314i-cuhk_2	2381	116	125
HPSI0314i-fafq_1	4667	474	195
HPSI0314i-hoik_1	3052	116	182
HPSI0314i-qaqx_1	1957	70	115
HPSI0314i-qonc_1	6217	533	307
HPSI0314i-sojd_2	1813	36	108
HPSI0314i-sojd_3	1937	36	132
HPSI0314i-wigw_2	2561	54	180
HPSI0314i-xagu_1	3741	241	182
HPSI0314i-xugn_1	1517	68	76
HPSI0314i-xugn_2	1437	64	70
HPSI0414i-ceik_1	29744	4996	584
HPSI0414i-ceik_2	7999	853	191
HPSI0414i-gesg_2	4363	259	194
HPSI0414i-mita_2	6107	537	240
HPSI0414i-naju_1	4881	339	188
HPSI0414i-oaqd_2	2915	146	155
HPSI0414i-oaqd_3	2888	160	185
HPSI0414i-oikd_2	1795	119	128
HPSI0414i-oikd_5	1819	119	126
HPSI0414i-sebn_3	8728	1152	288
HPSI0414i-sebn_4	8711	1167	309
HPSI0414i-seru_1	3055	73	202
HPSI0414i-seru_7	3075	71	193
HPSI0414i-uawq_2	15076	2529	279
HPSI0414i-xojn_3	16763	2002	303
HPSI0514i-fiaj_1	1422	7	100
HPSI0514i-fiaj_3	1328	10	83
HPSI0514i-kuco_5	2878	96	196
HPSI0514i-lako_1	1875	13	137
HPSI0514i-lako_2	5348	565	265
HPSI0514i-letw_1	4440	260	185
HPSI0514i-letw_5	1818	10	140
HPSI0514i-naah_2	2536	134	107
HPSI0514i-naah_4	2442	133	101
HPSI0514i-oekw_2	3719	151	203
HPSI0514i-oupf_5	2503	163	127
HPSI0514i-oupf_6	2709	87	152
HPSI0514i-puie_4	1805	103	78
HPSI0514i-puie_5	3122	102	170
HPSI0514i-qihv_1	2561	87	182
HPSI0514i-rutc_2	2511	62	210
HPSI0514i-sohd_2	2273	64	91
HPSI0514i-sohd_3	2141	74	90
HPSI0514i-suul_1	4795	454	236
HPSI0514i-suul_2	4825	448	247
HPSI0514i-tert_1	1274	0	73
HPSI0514i-toco_5	2194	24	154
HPSI0514i-vuna_3	3186	243	67
HPSI0514i-wiii_2	2399	61	95
HPSI0514i-wiii_3	2252	65	97
HPSI0514i-xufp_1	958	0	39
HPSI0514i-xufp_2	3162	259	191
HPSI0514i-yelp_3	5004	684	202
HPSI0514i-yelp_4	4977	670	196
HPSI0514i-yewo_4	1233	27	74
HPSI0614i-ciwj_1	13744	3163	330
HPSI0614i-ciwj_2	13876	3171	339
HPSI0614i-denw_6	1853	1	141
HPSI0614i-juzt_4	3917	232	271
HPSI0614i-kegd_2	1562	2	117
HPSI0614i-lepk_1	3176	195	202
HPSI0614i-lepk_4	1299	26	93
HPSI0614i-liqa_1	1075	3	55
HPSI0614i-liqa_6	943	5	55
HPSI0614i-lirf_5	2341	121	89
HPSI0614i-lirf_6	2332	128	88
HPSI0614i-miaj_4	3560	225	197
HPSI0614i-miaj_6	3548	221	201
HPSI0614i-oicx_2	2043	79	108
HPSI0614i-oicx_6	2265	91	206
HPSI0614i-paab_3	5937	683	208
HPSI0614i-paab_4	5988	649	201
HPSI0614i-puhk_2	2242	29	187
HPSI0614i-puhk_5	1442	11	115
HPSI0614i-qunz_2	4215	221	194
HPSI0614i-qunz_3	4162	221	184
HPSI0614i-uevq_4	1751	66	60
HPSI0614i-uevq_6	1480	53	60
HPSI0614i-uilk_2	1660	110	77
HPSI0614i-uilk_3	1775	127	85
HPSI0614i-voce_1	1368	30	91
HPSI0614i-voce_2	1376	26	95
HPSI0614i-wihj_1	4396	327	221
HPSI0614i-wihj_4	3888	306	218
HPSI0714i-burb_1	7922	1180	212
HPSI0714i-burb_3	7348	1086	183
HPSI0714i-iudw_1	8570	844	285
HPSI0714i-iudw_4	4236	260	220
HPSI0714i-jilk_3	4862	355	234
HPSI0714i-jilk_4	4579	354	240
HPSI0714i-keui_1	1178	13	46
HPSI0714i-keui_4	1424	18	78
HPSI0714i-kute_4	1985	51	142
HPSI0714i-kute_5	2422	68	137
HPSI0714i-nufh_3	2014	68	136
HPSI0714i-nufh_4	2074	75	124
HPSI0714i-oatm_1	2101	194	96
HPSI0714i-oatm_2	2209	195	111
HPSI0714i-pipw_4	8435	843	268
HPSI0714i-pipw_5	3212	125	161
HPSI0715i-aowh_2	2125	188	44
HPSI0715i-meue_4	2511	30	130
HPSI0715i-meue_5	8408	999	256
HPSI0715i-zaie_1	2611	9	170
HPSI0715i-zaie_5	2838	13	172
HPSI0814i-bokz_5	36555	7735	414
HPSI0814i-bokz_6	37120	7864	428
HPSI0814i-doao_1	7763	1503	188
HPSI0814i-doao_2	8329	1590	239
HPSI0814i-siqu_11	4751	317	209
HPSI0814i-siqu_4	4567	296	232
HPSI0814i-uepz_3	2046	15	98
HPSI0814i-uepz_4	1741	14	126
HPSI0913i-diku_1	2349	51	175
HPSI0913i-eika_2	3949	469	121
HPSI0913i-lise_1	1574	33	89
HPSI0913i-lise_3	2954	200	99
HPSI0913i-oapg_5	2247	25	112
HPSI0913i-xomm_1	6353	737	165
HPSI0913i-xomm_2	2249	113	91
HPSI0913i-xomm_3	1382	27	85
HPSI0914i-euts_1	2616	104	169
HPSI0914i-euts_3	11858	1847	335
HPSI0914i-gine_2	9873	1190	239
HPSI0914i-jejf_2	1720	8	109
HPSI0914i-jejf_3	1838	3	83
HPSI0914i-kajh_2	792	1	55
HPSI0914i-kajh_3	1115	0	83
HPSI0914i-laey_4	4073	300	245
HPSI0914i-laey_6	5763	446	236
HPSI0914i-ouvb_2	7161	714	269
HPSI0914i-qehq_3	1938	19	160
HPSI0914i-qehq_7	7104	452	295
HPSI0914i-rejf_2	2315	42	162
HPSI0914i-suop_2	5548	552	236
HPSI0914i-suop_5	3220	360	114
HPSI0914i-vaka_5	3278	195	248
HPSI0914i-yuvg_2	7316	1053	221
HPSI0914i-zerv_7	5530	497	183
HPSI0914i-zerv_8	19509	3601	366
HPSI1013i-cups_3	1733	30	58
HPSI1013i-garx_2	23556	4517	475
HPSI1013i-hiaf_1	1759	6	90
HPSI1013i-hiaf_2	1930	10	117
HPSI1013i-jogf_2	1127	60	56
HPSI1013i-jufd_2	1637	3	86
HPSI1013i-jufd_3	1478	4	81
HPSI1013i-kuxp_1	1854	204	63
HPSI1013i-pamv_1	2012	5	156
HPSI1013i-pamv_3	1833	5	137
HPSI1013i-sebz_1	5211	319	204
HPSI1013i-sita_1	2164	25	157
HPSI1013i-woci_1	3966	209	191
HPSI1013i-woci_2	1815	13	117
HPSI1013i-wopl_1	1183	1	78
HPSI1013i-wuye_2	1627	4	119
HPSI1013i-wuye_3	1817	36	112
HPSI1013i-yemz_1	1764	19	98
HPSI1013i-yemz_3	1673	18	88
HPSI1013i-zagm_1	6028	444	296
HPSI1014i-babz_3	2497	130	190
HPSI1014i-bilx_1	4037	414	158
HPSI1014i-bilx_2	4816	400	219
HPSI1014i-eesb_1	2893	68	138
HPSI1014i-juuy_2	8741	1213	354
HPSI1014i-kefb_1	11286	1469	340
HPSI1014i-nosn_1	1002	8	57
HPSI1014i-nosn_6	13659	2307	402
HPSI1014i-qayj_3	1381	28	70
HPSI1014i-qayj_4	1205	0	19
HPSI1014i-quls_2	2505	165	150
HPSI1014i-riun_1	2076	18	152
HPSI1014i-roug_3	2665	15	199
HPSI1014i-sehl_6	6826	515	256
HPSI1014i-tixi_4	27237	4335	641
HPSI1014i-toss_3	692	13	44
HPSI1014i-tuju_1	9258	1097	337
HPSI1014i-tuju_4	2074	33	176
HPSI1014i-vils_1	2025	62	99
HPSI1014i-xejd_1	839	26	25
HPSI1014i-xejd_2	908	21	17
HPSI1113i-bima_1	2479	70	81
HPSI1113i-bima_2	2337	56	98
HPSI1113i-dons_1	2686	45	190
HPSI1113i-eofe_1	10827	2054	145
HPSI1113i-hajc_1	2263	32	124
HPSI1113i-hayt_1	2528	88	147
HPSI1113i-hayt_3	1690	32	49
HPSI1113i-ieki_2	1654	74	98
HPSI1113i-ieki_3	2244	90	108
HPSI1113i-oaaz_2	2472	28	146
HPSI1113i-oaaz_3	3589	157	215
HPSI1113i-podx_1	3327	187	119
HPSI1113i-qolg_1	1939	244	67
HPSI1113i-qolg_3	1709	208	61
HPSI1113i-qorq_1	1351	73	72
HPSI1113i-qorq_2	1593	72	100
HPSI1113i-uofv_1	3070	141	213
HPSI1113i-vuud_2	1524	1	73
HPSI1113i-wahn_1	6982	696	343
HPSI1113i-wahn_2	1803	87	38
HPSI1113i-wetu_2	2959	160	135
HPSI1114i-kuul_1	1629	12	118
HPSI1114i-kuul_2	1599	12	104
HPSI1114i-ualf_2	9930	1357	352
HPSI1114i-ualf_6	9144	1295	312
HPSI1114i-xiby_4	1598	107	75
HPSI1114i-xiby_5	1716	117	65
HPSI1114i-yair_2	13651	1644	484
HPSI1114i-ziyn_5	2823	40	154
HPSI1114i-ziyn_6	3979	161	84
HPSI1114i-zuuy_4	4939	109	314
HPSI1114i-zuuy_5	9436	566	363
HPSI1213i-aegt_2	2615	73	191
HPSI1213i-aegt_3	2366	38	165
HPSI1213i-babk_2	3492	131	165
HPSI1213i-hehd_1	2358	17	177
HPSI1213i-hehd_2	2377	48	189
HPSI1213i-nekd_1	1861	46	95
HPSI1213i-nusw_2	2239	14	131
HPSI1213i-pahc_4	4856	555	193
HPSI1213i-pahc_5	4814	573	191
HPSI1213i-tolg_4	2250	35	134
HPSI1213i-tolg_6	1813	9	142
HPSI1213i-xuja_2	2957	88	190

## Sheet: Table_S5_hipsci_cancermut_SNV
Table S5. Cancer driver mutations identified in HipSci F-hiPSCs (SNV)
Chrom	Pos	Ref	Alt	Fibro	ips	pvalue	Fibro_nREF	Fibro_nALT	ips_nREF	ips_nALT	GP1000	ExAC	gene	mutationAA	type	SNP	FATHMM	FATHMM_score	MaxSignature	HGVSG	annotation
X	152821594	G	A	HPSI0614pf-wihj	HPSI0614i-wihj_4	1.38775e-17	104	4	49	57	.	.,1.647e-05,.	ATP2B3	p.A716T	Substitution - Missense	n	PATHOGENIC	0.9845	Skin_A	X:g.152821594G>A	missense|ATP2B3|ENST00000349466|protein_coding|+|716A>716T|152821594G>A,missense|ATP2B3|ENST00000370186|protein_coding|+|702A>702T|152821594G>A,missense|ATP2B3|ENST00000393842|protein_coding|+|702A>702T|152821594G>A,missense|ATP2B3|ENST00000359149|protein_coding|+|716A>716T|152821594G>A,missense|ATP2B3|ENST00000263519|protein_coding|+|716A>716T|152821594G>A,missense|ATP2B3|ENST00000370181|protein…
X	39922163	C	A	HPSI0114pf-eipl	HPSI0114i-eipl_1	1.20612e-11	249	0	57	16	.	.,4.943e-05,.	BCOR	p.E1337*	Substitution - Nonsense	n	PATHOGENIC	0.91558	Skin_A	X:g.39922163C>A	stop_gained|BCOR|ENST00000413905|protein_coding|-|207E>207*|39922163C>A,stop_gained|BCOR|ENST00000378463|protein_coding|-|180E>180*|39922163C>A,stop_gained|BCOR|ENST00000397354|protein_coding|-|1303E>1303*|39922163C>A,stop_gained|BCOR|ENST00000378455|protein_coding|-|1285E>1285*|39922163C>A,stop_gained|BCOR|ENST00000378444|protein_coding|-|1337E>1337*|39922163C>A,stop_gained|BCOR|ENST00000342274|…
17	41249263	G	A	HPSI0614pf-voce	HPSI0614i-voce_2	0.00304493	53	27	29	41	0.000399361	0.001466	BRCA1	p.C197=	Substitution - coding silent	y	PATHOGENIC	0.80468	Skin_A	17:g.41249263G>A	splice_region|BRCA1|ENST00000357654|protein_coding,synonymous|BRCA1|ENST00000357654|protein_coding|-|197C|41249263G>A,splice_region|BRCA1|ENST00000346315|protein_coding,synonymous|BRCA1|ENST00000346315|protein_coding|-|197C|41249263G>A,splice_region|BRCA1|ENST00000354071|protein_coding,synonymous|BRCA1|ENST00000354071|protein_coding|-|197C|41249263G>A,splice_region|BRCA1|ENST00000352993|protein_c…
8	88366014	G	T	HPSI0714pf-iudw	HPSI0714i-iudw_4	0.000741482	40	0	23	8	.	.	CNBD1	p.V435L	Substitution - Missense	n	PATHOGENIC	0.78748	Skin_A	8:g.88366014G>T	splice_region|CNBD1|ENST00000518476|protein_coding,missense|CNBD1|ENST00000518476|protein_coding|+|435V>435L|88366014G>T,splice_region|CNBD1|ENST00000523299|protein_coding,stop_gained|CNBD1|ENST00000523299|protein_coding|+|126E>126*|88366014G>T,splice_region|CNBD1|ENST00000521593|protein_coding,stop_gained|CNBD1|ENST00000521593|protein_coding|+|71E>71*|88366014G>T
8	113651020	G	T	HPSI0914pf-yuvg	HPSI0914i-yuvg_2	0.00128201	42	4	23	15	.	.	CSMD3	p.T1144K	Substitution - Missense	n	PATHOGENIC	0.92226	Skin_A	8:g.113651020G>T	missense|CSMD3|ENST00000343508|protein_coding|-|1104T>1104K|113651020G>T,missense|CSMD3|ENST00000297405|protein_coding|-|1144T>1144K|113651020G>T,missense|CSMD3|ENST00000339701|protein_coding|-|484T>484K|113651020G>T,missense|CSMD3|ENST00000455883|protein_coding|-|1040T>1040K|113651020G>T,missense|CSMD3|ENST00000352409|protein_coding|-|1144T>1144K|113651020G>T
18	50866157	C	A	HPSI0714pf-jilk	HPSI0714i-jilk_3	2.54389e-10	71	3	31	31	.	.	DCC	p.P747T	Substitution - Missense	n	PATHOGENIC	0.97041	Skin_A	18:g.50866157C>A	missense|DCC|ENST00000442544|protein_coding|+|747P>747T|50866157C>A,missense|DCC|ENST00000304775|NMD|+|680P>680T|50866157C>A,missense|DCC|ENST00000412726|protein_coding|+|595P>595T|50866157C>A,missense|DCC|ENST00000581580|protein_coding|+|402P>402T|50866157C>A
18	50866157	C	A	HPSI0714pf-jilk	HPSI0714i-jilk_4	8.55052e-10	71	3	33	31	.	.	DCC	p.P747T	Substitution - Missense	n	PATHOGENIC	0.97041	Skin_A	18:g.50866157C>A	missense|DCC|ENST00000442544|protein_coding|+|747P>747T|50866157C>A,missense|DCC|ENST00000304775|NMD|+|680P>680T|50866157C>A,missense|DCC|ENST00000412726|protein_coding|+|595P>595T|50866157C>A,missense|DCC|ENST00000581580|protein_coding|+|402P>402T|50866157C>A
22	41556674	G	T	HPSI0114pf-oevr	HPSI0114i-oevr_3	8.31862e-13	69	0	29	29	.	.	EP300	p.E1207*	Substitution - Nonsense	n	PATHOGENIC	0.99409	Skin_A	22:g.41556674G>T	stop_gained|EP300|ENST00000263253|protein_coding|+|1207E>1207*|41556674G>T
22	41564853	G	T	HPSI0215pf-fawm	HPSI0215i-fawm_2	9.40526e-10	40	0	19	25	.	.	EP300	p.C1385F	Substitution - Missense	n	PATHOGENIC	0.99705	Skin_A	22:g.41564853G>T	missense|EP300|ENST00000263253|protein_coding|+|1385C>1385F|41564853G>T
22	41551043	G	T	HPSI1114pf-xiby	HPSI1114i-xiby_4	4.04596e-06	32	1	24	23	.	.	EP300	p.E1063*	Substitution - Nonsense	n	PATHOGENIC	0.99618	Skin_A	22:g.41551043G>T	stop_gained|EP300|ENST00000263253|protein_coding|+|1063E>1063*|41551043G>T
22	41551043	G	T	HPSI1114pf-xiby	HPSI1114i-xiby_5	7.79426e-05	32	1	30	20	.	.	EP300	p.E1063*	Substitution - Nonsense	n	PATHOGENIC	0.99618	Skin_A	22:g.41551043G>T	stop_gained|EP300|ENST00000263253|protein_coding|+|1063E>1063*|41551043G>T
11	92620259	C	A	HPSI0114pf-rozh	HPSI0114i-rozh_4	2.27917e-18	171	0	24	23	.	.	FAT3	p.S4344*	Substitution - Nonsense	n	PATHOGENIC	0.97306	Skin_A	11:g.92620259C>A	stop_gained|FAT3|ENST00000298047|protein_coding|+|4344S>4344*|92620259C>A,stop_gained|FAT3|ENST00000409404|protein_coding|+|4344S>4344*|92620259C>A,stop_gained|FAT3|ENST00000525166|protein_coding|+|4194S>4194*|92620259C>A,stop_gained|FAT3|ENST00000533797|protein_coding|+|679S>679*|92620259C>A
3	13679190	C	T	HPSI0715pf-aowh	HPSI0715i-aowh_2	1.31637e-17	144	0	48	33	0.000998403	0.0001981	FBLN2	p.A1156V	Substitution - Missense	y	PATHOGENIC	0.90969	Skin_A	3:g.13679190C>T	missense|FBLN2|ENST00000535798|protein_coding|+|1135A>1135V|13679190C>T,missense|FBLN2|ENST00000404922|protein_coding|+|1156A>1156V|13679190C>T,missense|FBLN2|ENST00000295760|protein_coding|+|1109A>1109V|13679190C>T,missense|FBLN2|ENST00000492059|protein_coding|+|1156A>1156V|13679190C>T
19	4099389	A	C	HPSI0114pf-rozh	HPSI0114i-rozh_5	2.1395e-36	444	8	58	56	.	.	MAP2K2	p.H243Q	Substitution - Missense	n	PATHOGENIC	0.89843	Skin_A	19:g.4099389A>C	missense|MAP2K2|ENST00000262948|protein_coding|-|243H>243Q|4099389A>C,missense|MAP2K2|ENST00000394867|protein_coding|-|146H>146Q|4099389A>C
19	4110541	C	T	HPSI1113pf-hayt	HPSI1113i-hayt_3	2.26821e-11	128	0	60	24	.	.	MAP2K2	p.S139N	Substitution - Missense	n	PATHOGENIC	0.94969	Skin_A	19:g.4110541C>T	missense|MAP2K2|ENST00000262948|protein_coding|-|139S>139N|4110541C>T,missense|MAP2K2|ENST00000394867|protein_coding|-|42S>42N|4110541C>T
2	48026684	C	T	HPSI0115pf-hecn	HPSI0115i-hecn_3	0.000160201	28	0	25	15	.	8.236e-06,.,.	MSH6	p.T521I	Substitution - Missense	y	PATHOGENIC	0.98704	Skin_A	2:g.48026684C>T	missense|MSH6|ENST00000234420|protein_coding|+|521T>521I|48026684C>T,missense|MSH6|ENST00000540021|protein_coding|+|391T>391I|48026684C>T,missense|MSH6|ENST00000538136|protein_coding|+|219T>219I|48026684C>T,3_prime_utr|MSH6|ENST00000445503|NMD
12	124914208	C	T	HPSI0514pf-fiaj	HPSI0514i-fiaj_3	0.00148821	481	0	60	3	.	8.276e-06,.,.	NCOR2	p.R367H	Substitution - Missense	y	PATHOGENIC	0.98482	Skin_A	12:g.124914208C>T	missense|NCOR2|ENST00000405201|protein_coding|-|367R>367H|124914208C>T,missense|NCOR2|ENST00000356219|protein_coding|-|367R>367H|124914208C>T,missense|NCOR2|ENST00000397355|protein_coding|-|367R>367H|124914208C>T,missense|NCOR2|ENST00000458234|protein_coding|-|367R>367H|124914208C>T,missense|NCOR2|ENST00000420698|protein_coding|-|367R>367H|124914208C>T,missense|NCOR2|ENST00000404621|protein_codin…
12	133226089	C	A	HPSI0114pf-lexy	HPSI0114i-lexy_1	0.00130069	130	0	28	4	.	0.002564,.,8.243e-06	POLE	p.V1270F	Substitution - Missense	n	PATHOGENIC	0.98656	Skin_A	12:g.133226089C>A	missense|POLE|ENST00000320574|protein_coding|-|1270V>1270F|133226089C>A,missense|POLE|ENST00000535270|protein_coding|-|1243V>1243F|133226089C>A,missense|POLE|ENST00000539006|protein_coding|-|1050V>1050F|133226089C>A,missense|POLE|ENST00000536445|protein_coding|-|247V>247F|133226089C>A,missense|POLE|ENST00000503265|protein_coding|-|74V>74F|133226089C>A,3_prime_utr|POLE|ENST00000537064|NMD
11	111228192	G	A	HPSI0514pf-fiaj	HPSI0514i-fiaj_1	0.00335425	426	0	73	3	.	.	POU2AF1	p.P145L	Substitution - Missense	n	PATHOGENIC	0.79052	Skin_A	11:g.111228192G>A	missense|POU2AF1|ENST00000393067|protein_coding|-|145P>145L|111228192G>A
8	69033204	G	A	HPSI0614pf-liqa	HPSI0614i-liqa_1	0.0109859	38	53	54	34	0.000998403	0.000626	PREX2	p.R1215Q	Substitution - Missense	y	PATHOGENIC	0.98456	Skin_A	8:g.69033204G>A	missense|PREX2|ENST00000288368|protein_coding|+|1215R>1215Q|69033204G>A
9	8525150	G	A	HPSI0514pf-wiii	HPSI0514i-wiii_2	9.10986e-12	133	18	49	52	.	.	PTPRD	p.?	Unknown	n	PATHOGENIC	0.96043	Skin_A	9:g.8525150G>A	intron|PTPRD||protein_coding,non_coding|PTPRD||processed_transcript
9	8525150	G	A	HPSI0514pf-wiii	HPSI0514i-wiii_3	1.30655e-10	133	18	56	52	.	.	PTPRD	p.?	Unknown	n	PATHOGENIC	0.96043	Skin_A	9:g.8525150G>A	intron|PTPRD||protein_coding,non_coding|PTPRD||processed_transcript
17	56448328	C	T	HPSI0114pf-zoxy	HPSI0114i-zoxy_3	0.00105296	16	9	16	50	.	0.0006425,.,.	RNF43	p.V107I	Substitution - Missense	y	PATHOGENIC	0.98858	Skin_A	17:g.56448328C>T	missense|RNF43|ENST00000407977|protein_coding|-|107V>107I|56448328C>T,missense|RNF43|ENST00000584437|protein_coding|-|107V>107I|56448328C>T,missense|RNF43|ENST00000577716|protein_coding|-|107V>107I|56448328C>T,5_prime_utr|RNF43|ENST00000577625|protein_coding,5_prime_utr|RNF43|ENST00000581868|protein_coding
6	117632191	G	A	HPSI0614pf-denw	HPSI0614i-denw_6	0.000491952	36	2	13	10	.	.	ROS1	p.F2075=	Substitution - coding silent	n	PATHOGENIC	0.75082	Skin_A	6:g.117632191G>A	synonymous|ROS1|ENST00000368508|protein_coding|-|2075F|117632191G>A,synonymous|ROS1|ENST00000368507|protein_coding|-|2069F|117632191G>A
6	134492289	C	T	HPSI1013pf-pamv	HPSI1013i-pamv_3	0.000461129	310	0	82	5	.	.	SGK1	p.E399K	Substitution - Missense	n	PATHOGENIC	0.98429	Skin_A	6:g.134492289C>T	missense|SGK1|ENST00000367858|protein_coding|-|399E>399K|134492289C>T,missense|SGK1|ENST00000413996|protein_coding|-|318E>318K|134492289C>T,missense|SGK1|ENST00000237305|protein_coding|-|304E>304K|134492289C>T,missense|SGK1|ENST00000367857|protein_coding|-|294E>294K|134492289C>T,missense|SGK1|ENST00000528577|protein_coding|-|332E>332K|134492289C>T,missense|SGK1|ENST00000475719|protein_coding|-|26…
22	24129380	G	C	HPSI0215pf-hipn	HPSI0215i-hipn_1	4.54673e-37	757	38	79	71	.	.	SMARCB1	p.K8N	Substitution - Missense	n	PATHOGENIC	0.89651	Skin_A	22:g.24129380G>C	missense|SMARCB1|ENST00000417137|protein_coding|+|8K>8N|24129380G>C,missense|SMARCB1|ENST00000344921|protein_coding|+|8K>8N|24129380G>C,missense|SMARCB1|ENST00000263121|protein_coding|+|8K>8N|24129380G>C,missense|SMARCB1|ENST00000407422|protein_coding|+|8K>8N|24129380G>C,missense|SMARCB1|ENST00000407082|protein_coding|+|8K>8N|24129380G>C
10	114900964	C	T	HPSI0514pf-fiaj	HPSI0514i-fiaj_1	0.00329419	1024	0	177	3	.	.	TCF7L2	p.Q192*	Substitution - Nonsense	n	PATHOGENIC	0.98564	Skin_A	10:g.114900964C>T	stop_gained|TCF7L2|ENST00000534894|protein_coding|+|192Q>192*|114900964C>T,stop_gained|TCF7L2|ENST00000355995|protein_coding|+|192Q>192*|114900964C>T,stop_gained|TCF7L2|ENST00000545257|protein_coding|+|192Q>192*|114900964C>T,stop_gained|TCF7L2|ENST00000543371|protein_coding|+|192Q>192*|114900964C>T,stop_gained|TCF7L2|ENST00000536810|protein_coding|+|192Q>192*|114900964C>T,stop_gained|TCF7L2|ENST0…
17	7578392	C	T	HPSI0115pf-vazt	HPSI0115i-vazt_1	6.1315e-10	91	2	22	19	.	.	TP53	p.E180K	Substitution - Missense	n	PATHOGENIC	0.97085	Skin_A	17:g.7578392C>T	missense|TP53|ENST00000413465|protein_coding|-|180E>180K|7578392C>T,missense|TP53|ENST00000359597|protein_coding|-|180E>180K|7578392C>T,missense|TP53|ENST00000269305|protein_coding|-|180E>180K|7578392C>T,missense|TP53|ENST00000455263|protein_coding|-|180E>180K|7578392C>T,missense|TP53|ENST00000420246|protein_coding|-|180E>180K|7578392C>T,missense|TP53|ENST00000445888|protein_coding|-|180E>180K|75…
17	7577127	C	G	HPSI0314pf-cuhk	HPSI0314i-cuhk_2	5.7425e-05	24	0	20	16	.	.	TP53	p.E271Q	Substitution - Missense	n	PATHOGENIC	0.99672	Skin_A	17:g.7577127C>G	missense|TP53|ENST00000359597|protein_coding|-|271E>271Q|7577127C>G,missense|TP53|ENST00000269305|protein_coding|-|271E>271Q|7577127C>G,missense|TP53|ENST00000455263|protein_coding|-|271E>271Q|7577127C>G,missense|TP53|ENST00000420246|protein_coding|-|271E>271Q|7577127C>G,missense|TP53|ENST00000445888|protein_coding|-|271E>271Q|7577127C>G,missense|TP53|ENST00000509690|protein_coding|-|139E>139Q|75…
17	7577099	C	A	HPSI0614pf-denw	HPSI0614i-denw_6	6.0034e-05	26	0	22	16	.	.	TP53	p.R280I	Substitution - Missense	n	PATHOGENIC	0.9964	Skin_A	17:g.7577099C>A	missense|TP53|ENST00000359597|protein_coding|-|280R>280I|7577099C>A,missense|TP53|ENST00000269305|protein_coding|-|280R>280I|7577099C>A,missense|TP53|ENST00000455263|protein_coding|-|280R>280I|7577099C>A,missense|TP53|ENST00000420246|protein_coding|-|280R>280I|7577099C>A,missense|TP53|ENST00000445888|protein_coding|-|280R>280I|7577099C>A,missense|TP53|ENST00000509690|protein_coding|-|148R>148I|75…
1	186301436	C	T	HPSI0115pf-melw	HPSI0115i-melw_2	0.000701182	117	69	24	40	0.00259585,.,.	0.003551,.,.	TPR	p.R1832H	Substitution - Missense	y	PATHOGENIC	0.97552	Skin_A	1:g.186301436C>T	missense|TPR|ENST00000367478|protein_coding|-|1832R>1832H|186301436C>T
7	98522828	G	T	HPSI0114pf-lexy	HPSI0114i-lexy_1	0.000992458	373	0	78	4	.	.	TRRAP	p.A973S	Substitution - Missense	n	PATHOGENIC	0.99657	Skin_A	7:g.98522828G>T	missense|TRRAP|ENST00000359863|protein_coding|+|973A>973S|98522828G>T,missense|TRRAP|ENST00000355540|protein_coding|+|973A>973S|98522828G>T,missense|TRRAP|ENST00000446306|protein_coding|+|972A>972S|98522828G>T,missense|TRRAP|ENST00000456197|protein_coding|+|687A>687S|98522828G>T
17	59821817	C	T	HPSI1014pf-tuju	HPSI1014i-tuju_4	1.09389e-09	62	1	38	30	.	6.589e-05	BRIP1	p.A745T	Substitution - Missense	n	PATHOGENIC	0.9166	Skin_C	17:g.59821817C>T	missense|BRIP1|ENST00000259008|protein_coding|-|745A>745T|59821817C>T,missense|BRIP1|ENST00000577598|protein_coding|-|745A>745T|59821817C>T,missense|BRIP1|ENST00000584322|protein_coding|-|72A>72T|59821817C>T
3	49413010	G	A	HPSI0114pf-iisa	HPSI0114i-iisa_1	0.000525622	52	0	55	13	.	.	RHOA	p.R5W	Substitution - Missense	n	PATHOGENIC	0.91876	Skin_C	3:g.49413010G>A	missense|RHOA|ENST00000418115|protein_coding|-|5R>5W|49413010G>A,missense|RHOA|ENST00000454011|protein_coding|-|5R>5W|49413010G>A,missense|RHOA|ENST00000422781|protein_coding|-|5R>5W|49413010G>A,missense|RHOA|ENST00000445425|protein_coding|-|5R>5W|49413010G>A,missense|RHOA|ENST00000431929|protein_coding|-|5R>5W|49413010G>A
4	187629232	C	T	HPSI0913pf-lise	HPSI0913i-lise_1	0.00756658	56	29	45	53	0.000399361	0.0001407	FAT1	p.V584M	Substitution - Missense	y	PATHOGENIC	0.93038	Skin_G	4:g.187629232C>T	missense|FAT1|ENST00000441802|protein_coding|-|584V>584M|187629232C>T
2	141806753	G	A	HPSI0115pf-bimq	HPSI0115i-bimq_4	9.27484e-06	44	0	27	14	.	8.237e-06,.,.	LRP1B	p.R531C	Substitution - Missense	y	PATHOGENIC	0.94784	Skin_G	2:g.141806753G>A	missense|LRP1B|ENST00000389484|protein_coding|-|531R>531C|141806753G>A
9	133759686	A	G	HPSI0714pf-iudw	HPSI0714i-iudw_4	1.3985e-14	76	0	38	37	0.000399361	0.000355	ABL1	p.N689S	Substitution - Missense	y	PATHOGENIC	0.87979	Skin_H	9:g.133759686A>G	missense|ABL1|ENST00000372348|protein_coding|+|689N>689S|133759686A>G,missense|ABL1|ENST00000318560|protein_coding|+|670N>670S|133759686A>G
2	148676137	G	C	HPSI0114pf-vabj	HPSI0114i-vabj_3	0.000626587	267	0	23	3	.	0.009692,0.0001236,2.472e-05	ACVR2A	p.G313A	Substitution - Missense	y	PATHOGENIC	0.98902	Skin_H	2:g.148676137G>C	missense|ACVR2A|ENST00000535787|protein_coding|+|205G>205A|148676137G>C,missense|ACVR2A|ENST00000241416|protein_coding|+|313G>313A|148676137G>C,missense|ACVR2A|ENST00000404590|protein_coding|+|313G>313A|148676137G>C
2	141092035	T	C	HPSI1013pf-zagm	HPSI1013i-zagm_1	4.08685e-25	127	0	54	60	.	.	LRP1B	p.L4070=	Substitution - coding silent	n	PATHOGENIC	0.74797	Skin_H	2:g.141092035T>C	synonymous|LRP1B|ENST00000389484|protein_coding|-|4070L|141092035T>C,synonymous|LRP1B|ENST00000437977|protein_coding|-|301L|141092035T>C
2	47641450	C	G	HPSI0214pf-feec	HPSI0214i-feec_2	0.0112734	28	11	24	30	.	3.295e-05	MSH2	p.L279V	Substitution - Missense	y	PATHOGENIC	0.96946	Skin_H	2:g.47641450C>G	missense|MSH2|ENST00000233146|protein_coding|+|279L>279V|47641450C>G,missense|MSH2|ENST00000543555|protein_coding|+|213L>213V|47641450C>G,missense|MSH2|ENST00000406134|protein_coding|+|279L>279V|47641450C>G
1	18962771	C	T	HPSI0514pf-fiaj	HPSI0514i-fiaj_1	4.23907e-22	410	0	33	21	.	.,8.236e-06,.	PAX7	p.F164=	Substitution - coding silent	n	PATHOGENIC	0.78445	Skin_H	1:g.18962771C>T	synonymous|PAX7|ENST00000375375|protein_coding|+|164F|18962771C>T,synonymous|PAX7|ENST00000420770|protein_coding|+|164F|18962771C>T,synonymous|PAX7|ENST00000400661|protein_coding|+|162F|18962771C>T
1	150923199	C	T	HPSI0514pf-xufp	HPSI0514i-xufp_1	0.00208571	40	0	30	8	.	.	SETDB1	p.R616*	Substitution - Nonsense	n	PATHOGENIC	0.93722	Skin_H	1:g.150923199C>T	stop_gained|SETDB1|ENST00000271640|protein_coding|+|616R>616*|150923199C>T,stop_gained|SETDB1|ENST00000368969|protein_coding|+|616R>616*|150923199C>T,stop_gained|SETDB1|ENST00000498193|protein_coding|+|616R>616*|150923199C>T,stop_gained|SETDB1|ENST00000534805|protein_coding|+|617R>617*|150923199C>T
12	111856073	G	C	HPSI0314pf-qonc	HPSI0314i-qonc_1	7.85509e-05	274	0	26	4	.	1.207e-05,.,.	SH2B3	p.A42P	Substitution - Missense	n	PATHOGENIC	0.98233	Skin_H	12:g.111856073G>C	missense|SH2B3|ENST00000341259|protein_coding|+|42A>42P|111856073G>C
9	135786451	G	T	HPSI0914pf-zerv	HPSI0914i-zerv_7	0.0094314	25	36	19	7	.	0.0005601	TSC1	p.T360N	Substitution - Missense	y	PATHOGENIC	0.92552	Skin_I	9:g.135786451G>T	missense|TSC1|ENST00000298552|protein_coding|-|360T>360N|135786451G>T,missense|TSC1|ENST00000440111|protein_coding|-|360T>360N|135786451G>T,missense|TSC1|ENST00000545250|protein_coding|-|309T>309N|135786451G>T
2	237489731	G	A	HPSI0115pf-aion	HPSI0115i-aion_2	9.28546e-31	203	0	74	64	.	.	ACKR3	p.W208*	Substitution - Nonsense	n	PATHOGENIC	0.97325	Skin_UV	2:g.237489731G>A	stop_gained|ACKR3|ENST00000272928|protein_coding|+|208W>208*|237489731G>A,stop_gained|ACKR3|ENST00000447924|protein_coding|+|208W>208*|237489731G>A
8	41566361	C	T	HPSI0214pf-eiwy	HPSI0214i-eiwy_1	1.15495e-06	50	7	29	34	.	.	ANK1	p.E678K	Substitution - Missense	n	PATHOGENIC	0.96905	Skin_UV	8:g.41566361C>T	missense|ANK1|ENST00000347528|protein_coding|-|645E>645K|41566361C>T,missense|ANK1|ENST00000289734|protein_coding|-|645E>645K|41566361C>T,missense|ANK1|ENST00000379758|protein_coding|-|645E>645K|41566361C>T,missense|ANK1|ENST00000396945|protein_coding|-|645E>645K|41566361C>T,missense|ANK1|ENST00000396942|protein_coding|-|645E>645K|41566361C>T,missense|ANK1|ENST00000352337|protein_coding|-|645E>64…
5	112151204	C	T	HPSI0414pf-uawq	HPSI0414i-uawq_2	0.0143907	113	77	91	103	.	.	APC	p.R283*	Substitution - Nonsense	n	PATHOGENIC	0.98392	Skin_UV	5:g.112151204C>T	stop_gained|APC|ENST00000457016|protein_coding|+|283R>283*|112151204C>T,stop_gained|APC|ENST00000507379|protein_coding|+|265R>265*|112151204C>T,stop_gained|APC|ENST00000257430|protein_coding|+|283R>283*|112151204C>T,stop_gained|APC|ENST00000508376|protein_coding|+|283R>283*|112151204C>T,stop_gained|APC|ENST00000512211|protein_coding|+|283R>283*|112151204C>T,3_prime_utr|APC|ENST00000508624|NMD
5	112177170	C	T	HPSI0913pf-xomm	HPSI0913i-xomm_2	0.00050078	26	0	20	11	.	4.118e-05,.,.	APC	p.P1960L	Substitution - Missense	n	PATHOGENIC	0.98874	Skin_UV	5:g.112177170C>T	missense|APC|ENST00000457016|protein_coding|+|1960P>1960L|112177170C>T,missense|APC|ENST00000257430|protein_coding|+|1960P>1960L|112177170C>T,missense|APC|ENST00000508376|protein_coding|+|1960P>1960L|112177170C>T,3_prime_utr|APC|ENST00000508624|NMD
12	46245843	C	T	HPSI0814pf-siqu	HPSI0814i-siqu_4	4.01037e-20	149	7	64	65	.	.	ARID2	p.Q1313*	Substitution - Nonsense	n	PATHOGENIC	0.98119	Skin_UV	12:g.46245843C>T	stop_gained|ARID2|ENST00000334344|protein_coding|+|1313Q>1313*|46245843C>T,stop_gained|ARID2|ENST00000422737|protein_coding|+|1164Q>1164*|46245843C>T,stop_gained|ARID2|ENST00000444670|protein_coding|+|923Q>923*|46245843C>T
16	347066	T	G	HPSI0114pf-joxm	HPSI0114i-joxm_1	0.00122249	650	0	147	4	.	9.062e-05,.,.	AXIN1	p.T649P	Substitution - Missense	y	PATHOGENIC	0.85074	Skin_UV	16:g.347066T>G	missense|AXIN1|ENST00000262320|protein_coding|-|649T>649P|347066T>G,missense|AXIN1|ENST00000354866|protein_coding|-|649T>649P|347066T>G
6	136599535	G	A	HPSI1014pf-vils	HPSI1014i-vils_1	1.73563e-06	520	3	174	14	.	1.647e-05,.,.	BCLAF1	p.Q162*	Substitution - Nonsense	n	PATHOGENIC	0.85195	Skin_UV	6:g.136599535G>A	stop_gained|BCLAF1|ENST00000531224|protein_coding|-|162Q>162*|136599535G>A,stop_gained|BCLAF1|ENST00000527536|protein_coding|-|162Q>162*|136599535G>A,stop_gained|BCLAF1|ENST00000527613|NMD|-|162Q>162*|136599535G>A,stop_gained|BCLAF1|ENST00000530767|protein_coding|-|162Q>162*|136599535G>A,stop_gained|BCLAF1|ENST00000532384|NMD|-|162Q>162*|136599535G>A,stop_gained|BCLAF1|ENST00000529826|protein_cod…
X	39923601	G	A	HPSI0114pf-eipl	HPSI0114i-eipl_3	1.89758e-06	161	0	34	8	.	.	BCOR	p.R1164*	Substitution - Nonsense	n	PATHOGENIC	0.91596	Skin_UV	X:g.39923601G>A	stop_gained|BCOR|ENST00000397354|protein_coding|-|1164R>1164*|39923601G>A,stop_gained|BCOR|ENST00000378455|protein_coding|-|1146R>1146*|39923601G>A,stop_gained|BCOR|ENST00000378444|protein_coding|-|1164R>1164*|39923601G>A,stop_gained|BCOR|ENST00000342274|protein_coding|-|1164R>1164*|39923601G>A,stop_gained|BCOR|ENST00000406200|protein_coding|-|1164R>1164*|39923601G>A,stop_gained|BCOR|ENST00000413…
X	39923014	G	A	HPSI0414pf-ceik	HPSI0414i-ceik_2	1.95882e-06	51	0	44	20	.	.	BCOR	p.Q1232*	Substitution - Nonsense	n	PATHOGENIC	0.98432	Skin_UV	X:g.39923014G>A	stop_gained|BCOR|ENST00000378444|protein_coding|-|1232Q>1232*|39923014G>A,stop_gained|BCOR|ENST00000413905|protein_coding|-|102Q>102*|39923014G>A,stop_gained|BCOR|ENST00000378463|protein_coding|-|75Q>75*|39923014G>A,stop_gained|BCOR|ENST00000397354|protein_coding|-|1198Q>1198*|39923014G>A,stop_gained|BCOR|ENST00000378455|protein_coding|-|1180Q>1180*|39923014G>A,stop_gained|BCOR|ENST00000342274|pr…
7	140453127	C	T	HPSI0115pf-uolo	HPSI0115i-uolo_5	0.00253397	24	4	15	17	.	8.237e-06,.,.	BRAF	p.R603Q	Substitution - Missense	n	PATHOGENIC	0.9781	Skin_UV	7:g.140453127C>T	missense|BRAF|ENST00000496384|protein_coding|-|210R>210Q|140453127C>T,missense|BRAF|ENST00000288602|protein_coding|-|603R>603Q|140453127C>T,missense|BRAF|ENST00000479537|NMD|-|31R>31Q|140453127C>T,3_prime_utr|BRAF|ENST00000497784|NMD
1	15819514	G	A	HPSI1014pf-tixi	HPSI1014i-tixi_4	1.81072e-39	254	0	50	62	.	.	CASP9	p.S392L	Substitution - Missense	n	PATHOGENIC	0.95339	Skin_UV	1:g.15819514G>A	missense|CASP9|ENST00000333868|protein_coding|-|392S>392L|15819514G>A,missense|CASP9|ENST00000348549|protein_coding|-|242S>242L|15819514G>A,missense|CASP9|ENST00000424908|protein_coding|-|173S>173L|15819514G>A,missense|CASP9|ENST00000375890|protein_coding|-|309S>309L|15819514G>A,3_prime_utr|CASP9|ENST00000546424|protein_coding,3_prime_utr|CASP9|ENST00000400777|NMD,3_prime_utr|CASP9|ENST0000047430…
14	20781763	C	T	HPSI0715pf-aowh	HPSI0715i-aowh_2	1.18074e-09	85	0	44	22	.	.	CCNB1IP1	p.M165I	Substitution - Missense	n	PATHOGENIC	0.94702	Skin_UV	14:g.20781763C>T	missense|CCNB1IP1|ENST00000398160|protein_coding|-|165M>165I|20781763C>T,missense|CCNB1IP1|ENST00000398169|protein_coding|-|165M>165I|20781763C>T,missense|CCNB1IP1|ENST00000358932|protein_coding|-|165M>165I|20781763C>T,missense|CCNB1IP1|ENST00000437553|protein_coding|-|165M>165I|20781763C>T,missense|CCNB1IP1|ENST00000353689|protein_coding|-|165M>165I|20781763C>T,missense|CCNB1IP1|ENST00000398163|…
12	48383031	G	A	HPSI1013pf-woci	HPSI1013i-woci_1	1.05438e-05	35	1	27	21	.	.	COL2A1	p.P368S	Substitution - Missense	n	PATHOGENIC	0.99153	Skin_UV	12:g.48383031G>A	missense|COL2A1|ENST00000380518|protein_coding|-|368P>368S|48383031G>A,missense|COL2A1|ENST00000337299|protein_coding|-|299P>299S|48383031G>A
19	18870897	C	A	HPSI0214pf-feec	HPSI0214i-feec_2	0.0034965	475	0	83	3	.	.	CRTC1	p.L265M	Substitution - Missense	n	PATHOGENIC	0.98714	Skin_UV	19:g.18870897C>A	missense|CRTC1|ENST00000321949|protein_coding|+|249L>249M|18870897C>A,missense|CRTC1|ENST00000338797|protein_coding|+|265L>265M|18870897C>A,missense|CRTC1|ENST00000594658|protein_coding|+|208L>208M|18870897C>A,missense|CRTC1|ENST00000601916|protein_coding|+|174L>174M|18870897C>A
8	113702234	C	T	HPSI0114pf-vass	HPSI0114i-vass_1	4.30661e-06	37	0	26	17	.	.	CSMD3	p.G673E	Substitution - Missense	n	PATHOGENIC	0.98427	Skin_UV	8:g.113702234C>T	missense|CSMD3|ENST00000343508|protein_coding|-|633G>633E|113702234C>T,missense|CSMD3|ENST00000297405|protein_coding|-|673G>673E|113702234C>T,missense|CSMD3|ENST00000455883|protein_coding|-|569G>569E|113702234C>T,missense|CSMD3|ENST00000352409|protein_coding|-|673G>673E|113702234C>T,missense|CSMD3|ENST00000339701|protein_coding|-|13G>13E|113702234C>T
8	114186119	G	A	HPSI0214pf-eiwy	HPSI0214i-eiwy_1	1.85004e-07	34	2	16	25	.	.	CSMD3	p.P181S	Substitution - Missense	n	PATHOGENIC	0.99001	Skin_UV	8:g.114186119G>A	missense|CSMD3|ENST00000343508|protein_coding|-|141P>141S|114186119G>A,missense|CSMD3|ENST00000297405|protein_coding|-|181P>181S|114186119G>A,missense|CSMD3|ENST00000455883|protein_coding|-|181P>181S|114186119G>A,missense|CSMD3|ENST00000352409|protein_coding|-|181P>181S|114186119G>A
8	113662432	C	T	HPSI0414pf-ceik	HPSI0414i-ceik_2	9.14732e-07	38	5	12	23	.	8.236e-06,.,.	CSMD3	p.E1051K	Substitution - Missense	n	PATHOGENIC	0.98789	Skin_UV	8:g.113662432C>T	missense|CSMD3|ENST00000343508|protein_coding|-|1011E>1011K|113662432C>T,missense|CSMD3|ENST00000297405|protein_coding|-|1051E>1051K|113662432C>T,missense|CSMD3|ENST00000339701|protein_coding|-|391E>391K|113662432C>T,missense|CSMD3|ENST00000455883|protein_coding|-|947E>947K|113662432C>T,missense|CSMD3|ENST00000352409|protein_coding|-|1051E>1051K|113662432C>T
8	113988236	G	A	HPSI0714pf-iudw	HPSI0714i-iudw_1	5.84522e-08	55	2	28	25	.	.	CSMD3	p.S391F	Substitution - Missense	n	PATHOGENIC	0.92438	Skin_UV	8:g.113988236G>A	missense|CSMD3|ENST00000343508|protein_coding|-|351S>351F|113988236G>A,missense|CSMD3|ENST00000297405|protein_coding|-|391S>391F|113988236G>A,missense|CSMD3|ENST00000352409|protein_coding|-|391S>391F|113988236G>A
8	113519003	G	A	HPSI0715pf-aowh	HPSI0715i-aowh_2	2.90929e-23	159	0	68	52	.	.	CSMD3	p.F1604=	Substitution - coding silent	n	PATHOGENIC	0.82934	Skin_UV	8:g.113519003G>A	synonymous|CSMD3|ENST00000343508|protein_coding|-|1564F|113519003G>A,synonymous|CSMD3|ENST00000297405|protein_coding|-|1604F|113519003G>A,synonymous|CSMD3|ENST00000339701|protein_coding|-|944F|113519003G>A,synonymous|CSMD3|ENST00000455883|protein_coding|-|1500F|113519003G>A,synonymous|CSMD3|ENST00000352409|protein_coding|-|1604F|113519003G>A
5	11159741	C	T	HPSI0215pf-fawm	HPSI0215i-fawm_2	1.096e-20	142	0	29	32	.	.	CTNND2	p.R702=	Substitution - coding silent	n	PATHOGENIC	0.79614	Skin_UV	5:g.11159741C>T	synonymous|CTNND2|ENST00000304623|protein_coding|-|702R|11159741C>T,synonymous|CTNND2|ENST00000359640|protein_coding|-|702R|11159741C>T,synonymous|CTNND2|ENST00000513588|NMD|-|456R|11159741C>T,synonymous|CTNND2|ENST00000511377|protein_coding|-|611R|11159741C>T,synonymous|CTNND2|ENST00000458100|protein_coding|-|269R|11159741C>T,synonymous|CTNND2|ENST00000503622|protein_coding|-|365R|11159741C>T,3_…
5	10992713	G	A	HPSI1014pf-sehl	HPSI1014i-sehl_6	1.91169e-17	185	5	36	33	.	.	CTNND2	p.S1054F	Substitution - Missense	n	PATHOGENIC	0.98378	Skin_UV	5:g.10992713G>A	missense|CTNND2|ENST00000304623|protein_coding|-|1054S>1054F|10992713G>A,missense|CTNND2|ENST00000359640|protein_coding|-|996S>996F|10992713G>A,missense|CTNND2|ENST00000513588|NMD|-|833S>833F|10992713G>A,missense|CTNND2|ENST00000511377|protein_coding|-|963S>963F|10992713G>A,missense|CTNND2|ENST00000458100|protein_coding|-|621S>621F|10992713G>A,missense|CTNND2|ENST00000503622|protein_coding|-|717S…
2	136873223	G	A	HPSI1114pf-ualf	HPSI1114i-ualf_2	1.39236e-22	210	9	37	46	.	.	CXCR4	p.P96L	Substitution - Missense	n	PATHOGENIC	0.96771	Skin_UV	2:g.136873223G>A	missense|CXCR4|ENST00000409817|protein_coding|-|96P>96L|136873223G>A,missense|CXCR4|ENST00000241393|protein_coding|-|92P>92L|136873223G>A
2	136873223	G	A	HPSI1114pf-ualf	HPSI1114i-ualf_6	3.84721e-14	210	9	45	32	.	.	CXCR4	p.P96L	Substitution - Missense	n	PATHOGENIC	0.96771	Skin_UV	2:g.136873223G>A	missense|CXCR4|ENST00000409817|protein_coding|-|96P>96L|136873223G>A,missense|CXCR4|ENST00000241393|protein_coding|-|92P>92L|136873223G>A
18	50831994	G	A	HPSI0414pf-xojn	HPSI0414i-xojn_3	2.69674e-05	63	6	27	20	.	.	DCC	p.G653E	Substitution - Missense	n	PATHOGENIC	0.98847	Skin_UV	18:g.50831994G>A	missense|DCC|ENST00000442544|protein_coding|+|653G>653E|50831994G>A,missense|DCC|ENST00000304775|NMD|+|586G>586E|50831994G>A,missense|DCC|ENST00000412726|protein_coding|+|501G>501E|50831994G>A,missense|DCC|ENST00000581580|protein_coding|+|308G>308E|50831994G>A
2	74594007	G	A	HPSI1114pf-ziyn	HPSI1114i-ziyn_6	0.00059397	68	0	40	8	.	.	DCTN1	p.S790L	Substitution - Missense	n	PATHOGENIC	0.99509	Skin_UV	2:g.74594007G>A	missense|DCTN1|ENST00000361874|protein_coding|-|790S>790L|74594007G>A,missense|DCTN1|ENST00000394003|protein_coding|-|783S>783L|74594007G>A,missense|DCTN1|ENST00000407639|protein_coding|-|656S>656L|74594007G>A,missense|DCTN1|ENST00000434055|NMD|-|753S>753L|74594007G>A,missense|DCTN1|ENST00000409438|protein_coding|-|656S>656L|74594007G>A,missense|DCTN1|ENST00000409240|protein_coding|-|753S>753L|74…
1	162731140	G	A	HPSI0814pf-bokz	HPSI0814i-bokz_5	2.00303e-11	61	1	25	29	.	.	DDR2	p.R332Q	Substitution - Missense	n	PATHOGENIC	0.98913	Skin_UV	1:g.162731140G>A	missense|DDR2|ENST00000367922|protein_coding|+|332R>332Q|162731140G>A,missense|DDR2|ENST00000367921|protein_coding|+|332R>332Q|162731140G>A
1	162731140	G	A	HPSI0814pf-bokz	HPSI0814i-bokz_6	1.34802e-06	61	1	25	15	.	.	DDR2	p.R332Q	Substitution - Missense	n	PATHOGENIC	0.98913	Skin_UV	1:g.162731140G>A	missense|DDR2|ENST00000367922|protein_coding|+|332R>332Q|162731140G>A,missense|DDR2|ENST00000367921|protein_coding|+|332R>332Q|162731140G>A
2	25457204	C	T	HPSI1113pf-wetu	HPSI1113i-wetu_2	3.47882e-05	142	0	50	8	.	1.647e-05,.,.	DNMT3A	p.V895M	Substitution - Missense	n	PATHOGENIC	0.96809	Skin_UV	2:g.25457204C>T	missense|DNMT3A|ENST00000380746|protein_coding|-|706V>706M|25457204C>T,missense|DNMT3A|ENST00000321117|protein_coding|-|895V>895M|25457204C>T,missense|DNMT3A|ENST00000264709|protein_coding|-|895V>895M|25457204C>T,missense|DNMT3A|ENST00000402667|protein_coding|-|672V>672M|25457204C>T,3_prime_utr|DNMT3A|ENST00000380756|NMD
22	41565533	G	A	HPSI0114pf-wegi	HPSI0114i-wegi_1	1.77253e-05	39	0	28	15	.	.	EP300	p.S1400N	Substitution - Missense	n	PATHOGENIC	0.99385	Skin_UV	22:g.41565533G>A	missense|EP300|ENST00000263253|protein_coding|+|1400S>1400N|41565533G>A
3	89480469	G	A	HPSI1014pf-quls	HPSI1014i-quls_2	0.000104099	36	3	21	19	.	.	EPHA3	p.R769H	Substitution - Missense	n	PATHOGENIC	0.98862	Skin_UV	3:g.89480469G>A	missense|EPHA3|ENST00000336596|protein_coding|+|769R>769H|89480469G>A,missense|EPHA3|ENST00000494014|protein_coding|+|769R>769H|89480469G>A
6	93956552	C	T	HPSI0514pf-letw	HPSI0514i-letw_1	0.000807984	38	5	19	17	.	1.647e-05,.,.	EPHA7	p.R895Q	Substitution - Missense	n	PATHOGENIC	0.96638	Skin_UV	6:g.93956552C>T	missense|EPHA7|ENST00000369303|protein_coding|-|895R>895Q|93956552C>T
12	56487629	G	A	HPSI0714pf-pipw	HPSI0714i-pipw_4	3.60311e-27	242	1	34	37	.	8.236e-06,.,.	ERBB3	p.R521Q	Substitution - Missense	n	PATHOGENIC	0.86309	Skin_UV	12:g.56487629G>A	missense|ERBB3|ENST00000267101|protein_coding|+|521R>521Q|56487629G>A,missense|ERBB3|ENST00000551085|NMD|+|521R>521Q|56487629G>A,missense|ERBB3|ENST00000415288|protein_coding|+|462R>462Q|56487629G>A,missense|ERBB3|ENST00000550070|protein_coding|+|5R>5Q|56487629G>A
2	212289014	C	T	HPSI0114pf-vass	HPSI0114i-vass_1	2.36186e-26	224	1	38	39	.	.	ERBB4	p.W911*	Substitution - Nonsense	n	PATHOGENIC	0.99137	Skin_UV	2:g.212289014C>T	stop_gained|ERBB4|ENST00000342788|protein_coding|-|911W>911*|212289014C>T,stop_gained|ERBB4|ENST00000436443|protein_coding|-|911W>911*|212289014C>T,stop_gained|ERBB4|ENST00000402597|protein_coding|-|901W>901*|212289014C>T
11	44228348	C	T	HPSI0414pf-uawq	HPSI0414i-uawq_2	4.82482e-11	106	11	66	59	.	.	EXT2	p.L534F	Substitution - Missense	n	PATHOGENIC	0.93303	Skin_UV	11:g.44228348C>T	missense|EXT2|ENST00000533608|protein_coding|+|501L>501F|44228348C>T,missense|EXT2|ENST00000358681|protein_coding|+|511L>511F|44228348C>T,missense|EXT2|ENST00000395673|protein_coding|+|534L>534F|44228348C>T,missense|EXT2|ENST00000343631|protein_coding|+|501L>501F|44228348C>T
8	139163525	G	A	HPSI0114pf-bezi	HPSI0114i-bezi_3	2.70421e-09	56	0	30	23	.	.	FAM135B	p.P1065S	Substitution - Missense	n	PATHOGENIC	0.99003	Skin_UV	8:g.139163525G>A	missense|FAM135B|ENST00000395297|protein_coding|-|1065P>1065S|139163525G>A,missense|FAM135B|ENST00000276737|NMD|-|1065P>1065S|139163525G>A,missense|FAM135B|ENST00000467365|NMD|-|375P>375S|139163525G>A,3_prime_utr|FAM135B|ENST00000482951|NMD
11	92087088	G	A	HPSI0514pf-puie	HPSI0514i-puie_4	2.64805e-05	234	89	37	42	.	1.656e-05,.,.	FAT3	p.D604N	Substitution - Missense	n	PATHOGENIC	0.99319	Skin_UV	11:g.92087088G>A	missense|FAT3|ENST00000541502|protein_coding|+|604D>604N|92087088G>A,missense|FAT3|ENST00000298047|protein_coding|+|604D>604N|92087088G>A,missense|FAT3|ENST00000409404|protein_coding|+|604D>604N|92087088G>A,missense|FAT3|ENST00000525166|protein_coding|+|454D>454N|92087088G>A
11	92533860	G	A	HPSI0514pf-xufp	HPSI0514i-xufp_2	7.66268e-11	46	0	26	31	.	.	FAT3	p.E2561K	Substitution - Missense	n	PATHOGENIC	0.98148	Skin_UV	11:g.92533860G>A	missense|FAT3|ENST00000298047|protein_coding|+|2561E>2561K|92533860G>A,missense|FAT3|ENST00000409404|protein_coding|+|2561E>2561K|92533860G>A,missense|FAT3|ENST00000525166|protein_coding|+|2411E>2411K|92533860G>A
11	92534124	G	A	HPSI0814pf-doao	HPSI0814i-doao_1	1.60222e-12	57	0	52	48	.	.	FAT3	p.D2649N	Substitution - Missense	n	PATHOGENIC	0.98972	Skin_UV	11:g.92534124G>A	missense|FAT3|ENST00000298047|protein_coding|+|2649D>2649N|92534124G>A,missense|FAT3|ENST00000409404|protein_coding|+|2649D>2649N|92534124G>A,missense|FAT3|ENST00000525166|protein_coding|+|2499D>2499N|92534124G>A
11	92534124	G	A	HPSI0814pf-doao	HPSI0814i-doao_2	9.70401e-15	57	0	47	56	.	.	FAT3	p.D2649N	Substitution - Missense	n	PATHOGENIC	0.98972	Skin_UV	11:g.92534124G>A	missense|FAT3|ENST00000298047|protein_coding|+|2649D>2649N|92534124G>A,missense|FAT3|ENST00000409404|protein_coding|+|2649D>2649N|92534124G>A,missense|FAT3|ENST00000525166|protein_coding|+|2499D>2499N|92534124G>A
11	92565152	G	A	HPSI1114pf-ualf	HPSI1114i-ualf_2	6.73701e-19	287	19	82	59	.	.	FAT3	p.G3282=	Substitution - coding silent	n	PATHOGENIC	0.84196	Skin_UV	11:g.92565152G>A	synonymous|FAT3|ENST00000298047|protein_coding|+|3282G|92565152G>A,synonymous|FAT3|ENST00000409404|protein_coding|+|3282G|92565152G>A,synonymous|FAT3|ENST00000525166|protein_coding|+|3132G|92565152G>A
11	92565152	G	A	HPSI1114pf-ualf	HPSI1114i-ualf_6	7.12306e-21	287	19	61	55	.	.	FAT3	p.G3282=	Substitution - coding silent	n	PATHOGENIC	0.84196	Skin_UV	11:g.92565152G>A	synonymous|FAT3|ENST00000298047|protein_coding|+|3282G|92565152G>A,synonymous|FAT3|ENST00000409404|protein_coding|+|3282G|92565152G>A,synonymous|FAT3|ENST00000525166|protein_coding|+|3132G|92565152G>A
4	126242341	C	T	HPSI0715pf-aowh	HPSI0715i-aowh_2	1.63093e-22	217	1	95	52	.	.	FAT4	p.P1592L	Substitution - Missense	n	PATHOGENIC	0.98272	Skin_UV	4:g.126242341C>T	missense|FAT4|ENST00000394329|protein_coding|+|1592P>1592L|126242341C>T
10	123263310	C	T	HPSI1113pf-eofe	HPSI1113i-eofe_1	0.000112985	192	51	44	35	.	.	FGFR2	p.R479K	Substitution - Missense	n	PATHOGENIC	0.93489	Skin_UV	10:g.123263310C>T	missense|FGFR2|ENST00000369061|protein_coding|-|366R>366K|123263310C>T,missense|FGFR2|ENST00000357555|protein_coding|-|389R>389K|123263310C>T,missense|FGFR2|ENST00000358487|protein_coding|-|478R>478K|123263310C>T,missense|FGFR2|ENST00000478859|protein_coding|-|250R>250K|123263310C>T,missense|FGFR2|ENST00000356226|protein_coding|-|361R>361K|123263310C>T,missense|FGFR2|ENST00000369060|protein_codin…
5	176524562	C	T	HPSI0115pf-aoxv	HPSI0115i-aoxv_1	7.75038e-22	179	5	96	72	.	3.295e-05	FGFR4	p.S765F	Substitution - Missense	n	PATHOGENIC	0.98467	Skin_UV	5:g.176524562C>T	missense|FGFR4|ENST00000292408|protein_coding|+|765S>765F|176524562C>T,missense|FGFR4|ENST00000393648|protein_coding|+|697S>697F|176524562C>T,missense|FGFR4|ENST00000502906|protein_coding|+|765S>765F|176524562C>T,missense|FGFR4|ENST00000292410|protein_coding|+|725S>725F|176524562C>T,missense|FGFR4|ENST00000393637|protein_coding|+|725S>725F|176524562C>T
5	176524562	C	T	HPSI0115pf-aoxv	HPSI0115i-aoxv_3	1.22189e-17	179	5	86	54	.	3.295e-05	FGFR4	p.S765F	Substitution - Missense	n	PATHOGENIC	0.98467	Skin_UV	5:g.176524562C>T	missense|FGFR4|ENST00000292408|protein_coding|+|765S>765F|176524562C>T,missense|FGFR4|ENST00000393648|protein_coding|+|697S>697F|176524562C>T,missense|FGFR4|ENST00000502906|protein_coding|+|765S>765F|176524562C>T,missense|FGFR4|ENST00000292410|protein_coding|+|725S>725F|176524562C>T,missense|FGFR4|ENST00000393637|protein_coding|+|725S>725F|176524562C>T
5	176518710	G	A	HPSI0514pf-lako	HPSI0514i-lako_2	6.0581e-09	49	2	22	27	.	.	FGFR4	p.V210M	Substitution - Missense	n	PATHOGENIC	0.90297	Skin_UV	5:g.176518710G>A	missense|FGFR4|ENST00000292408|protein_coding|+|210V>210M|176518710G>A,missense|FGFR4|ENST00000393648|protein_coding|+|210V>210M|176518710G>A,missense|FGFR4|ENST00000502906|protein_coding|+|210V>210M|176518710G>A,missense|FGFR4|ENST00000292410|protein_coding|+|210V>210M|176518710G>A,missense|FGFR4|ENST00000393637|protein_coding|+|210V>210M|176518710G>A
4	54265926	G	A	HPSI0115pf-uolo	HPSI0115i-uolo_5	2.22461e-05	52	14	30	40	.	.	FIP1L1	p.E245=	Substitution - coding silent	n	PATHOGENIC	0.92812	Skin_UV	4:g.54265926G>A	synonymous|FIP1L1|ENST00000337488|protein_coding|+|245E|54265926G>A,synonymous|FIP1L1|ENST00000358575|protein_coding|+|230E|54265926G>A,synonymous|FIP1L1|ENST00000507922|protein_coding|+|230E|54265926G>A,synonymous|FIP1L1|ENST00000306932|protein_coding|+|207E|54265926G>A,synonymous|FIP1L1|ENST00000507166|protein_coding|+|245E|54265926G>A,3_prime_utr|FIP1L1|ENST00000514543|NMD
X	153581459	C	T	HPSI0115pf-qoog	HPSI0115i-qoog_4	0.000265625	26	0	29	17	.	.	FLNA	p.D2046N	Substitution - Missense	n	PATHOGENIC	0.97315	Skin_UV	X:g.153581459C>T	missense|FLNA|ENST00000360319|protein_coding|-|2038D>2038N|153581459C>T,missense|FLNA|ENST00000422373|protein_coding|-|2038D>2038N|153581459C>T,missense|FLNA|ENST00000369850|protein_coding|-|2046D>2046N|153581459C>T,missense|FLNA|ENST00000369856|protein_coding|-|179D>179N|153581459C>T,missense|FLNA|ENST00000344736|protein_coding|-|2006D>2006N|153581459C>T,missense|FLNA|ENST00000444578|protein_cod…
X	153580315	C	T	HPSI0214pf-eiwy	HPSI0214i-eiwy_1	5.81808e-05	46	3	41	25	.	.	FLNA	p.E2282K	Substitution - Missense	n	PATHOGENIC	0.93433	Skin_UV	X:g.153580315C>T	missense|FLNA|ENST00000360319|protein_coding|-|2274E>2274K|153580315C>T,missense|FLNA|ENST00000422373|protein_coding|-|2274E>2274K|153580315C>T,missense|FLNA|ENST00000369850|protein_coding|-|2282E>2282K|153580315C>T,missense|FLNA|ENST00000369856|protein_coding|-|415E>415K|153580315C>T,missense|FLNA|ENST00000344736|protein_coding|-|2242E>2242K|153580315C>T,missense|FLNA|ENST00000444578|protein_cod…
13	28610179	C	T	HPSI0914pf-euts	HPSI0914i-euts_3	1.1323e-19	240	1	22	22	.	.	FLT3	p.R437=	Substitution - coding silent	n	PATHOGENIC	0.73223	Skin_UV	13:g.28610179C>T	splice_region|FLT3|ENST00000241453|protein_coding,synonymous|FLT3|ENST00000241453|protein_coding|-|437R|28610179C>T,splice_region|FLT3|ENST00000380982|protein_coding,synonymous|FLT3|ENST00000380982|protein_coding|-|437R|28610179C>T,splice_region|FLT3|ENST00000380987|NMD,synonymous|FLT3|ENST00000380987|NMD|-|437R|28610179C>T,splice_region|FLT3|ENST00000537084|protein_coding,synonymous|FLT3|ENST000…
3	71021784	C	T	HPSI0913pf-xomm	HPSI0913i-xomm_1	0.00240849	24	2	16	13	.	.	FOXP1	p.R527Q	Substitution - Missense	n	PATHOGENIC	0.98394	Skin_UV	3:g.71021784C>T	missense|FOXP1|ENST00000318789|protein_coding|-|525R>525Q|71021784C>T,missense|FOXP1|ENST00000475937|protein_coding|-|525R>525Q|71021784C>T,missense|FOXP1|ENST00000497355|protein_coding|-|421R>421Q|71021784C>T,missense|FOXP1|ENST00000491238|protein_coding|-|527R>527Q|71021784C>T,missense|FOXP1|ENST00000327590|NMD|-|525R>525Q|71021784C>T,missense|FOXP1|ENST00000498215|protein_coding|-|525R>525Q|71…
10	8115888	T	C	HPSI1113pf-eofe	HPSI1113i-eofe_1	0.000875179	426	0	86	4	.	3.295e-05,.,.	GATA3	p.S413P	Substitution - Missense	y	PATHOGENIC	0.87917	Skin_UV	10:g.8115888T>C	missense|GATA3|ENST00000379328|protein_coding|+|413S>413P|8115888T>C,missense|GATA3|ENST00000346208|protein_coding|+|412S>412P|8115888T>C
16	9858085	G	A	HPSI1014pf-bilx	HPSI1014i-bilx_1	3.26197e-05	78	11	33	25	.	.	GRIN2A	p.L1106=	Substitution - coding silent	n	PATHOGENIC	0.85001	Skin_UV	16:g.9858085G>A	synonymous|GRIN2A|ENST00000396573|protein_coding|-|1106L|9858085G>A,synonymous|GRIN2A|ENST00000330684|protein_coding|-|1106L|9858085G>A,synonymous|GRIN2A|ENST00000396575|protein_coding|-|1106L|9858085G>A,synonymous|GRIN2A|ENST00000562109|protein_coding|-|1106L|9858085G>A,synonymous|GRIN2A|ENST00000535259|protein_coding|-|949L|9858085G>A,synonymous|GRIN2A|ENST00000404927|protein_coding|-|1106L|985…
16	9934574	G	A	HPSI1014pf-quls	HPSI1014i-quls_2	2.53295e-09	39	0	19	24	.	.	GRIN2A	p.P527=	Substitution - coding silent	n	PATHOGENIC	0.77721	Skin_UV	16:g.9934574G>A	synonymous|GRIN2A|ENST00000396573|protein_coding|-|527P|9934574G>A,synonymous|GRIN2A|ENST00000562109|protein_coding|-|527P|9934574G>A,synonymous|GRIN2A|ENST00000535259|protein_coding|-|370P|9934574G>A,synonymous|GRIN2A|ENST00000404927|protein_coding|-|527P|9934574G>A,synonymous|GRIN2A|ENST00000330684|protein_coding|-|527P|9934574G>A,synonymous|GRIN2A|ENST00000396575|protein_coding|-|527P|9934574G…
7	86469060	G	A	HPSI0614pf-ciwj	HPSI0614i-ciwj_1	6.8409e-44	411	1	69	63	.	1.647e-05,.,.	GRM3	p.D744N	Substitution - Missense	n	PATHOGENIC	0.93677	Skin_UV	7:g.86469060G>A	missense|GRM3|ENST00000361669|protein_coding|+|744D>744N|86469060G>A,missense|GRM3|ENST00000546348|protein_coding|+|336D>336N|86469060G>A,missense|GRM3|ENST00000536043|protein_coding|+|616D>616N|86469060G>A
7	86469060	G	A	HPSI0614pf-ciwj	HPSI0614i-ciwj_2	1.62164e-46	411	1	51	60	.	1.647e-05,.,.	GRM3	p.D744N	Substitution - Missense	n	PATHOGENIC	0.93677	Skin_UV	7:g.86469060G>A	missense|GRM3|ENST00000361669|protein_coding|+|744D>744N|86469060G>A,missense|GRM3|ENST00000546348|protein_coding|+|336D>336N|86469060G>A,missense|GRM3|ENST00000536043|protein_coding|+|616D>616N|86469060G>A
7	50455076	G	A	HPSI0215pf-oilg	HPSI0215i-oilg_1	2.52919e-05	79	12	30	25	.	.	IKZF1	p.?	Unknown	n	PATHOGENIC	0.99366	Skin_UV	7:g.50455076G>A	missense|IKZF1|ENST00000331340|protein_coding|+|208R>208Q|50455076G>A,missense|IKZF1|ENST00000343574|protein_coding|+|121R>121Q|50455076G>A,missense|IKZF1|ENST00000438033|protein_coding|+|121R>121Q|50455076G>A
7	50455076	G	A	HPSI0215pf-oilg	HPSI0215i-oilg_3	1.33728e-05	79	12	30	26	.	.	IKZF1	p.?	Unknown	n	PATHOGENIC	0.99366	Skin_UV	7:g.50455076G>A	missense|IKZF1|ENST00000331340|protein_coding|+|208R>208Q|50455076G>A,missense|IKZF1|ENST00000343574|protein_coding|+|121R>121Q|50455076G>A,missense|IKZF1|ENST00000438033|protein_coding|+|121R>121Q|50455076G>A
8	41791491	G	A	HPSI0614pf-ciwj	HPSI0614i-ciwj_1	2.02343e-19	271	0	51	26	.	8.236e-06,.,.	KAT6A	p.P1416L	Substitution - Missense	n	PATHOGENIC	0.95526	Skin_UV	8:g.41791491G>A	missense|KAT6A|ENST00000265713|protein_coding|-|1416P>1416L|41791491G>A,missense|KAT6A|ENST00000406337|protein_coding|-|1416P>1416L|41791491G>A,missense|KAT6A|ENST00000396930|protein_coding|-|1416P>1416L|41791491G>A
8	41791491	G	A	HPSI0614pf-ciwj	HPSI0614i-ciwj_2	1.46835e-25	271	0	52	36	.	8.236e-06,.,.	KAT6A	p.P1416L	Substitution - Missense	n	PATHOGENIC	0.95526	Skin_UV	8:g.41791491G>A	missense|KAT6A|ENST00000265713|protein_coding|-|1416P>1416L|41791491G>A,missense|KAT6A|ENST00000406337|protein_coding|-|1416P>1416L|41791491G>A,missense|KAT6A|ENST00000396930|protein_coding|-|1416P>1416L|41791491G>A
10	76780946	C	T	HPSI1014pf-sehl	HPSI1014i-sehl_6	2.79397e-38	312	3	79	73	.	.	KAT6B	p.S975F	Substitution - Missense	n	PATHOGENIC	0.97843	Skin_UV	10:g.76780946C>T	missense|KAT6B|ENST00000372725|protein_coding|+|683S>683F|76780946C>T,missense|KAT6B|ENST00000372724|protein_coding|+|683S>683F|76780946C>T,missense|KAT6B|ENST00000287239|protein_coding|+|975S>975F|76780946C>T,missense|KAT6B|ENST00000372714|protein_coding|+|683S>683F|76780946C>T,missense|KAT6B|ENST00000372711|protein_coding|+|792S>792F|76780946C>T
11	128781894	G	A	HPSI0214pf-eiwy	HPSI0214i-eiwy_1	2.8293e-05	30	2	15	18	.	.	KCNJ5	p.R242=	Substitution - coding silent	n	PATHOGENIC	0.91697	Skin_UV	11:g.128781894G>A	synonymous|KCNJ5|ENST00000529694|protein_coding|+|242R|128781894G>A,synonymous|KCNJ5|ENST00000338350|protein_coding|+|242R|128781894G>A,synonymous|KCNJ5|ENST00000533599|protein_coding|+|242R|128781894G>A
12	432368	G	A	HPSI0414pf-ceik	HPSI0414i-ceik_1	0.000243166	14	0	8	12	.	.	KDM5A	p.R719C	Substitution - Missense	n	PATHOGENIC	0.98899	Skin_UV	12:g.432368G>A	missense|KDM5A|ENST00000399788|protein_coding|-|719R>719C|432368G>A,missense|KDM5A|ENST00000382815|protein_coding|-|719R>719C|432368G>A,missense|KDM5A|ENST00000544760|protein_coding|-|338R>338C|432368G>A
X	53223541	G	A	HPSI0214pf-datg	HPSI0214i-datg_2	3.17324e-13	73	7	21	41	.	.	KDM5C	p.P1273L	Substitution - Missense	n	PATHOGENIC	0.99052	Skin_UV	X:g.53223541G>A	missense|KDM5C|ENST00000452825|protein_coding|-|1206P>1206L|53223541G>A,missense|KDM5C|ENST00000375401|protein_coding|-|1273P>1273L|53223541G>A,missense|KDM5C|ENST00000404049|protein_coding|-|1272P>1272L|53223541G>A,missense|KDM5C|ENST00000375379|protein_coding|-|1273P>1273L|53223541G>A,missense|KDM5C|ENST00000375383|protein_coding|-|1232P>1232L|53223541G>A
4	55564582	C	T	HPSI0414pf-xojn	HPSI0414i-xojn_3	0.000167238	32	3	17	17	.	.	KIT	p.P157L	Substitution - Missense	n	PATHOGENIC	0.95627	Skin_UV	4:g.55564582C>T	missense|KIT|ENST00000412167|protein_coding|+|157P>157L|55564582C>T,missense|KIT|ENST00000288135|protein_coding|+|157P>157L|55564582C>T
12	49434244	G	A	HPSI0514pf-oekw	HPSI0514i-oekw_2	2.61615e-09	92	3	50	31	.	.	KMT2D	p.P2437S	Substitution - Missense	n	PATHOGENIC	0.95892	Skin_UV	12:g.49434244G>A	missense|KMT2D|ENST00000301067|protein_coding|-|2437P>2437S|49434244G>A
13	21553889	C	T	HPSI0614pf-ciwj	HPSI0614i-ciwj_1	7.21766e-19	235	2	36	27	.	.	LATS2	p.E905K	Substitution - Missense	n	PATHOGENIC	0.99268	Skin_UV	13:g.21553889C>T	missense|LATS2|ENST00000382592|protein_coding|-|905E>905K|21553889C>T,missense|LATS2|ENST00000542899|protein_coding|-|905E>905K|21553889C>T
13	21553889	C	T	HPSI0614pf-ciwj	HPSI0614i-ciwj_2	2.2087e-18	235	2	42	28	.	.	LATS2	p.E905K	Substitution - Missense	n	PATHOGENIC	0.99268	Skin_UV	13:g.21553889C>T	missense|LATS2|ENST00000382592|protein_coding|-|905E>905K|21553889C>T,missense|LATS2|ENST00000542899|protein_coding|-|905E>905K|21553889C>T
2	141122310	G	A	HPSI0114pf-iisa	HPSI0114i-iisa_3	2.18277e-09	50	1	27	29	.	.	LRP1B	p.S3684F	Substitution - Missense	n	PATHOGENIC	0.99029	Skin_UV	2:g.141122310G>A	missense|LRP1B|ENST00000389484|protein_coding|-|3684S>3684F|141122310G>A
2	141643901	G	A	HPSI0814pf-bokz	HPSI0814i-bokz_5	0.00130394	25	0	9	6	.	.	LRP1B	p.P1257L	Substitution - Missense	n	PATHOGENIC	0.98341	Skin_UV	2:g.141643901G>A	missense|LRP1B|ENST00000389484|protein_coding|-|1257P>1257L|141643901G>A,missense|LRP1B|ENST00000434794|protein_coding|-|402P>402L|141643901G>A
2	141643901	G	A	HPSI0814pf-bokz	HPSI0814i-bokz_6	1.14834e-07	25	0	11	20	.	.	LRP1B	p.P1257L	Substitution - Missense	n	PATHOGENIC	0.98341	Skin_UV	2:g.141643901G>A	missense|LRP1B|ENST00000389484|protein_coding|-|1257P>1257L|141643901G>A,missense|LRP1B|ENST00000434794|protein_coding|-|402P>402L|141643901G>A
7	20180570	T	C	HPSI0115pf-aoxv	HPSI0115i-aoxv_1	1.7527e-12	79	2	25	29	.	.	MACC1	p.*853Wext*7	Nonstop extension	n	PATHOGENIC	0.95985	Skin_UV	7:g.20180570T>C	stop_lost|MACC1|ENST00000400331|protein_coding|-|853*>853W|20180570T>C,stop_lost|MACC1|ENST00000332878|protein_coding|-|853*>853W|20180570T>C,stop_lost|MACC1|ENST00000589011|protein_coding|-|853*>853W|20180570T>C
11	95712116	G	A	HPSI0814pf-bokz	HPSI0814i-bokz_5	1.05423e-10	44	0	11	20	.	.	MAML2	p.S1156F	Substitution - Missense	n	PATHOGENIC	0.99274	Skin_UV	11:g.95712116G>A	missense|MAML2|ENST00000524717|protein_coding|-|1156S>1156F|95712116G>A
11	95712116	G	A	HPSI0814pf-bokz	HPSI0814i-bokz_6	4.67163e-10	44	0	19	24	.	.	MAML2	p.S1156F	Substitution - Missense	n	PATHOGENIC	0.99274	Skin_UV	11:g.95712116G>A	missense|MAML2|ENST00000524717|protein_coding|-|1156S>1156F|95712116G>A
19	4110541	C	T	HPSI1113pf-hayt	HPSI1113i-hayt_1	1.06473e-21	128	0	55	50	.	.	MAP2K2	p.S139N	Substitution - Missense	n	PATHOGENIC	0.94969	Skin_UV	19:g.4110541C>T	missense|MAP2K2|ENST00000262948|protein_coding|-|139S>139N|4110541C>T,missense|MAP2K2|ENST00000394867|protein_coding|-|42S>42N|4110541C>T
3	168834389	C	T	HPSI0215pf-zett	HPSI0215i-zett_5	0.00421225	43	4	22	12	.	.	MECOM	p.R301K	Substitution - Missense	n	PATHOGENIC	0.98437	Skin_UV	3:g.168834389C>T	missense|MECOM|ENST00000264674|protein_coding|-|301R>301K|168834389C>T,missense|MECOM|ENST00000392736|protein_coding|-|236R>236K|168834389C>T,missense|MECOM|ENST00000464456|protein_coding|-|236R>236K|168834389C>T,missense|MECOM|ENST00000472280|protein_coding|-|237R>237K|168834389C>T,missense|MECOM|ENST00000494292|protein_coding|-|424R>424K|168834389C>T,missense|MECOM|ENST00000468789|protein_codin…
X	70349190	C	A	HPSI0115pf-aoxv	HPSI0115i-aoxv_3	0.0169905	169	0	93	4	.	.	MED12	p.S1201Y	Substitution - Missense	n	PATHOGENIC	0.96751	Skin_UV	X:g.70349190C>A	missense|MED12|ENST00000333646|protein_coding|+|1201S>1201Y|70349190C>A,missense|MED12|ENST00000374102|protein_coding|+|1201S>1201Y|70349190C>A,missense|MED12|ENST00000374080|protein_coding|+|1201S>1201Y|70349190C>A
X	70339657	C	T	HPSI1014pf-babz	HPSI1014i-babz_3	8.97989e-06	56	0	41	16	.	.	MED12	p.S109F	Substitution - Missense	n	PATHOGENIC	0.98375	Skin_UV	X:g.70339657C>T	missense|MED12|ENST00000333646|protein_coding|+|109S>109F|70339657C>T,missense|MED12|ENST00000374102|protein_coding|+|109S>109F|70339657C>T,missense|MED12|ENST00000374080|protein_coding|+|109S>109F|70339657C>T,missense|MED12|ENST00000429213|protein_coding|+|93S>93F|70339657C>T
1	11293096	G	A	HPSI0914pf-laey	HPSI0914i-laey_6	0.000149763	31	2	21	18	.	.	MTOR	p.?	Unknown	n	PATHOGENIC	0.78477	Skin_UV	1:g.11293096G>A	intron|MTOR||protein_coding,non_coding|RPL39P6||processed_pseudogene
22	36737564	G	A	HPSI0714pf-keui	HPSI0714i-keui_1	1.11792e-06	95	0	44	13	.	.	MYH9	p.S114L	Substitution - Missense	n	PATHOGENIC	0.99108	Skin_UV	22:g.36737564G>A	missense|MYH9|ENST00000216181|protein_coding|-|114S>114L|36737564G>A,missense|MYH9|ENST00000401701|protein_coding|-|114S>114L|36737564G>A
12	124832723	C	T	HPSI0414pf-naju	HPSI0414i-naju_1	6.87299e-07	188	0	34	8	.	.	NCOR2	p.E1328K	Substitution - Missense	n	PATHOGENIC	0.96955	Skin_UV	12:g.124832723C>T	missense|NCOR2|ENST00000405201|protein_coding|-|1328E>1328K|124832723C>T,missense|NCOR2|ENST00000404621|protein_coding|-|1318E>1318K|124832723C>T,missense|NCOR2|ENST00000356219|protein_coding|-|1335E>1335K|124832723C>T,missense|NCOR2|ENST00000397355|protein_coding|-|1319E>1319K|124832723C>T,missense|NCOR2|ENST00000404121|protein_coding|-|889E>889K|124832723C>T,missense|NCOR2|ENST00000429285|prote…
17	29559206	A	T	HPSI0114pf-iisa	HPSI0114i-iisa_3	0.0112067	22	1	27	13	.	.	NF1	p.K1105*	Substitution - Nonsense	n	PATHOGENIC	0.99071	Skin_UV	17:g.29559206A>T	splice_region|NF1|ENST00000358273|protein_coding,stop_gained|NF1|ENST00000358273|protein_coding|+|1105K>1105*|29559206A>T,splice_region|NF1|ENST00000356175|protein_coding,stop_gained|NF1|ENST00000356175|protein_coding|+|1105K>1105*|29559206A>T,splice_region|NF1|ENST00000579081|NMD,stop_gained|NF1|ENST00000579081|NMD|+|1139K>1139*|29559206A>T,splice_region|NF1|ENST00000456735|protein_coding,stop_g…
19	50912867	G	A	HPSI0214pf-kucg	HPSI0214i-kucg_2	0.000124072	27	0	17	12	.	.	POLD1	p.V700I	Substitution - Missense	n	PATHOGENIC	0.94257	Skin_UV	19:g.50912867G>A	missense|POLD1|ENST00000600859|NMD|+|700V>700I|50912867G>A,missense|POLD1|ENST00000440232|protein_coding|+|700V>700I|50912867G>A,missense|POLD1|ENST00000599857|protein_coding|+|700V>700I|50912867G>A,missense|POLD1|ENST00000595904|protein_coding|+|726V>726I|50912867G>A
3	121206895	G	A	HPSI0114pf-vabj	HPSI0114i-vabj_3	1.80039e-08	395	86	70	53	.	.	POLQ	p.S1628L	Substitution - Missense	n	PATHOGENIC	0.86744	Skin_UV	3:g.121206895G>A	missense|POLQ|ENST00000264233|protein_coding|-|1628S>1628L|121206895G>A
1	3348587	G	A	HPSI0214pf-eiwy	HPSI0214i-eiwy_1	0.000138588	38	1	33	18	.	.	PRDM16	p.G1193=	Substitution - coding silent	n	PATHOGENIC	0.87649	Skin_UV	1:g.3348587G>A	synonymous|PRDM16|ENST00000378398|protein_coding|+|1193G|3348587G>A,synonymous|PRDM16|ENST00000441472|protein_coding|+|1192G|3348587G>A,synonymous|PRDM16|ENST00000442529|protein_coding|+|1192G|3348587G>A,synonymous|PRDM16|ENST00000378391|protein_coding|+|1193G|3348587G>A,synonymous|PRDM16|ENST00000270722|protein_coding|+|1193G|3348587G>A,synonymous|PRDM16|ENST00000509860|protein_coding|+|1001G|33…
1	3347564	C	T	HPSI1014pf-juuy	HPSI1014i-juuy_2	2.46074e-09	45	1	19	25	.	.	PRDM16	p.S1138L	Substitution - Missense	n	PATHOGENIC	0.85469	Skin_UV	1:g.3347564C>T	missense|PRDM16|ENST00000511072|protein_coding|+|1139S>1139L|3347564C>T,missense|PRDM16|ENST00000378398|protein_coding|+|1138S>1138L|3347564C>T,missense|PRDM16|ENST00000441472|protein_coding|+|1137S>1137L|3347564C>T,missense|PRDM16|ENST00000442529|protein_coding|+|1137S>1137L|3347564C>T,missense|PRDM16|ENST00000378391|protein_coding|+|1138S>1138L|3347564C>T,missense|PRDM16|ENST00000514189|protein…
12	112888285	C	T	HPSI0914pf-gine	HPSI0914i-gine_2	1.59114e-06	102	5	34	18	.	.	PTPN11	p.P101S	Substitution - Missense	n	PATHOGENIC	0.9859	Skin_UV	12:g.112888285C>T	missense|PTPN11|ENST00000392597|protein_coding|+|101P>101S|112888285C>T,missense|PTPN11|ENST00000351677|protein_coding|+|101P>101S|112888285C>T
9	8524996	C	T	HPSI0913pf-eika	HPSI0913i-eika_2	3.58627e-13	253	44	42	50	.	.	PTPRD	p.G203E	Substitution - Missense	n	PATHOGENIC	0.98652	Skin_UV	9:g.8524996C>T	missense|PTPRD|ENST00000537002|protein_coding|-|200G>200E|8524996C>T,missense|PTPRD|ENST00000397617|protein_coding|-|197G>197E|8524996C>T,missense|PTPRD|ENST00000381196|protein_coding|-|203G>203E|8524996C>T,missense|PTPRD|ENST00000360074|protein_coding|-|194G>194E|8524996C>T,missense|PTPRD|ENST00000358503|protein_coding|-|194G>194E|8524996C>T,missense|PTPRD|ENST00000355233|protein_coding|-|203G>2…
9	8492966	G	A	HPSI1014pf-sehl	HPSI1014i-sehl_6	9.0103e-10	100	5	25	23	.	.	PTPRD	p.S788F	Substitution - Missense	n	PATHOGENIC	0.98277	Skin_UV	9:g.8492966G>A	missense|PTPRD|ENST00000381196|protein_coding|-|788S>788F|8492966G>A,missense|PTPRD|ENST00000360074|protein_coding|-|775S>775F|8492966G>A,missense|PTPRD|ENST00000358503|protein_coding|-|766S>766F|8492966G>A,missense|PTPRD|ENST00000356435|protein_coding|-|788S>788F|8492966G>A,missense|PTPRD|ENST00000540109|protein_coding|-|788S>788F|8492966G>A
8	117862964	G	A	HPSI0714pf-jilk	HPSI0714i-jilk_4	5.44153e-07	34	0	22	20	.	.	RAD21	p.P505S	Substitution - Missense	n	PATHOGENIC	0.97235	Skin_UV	8:g.117862964G>A	missense|RAD21|ENST00000297338|protein_coding|-|505P>505S|117862964G>A,missense|RAD21|ENST00000518055|protein_coding|-|50P>50S|117862964G>A,missense|RAD21|ENST00000523986|protein_coding|-|9P>9S|117862964G>A
2	109365522	G	A	HPSI1213pf-pahc	HPSI1213i-pahc_4	0.000396197	21	0	22	15	.	1.647e-05,.,.	RANBP2	p.D404N	Substitution - Missense	y	PATHOGENIC	0.95932	Skin_UV	2:g.109365522G>A	missense|RANBP2|ENST00000283195|protein_coding|+|404D>404N|109365522G>A
6	117714396	G	A	HPSI0814pf-doao	HPSI0814i-doao_1	0.000239918	19	0	16	15	.	.	ROS1	p.S418L	Substitution - Missense	n	PATHOGENIC	0.87664	Skin_UV	6:g.117714396G>A	missense|ROS1|ENST00000368508|protein_coding|-|418S>418L|117714396G>A,missense|ROS1|ENST00000368507|protein_coding|-|427S>427L|117714396G>A
6	117714396	G	A	HPSI0814pf-doao	HPSI0814i-doao_2	0.000113396	19	0	17	17	.	.	ROS1	p.S418L	Substitution - Missense	n	PATHOGENIC	0.87664	Skin_UV	6:g.117714396G>A	missense|ROS1|ENST00000368508|protein_coding|-|418S>418L|117714396G>A,missense|ROS1|ENST00000368507|protein_coding|-|427S>427L|117714396G>A
6	117700235	G	A	HPSI1213pf-pahc	HPSI1213i-pahc_4	1.65419e-17	89	0	51	49	.	.	ROS1	p.L862F	Substitution - Missense	n	PATHOGENIC	0.83699	Skin_UV	6:g.117700235G>A	missense|ROS1|ENST00000368508|protein_coding|-|862L>862F|117700235G>A,missense|ROS1|ENST00000368507|protein_coding|-|857L>857F|117700235G>A
6	117700235	G	A	HPSI1213pf-pahc	HPSI1213i-pahc_5	3.10441e-13	89	0	67	41	.	.	ROS1	p.L862F	Substitution - Missense	n	PATHOGENIC	0.83699	Skin_UV	6:g.117700235G>A	missense|ROS1|ENST00000368508|protein_coding|-|862L>862F|117700235G>A,missense|ROS1|ENST00000368507|protein_coding|-|857L>857F|117700235G>A
3	47163857	G	A	HPSI0414pf-ceik	HPSI0414i-ceik_1	1.40449e-11	64	0	49	38	.	.	SETD2	p.Q757*	Substitution - Nonsense	n	PATHOGENIC	0.92442	Skin_UV	3:g.47163857G>A	stop_gained|SETD2|ENST00000409792|protein_coding|-|757Q>757*|47163857G>A,stop_gained|SETD2|ENST00000330022|NMD|-|628Q>628*|47163857G>A,stop_gained|SETD2|ENST00000431180|NMD|-|474Q>474*|47163857G>A,stop_gained|SETD2|ENST00000445387|NMD|-|390Q>390*|47163857G>A,stop_gained|SETD2|ENST00000412450|protein_coding|-|713Q>713*|47163857G>A
10	104264031	G	A	HPSI0114pf-bezi	HPSI0114i-bezi_3	2.5069e-07	61	3	43	30	.	.	SUFU	p.C41Y	Substitution - Missense	n	PATHOGENIC	0.94894	Skin_UV	10:g.104264031G>A	missense|SUFU|ENST00000369902|protein_coding|+|41C>41Y|104264031G>A,missense|SUFU|ENST00000369899|protein_coding|+|41C>41Y|104264031G>A,missense|SUFU|ENST00000423559|protein_coding|+|41C>41Y|104264031G>A
3	189526275	C	T	HPSI0814pf-siqu	HPSI0814i-siqu_11	7.92735e-16	92	12	38	69	.	.	TP63	p.S180F	Substitution - Missense	n	PATHOGENIC	0.98266	Skin_UV	3:g.189526275C>T	missense|TP63|ENST00000264731|protein_coding|+|180S>180F|189526275C>T,missense|TP63|ENST00000418709|protein_coding|+|180S>180F|189526275C>T,missense|TP63|ENST00000320472|protein_coding|+|180S>180F|189526275C>T,missense|TP63|ENST00000392460|protein_coding|+|180S>180F|189526275C>T,missense|TP63|ENST00000440651|protein_coding|+|180S>180F|189526275C>T,missense|TP63|ENST00000354600|protein_coding|+|86…
7	138266508	C	T	HPSI0114pf-kolf	HPSI0114i-kolf_2	9.22735e-13	90	4	45	43	.	.	TRIM24	p.P929S	Substitution - Missense	n	PATHOGENIC	0.94974	Skin_UV	7:g.138266508C>T	missense|TRIM24|ENST00000343526|protein_coding|+|929P>929S|138266508C>T,missense|TRIM24|ENST00000415680|protein_coding|+|895P>895S|138266508C>T
7	98563480	G	A	HPSI1014pf-nosn	HPSI1014i-nosn_6	3.64365e-09	54	0	21	19	.	.	TRRAP	p.E2373K	Substitution - Missense	n	PATHOGENIC	0.99337	Skin_UV	7:g.98563480G>A	missense|TRRAP|ENST00000446306|protein_coding|+|2355E>2355K|98563480G>A,missense|TRRAP|ENST00000359863|protein_coding|+|2373E>2373K|98563480G>A,missense|TRRAP|ENST00000355540|protein_coding|+|2355E>2355K|98563480G>A,missense|TRRAP|ENST00000456197|protein_coding|+|2094E>2094K|98563480G>A
16	72829145	G	A	HPSI0514pf-qihv	HPSI0514i-qihv_1	1.62683e-06	39	0	22	17	.	6.589e-05	ZFHX3	p.S2479L	Substitution - Missense	n	PATHOGENIC	0.90351	Skin_UV	16:g.72829145G>A	missense|ZFHX3|ENST00000268489|protein_coding|-|2479S>2479L|72829145G>A,missense|ZFHX3|ENST00000397992|protein_coding|-|1565S>1565L|72829145G>A
2	29430064	C	T	HPSI0413pf-ougl	HPSI0413i-ougl_1	0.00116992	19	0	16	11	.	.	ALK	p.G1304E	Substitution - Missense	n	PATHOGENIC	0.94902	wes	2:g.29430064C>T	missense|ALK|ENST00000389048|protein_coding|-|1304G>1304E|29430064C>T
2	29430064	C	T	HPSI0413pf-ougl	HPSI0413i-ougl_3	0.00043592	19	0	10	10	.	.	ALK	p.G1304E	Substitution - Missense	n	PATHOGENIC	0.94902	wes	2:g.29430064C>T	missense|ALK|ENST00000389048|protein_coding|-|1304G>1304E|29430064C>T
X	63411505	C	G	HPSI0713pf-dard	HPSI0713i-dard_2	3.86936e-12	91	1	60	38	.	.	AMER1	p.M554I	Substitution - Missense	n	PATHOGENIC	0.99457	wes	X:g.63411505C>G	missense|AMER1|ENST00000330258|protein_coding|-|554M>554I|63411505C>G,missense|AMER1|ENST00000374869|protein_coding|-|554M>554I|63411505C>G,missense|AMER1|ENST00000403336|protein_coding|-|554M>554I|63411505C>G
20	31024321	C	T	HPSI0513pf-aipt	HPSI0513i-aipt_3	0.000864436	39	3	77	37	.	8.236e-06	ASXL1	p.S1269L	Substitution - Missense	n	PATHOGENIC	0.94508	wes	20:g.31024321C>T	missense|ASXL1|ENST00000375687|protein_coding|+|1269S>1269L|31024321C>T,missense|ASXL1|ENST00000306058|protein_coding|+|1264S>1264L|31024321C>T
20	31024321	C	T	HPSI0513pf-aipt	HPSI0513i-aipt_33	0.00422312	39	3	73	29	.	8.236e-06	ASXL1	p.S1269L	Substitution - Missense	n	PATHOGENIC	0.94508	wes	20:g.31024321C>T	missense|ASXL1|ENST00000375687|protein_coding|+|1269S>1269L|31024321C>T,missense|ASXL1|ENST00000306058|protein_coding|+|1264S>1264L|31024321C>T
X	76776388	C	A	HPSI0913pf-lofv	HPSI0913i-lofv_3	3.65609e-06	45	0	24	14	.	.	ATRX	p.E2360*	Substitution - Nonsense	n	PATHOGENIC	0.97004	wes	X:g.76776388C>A	stop_gained|ATRX|ENST00000373344|protein_coding|-|2360E>2360*|76776388C>A,stop_gained|ATRX|ENST00000395603|protein_coding|-|2322E>2322*|76776388C>A
3	53844173	G	A	HPSI0513pf-euir	HPSI0513i-euir_2	0.0201392	69	74	98	60	.	4.118e-05	CACNA1D	p.G2034S	Substitution - Missense	y	PATHOGENIC	0.74538	wes	3:g.53844173G>A	missense|CACNA1D|ENST00000350061|protein_coding|+|2014G>2014S|53844173G>A,missense|CACNA1D|ENST00000288139|protein_coding|+|2034G>2034S|53844173G>A,missense|CACNA1D|ENST00000422281|protein_coding|+|1990G>1990S|53844173G>A,missense|CACNA1D|ENST00000481478|protein_coding|+|1707G>1707S|53844173G>A,3_prime_utr|CACNA1D|ENST00000544977|protein_coding
1	7723467	C	T	HPSI0713pf-dard	HPSI0713i-dard_1	1.73829e-19	99	0	47	49	.	.	CAMTA1	p.S287L	Substitution - Missense	n	PATHOGENIC	0.98181	wes	1:g.7723467C>T	missense|CAMTA1|ENST00000303635|protein_coding|+|287S>287L|7723467C>T,missense|CAMTA1|ENST00000439411|protein_coding|+|287S>287L|7723467C>T
7	137613033	C	T	HPSI0713pf-foop	HPSI0713i-foop_1	2.48048e-12	102	0	44	26	.	.	CREB3L2	p.S61N	Substitution - Missense	n	PATHOGENIC	0.70736	wes	7:g.137613033C>T	missense|CREB3L2|ENST00000330387|protein_coding|-|61S>61N|137613033C>T,missense|CREB3L2|ENST00000456390|protein_coding|-|61S>61N|137613033C>T,missense|CREB3L2|ENST00000452463|protein_coding|-|61S>61N|137613033C>T,5_prime_utr|CREB3L2|ENST00000458726|protein_coding
16	3779544	T	A	HPSI0513pf-zaui	HPSI0513i-zaui_3	5.37017e-16	118	4	79	63	.	.	CREBBP	p.E1835V	Substitution - Missense	n	PATHOGENIC	0.97394	wes	16:g.3779544T>A	missense|CREBBP|ENST00000262367|protein_coding|-|1835E>1835V|3779544T>A,missense|CREBBP|ENST00000382070|protein_coding|-|1797E>1797V|3779544T>A
16	3801796	C	T	HPSI0613pf-qanu	HPSI0613i-qanu_1	6.87306e-08	36	0	20	21	.	.	CREBBP	p.C1237Y	Substitution - Missense	n	PATHOGENIC	0.9858	wes	16:g.3801796C>T	missense|CREBBP|ENST00000573517|protein_coding|-|5C>5Y|3801796C>T,missense|CREBBP|ENST00000262367|protein_coding|-|1237C>1237Y|3801796C>T,missense|CREBBP|ENST00000382070|protein_coding|-|1199C>1199Y|3801796C>T
19	18870960	C	T	HPSI0413pf-corn	HPSI0413i-corn_1	8.97756e-08	79	6	25	23	.	.	CRTC1	p.P286S	Substitution - Missense	n	PATHOGENIC	0.97444	wes	19:g.18870960C>T	missense|CRTC1|ENST00000321949|protein_coding|+|270P>270S|18870960C>T,missense|CRTC1|ENST00000338797|protein_coding|+|286P>286S|18870960C>T,missense|CRTC1|ENST00000594658|protein_coding|+|229P>229S|18870960C>T,missense|CRTC1|ENST00000601916|protein_coding|+|195P>195S|18870960C>T
8	113266529	G	T	HPSI0413pf-coxy	HPSI0413i-coxy_3	3.26153e-17	139	2	37	34	.	.	CSMD3	p.P3355T	Substitution - Missense	n	PATHOGENIC	0.99674	wes	8:g.113266529G>T	missense|CSMD3|ENST00000343508|protein_coding|-|3315P>3315T|113266529G>T,missense|CSMD3|ENST00000297405|protein_coding|-|3355P>3355T|113266529G>T,missense|CSMD3|ENST00000339701|protein_coding|-|2625P>2625T|113266529G>T,missense|CSMD3|ENST00000455883|protein_coding|-|3186P>3186T|113266529G>T,missense|CSMD3|ENST00000352409|protein_coding|-|3285P>3285T|113266529G>T
8	113266529	G	T	HPSI0413pf-coxy	HPSI0413i-coxy_33	1.14166e-22	139	2	83	73	.	.	CSMD3	p.P3355T	Substitution - Missense	n	PATHOGENIC	0.99674	wes	8:g.113266529G>T	missense|CSMD3|ENST00000343508|protein_coding|-|3315P>3315T|113266529G>T,missense|CSMD3|ENST00000297405|protein_coding|-|3355P>3355T|113266529G>T,missense|CSMD3|ENST00000339701|protein_coding|-|2625P>2625T|113266529G>T,missense|CSMD3|ENST00000455883|protein_coding|-|3186P>3186T|113266529G>T,missense|CSMD3|ENST00000352409|protein_coding|-|3285P>3285T|113266529G>T
8	114326819	G	A	HPSI0613pf-giuo	HPSI0613i-giuo_5	0.0147894	19	2	11	9	.	.	CSMD3	p.P128S	Substitution - Missense	n	PATHOGENIC	0.98881	wes	8:g.114326819G>A	missense|CSMD3|ENST00000343508|protein_coding|-|88P>88S|114326819G>A,missense|CSMD3|ENST00000297405|protein_coding|-|128P>128S|114326819G>A,missense|CSMD3|ENST00000455883|protein_coding|-|128P>128S|114326819G>A,missense|CSMD3|ENST00000352409|protein_coding|-|128P>128S|114326819G>A
22	29684727	G	A	HPSI0813pf-iill	HPSI0813i-iill_1	7.63684e-05	39	0	27	13	0.000199681	.	EWSR1	p.R315H	Substitution - Missense	n	PATHOGENIC	0.97902	wes	22:g.29684727G>A	missense|EWSR1|ENST00000397938|protein_coding|+|309R>309H|29684727G>A,missense|EWSR1|ENST00000406548|protein_coding|+|309R>309H|29684727G>A,missense|EWSR1|ENST00000414183|protein_coding|+|315R>315H|29684727G>A,missense|EWSR1|ENST00000333395|protein_coding|+|309R>309H|29684727G>A,missense|EWSR1|ENST00000332035|protein_coding|+|253R>253H|29684727G>A,missense|EWSR1|ENST00000331029|protein_coding|+|3…
4	187541661	G	A	HPSI0613pf-febc	HPSI0613i-febc_1	0.00270124	31	48	65	39	.	0.0001159	FAT1	p.R2027C	Substitution - Missense	y	PATHOGENIC	0.91376	wes	4:g.187541661G>A	missense|FAT1|ENST00000441802|protein_coding|-|2027R>2027C|187541661G>A
11	92615974	G	A	HPSI0613pf-nukw	HPSI0613i-nukw_1	1.44491e-12	84	0	35	27	.	1.651e-05	FAT3	p.G4118S	Substitution - Missense	y	PATHOGENIC	0.99073	wes	11:g.92615974G>A	missense|FAT3|ENST00000298047|protein_coding|+|4118G>4118S|92615974G>A,missense|FAT3|ENST00000409404|protein_coding|+|4118G>4118S|92615974G>A,missense|FAT3|ENST00000525166|protein_coding|+|3968G>3968S|92615974G>A,missense|FAT3|ENST00000533797|protein_coding|+|453G>453S|92615974G>A
7	86416077	G	A	HPSI0413pf-ougl	HPSI0413i-ougl_1	3.68705e-19	118	2	40	45	.	.	GRM3	p.L323=	Substitution - coding silent	n	PATHOGENIC	0.81241	wes	7:g.86416077G>A	synonymous|GRM3|ENST00000361669|protein_coding|+|323L|86416077G>A,synonymous|GRM3|ENST00000536043|protein_coding|+|195L|86416077G>A,synonymous|GRM3|ENST00000439827|protein_coding|+|323L|86416077G>A,synonymous|GRM3|ENST00000394720|protein_coding|+|321L|86416077G>A
7	86416077	G	A	HPSI0413pf-ougl	HPSI0413i-ougl_3	4.93017e-26	118	2	54	77	.	.	GRM3	p.L323=	Substitution - coding silent	n	PATHOGENIC	0.81241	wes	7:g.86416077G>A	synonymous|GRM3|ENST00000361669|protein_coding|+|323L|86416077G>A,synonymous|GRM3|ENST00000536043|protein_coding|+|195L|86416077G>A,synonymous|GRM3|ENST00000439827|protein_coding|+|323L|86416077G>A,synonymous|GRM3|ENST00000394720|protein_coding|+|321L|86416077G>A
8	41800402	G	A	HPSI0813pf-guss	HPSI0813i-guss_1	3.44514e-10	51	0	28	27	.	.	KAT6A	p.S782F	Substitution - Missense	n	PATHOGENIC	0.98236	wes	8:g.41800402G>A	missense|KAT6A|ENST00000485568|protein_coding|-|782S>782F|41800402G>A,missense|KAT6A|ENST00000265713|protein_coding|-|782S>782F|41800402G>A,missense|KAT6A|ENST00000406337|protein_coding|-|782S>782F|41800402G>A,missense|KAT6A|ENST00000396930|protein_coding|-|782S>782F|41800402G>A,missense|KAT6A|ENST00000418721|protein_coding|-|362S>362F|41800402G>A
7	151846014	G	A	HPSI0613pf-oomz	HPSI0613i-oomz_2	2.20332e-06	77	17	37	41	.	.	KMT2C	p.P4333L	Substitution - Missense	n	PATHOGENIC	0.9767	wes	7:g.151846014G>A	missense|KMT2C|ENST00000360104|protein_coding|-|1893P>1893L|151846014G>A,missense|KMT2C|ENST00000262189|protein_coding|-|4333P>4333L|151846014G>A,missense|KMT2C|ENST00000355193|protein_coding|-|4390P>4390L|151846014G>A,missense|KMT2C|ENST00000424877|protein_coding|-|950P>950L|151846014G>A,3_prime_utr|KMT2C|ENST00000558084|NMD
7	151846014	G	A	HPSI0613pf-oomz	HPSI0613i-oomz_22	8.45779e-06	77	17	44	43	.	.	KMT2C	p.P4333L	Substitution - Missense	n	PATHOGENIC	0.9767	wes	7:g.151846014G>A	missense|KMT2C|ENST00000360104|protein_coding|-|1893P>1893L|151846014G>A,missense|KMT2C|ENST00000262189|protein_coding|-|4333P>4333L|151846014G>A,missense|KMT2C|ENST00000355193|protein_coding|-|4390P>4390L|151846014G>A,missense|KMT2C|ENST00000424877|protein_coding|-|950P>950L|151846014G>A,3_prime_utr|KMT2C|ENST00000558084|NMD
12	49422929	G	A	HPSI0513pf-leeh	HPSI0513i-leeh_2	1.85624e-06	47	6	18	25	.	.	KMT2D	p.F4722=	Substitution - coding silent	n	PATHOGENIC	0.85452	wes	12:g.49422929G>A	synonymous|KMT2D|ENST00000301067|protein_coding|-|4722F|49422929G>A
12	49422929	G	A	HPSI0513pf-leeh	HPSI0513i-leeh_3	0.000146274	47	6	34	27	.	.	KMT2D	p.F4722=	Substitution - coding silent	n	PATHOGENIC	0.85452	wes	12:g.49422929G>A	synonymous|KMT2D|ENST00000301067|protein_coding|-|4722F|49422929G>A
2	141571270	G	T	HPSI0613pf-liun	HPSI0613i-liun_2	0.000291128	42	4	22	17	.	.	LRP1B	p.S1772*	Substitution - Nonsense	n	PATHOGENIC	0.96791	wes	2:g.141571270G>T	stop_gained|LRP1B|ENST00000389484|protein_coding|-|1772S>1772*|141571270G>T
2	141571270	G	T	HPSI0613pf-liun	HPSI0613i-liun_22	0.00047271	42	4	26	18	.	.	LRP1B	p.S1772*	Substitution - Nonsense	n	PATHOGENIC	0.96791	wes	2:g.141571270G>T	stop_gained|LRP1B|ENST00000389484|protein_coding|-|1772S>1772*|141571270G>T
3	185155265	C	T	HPSI0613pf-febc	HPSI0613i-febc_1	0.000432713	33	2	19	14	.	.	MAP3K13	p.S169L	Substitution - Missense	n	PATHOGENIC	0.97893	wes	3:g.185155265C>T	missense|MAP3K13|ENST00000424227|protein_coding|+|169S>169L|185155265C>T,missense|MAP3K13|ENST00000443863|protein_coding|+|25S>25L|185155265C>T,missense|MAP3K13|ENST00000535426|protein_coding|+|25S>25L|185155265C>T,missense|MAP3K13|ENST00000265026|protein_coding|+|169S>169L|185155265C>T,3_prime_utr|MAP3K13|ENST00000433092|NMD
X	70340946	G	T	HPSI0413pf-iakz	HPSI0413i-iakz_1	4.10111e-13	19	0	0	26	.	.	MED12	p.E227*	Substitution - Nonsense	n	PATHOGENIC	0.99634	wes	X:g.70340946G>T	stop_gained|MED12|ENST00000333646|protein_coding|+|227E>227*|70340946G>T,stop_gained|MED12|ENST00000374102|protein_coding|+|227E>227*|70340946G>T,stop_gained|MED12|ENST00000374080|protein_coding|+|227E>227*|70340946G>T
X	70344686	G	A	HPSI0813pf-wots	HPSI0813i-wots_3	6.63392e-25	130	0	37	48	.	.	MED12	p.D683N	Substitution - Missense	n	PATHOGENIC	0.99018	wes	X:g.70344686G>A	missense|MED12|ENST00000333646|protein_coding|+|683D>683N|70344686G>A,missense|MED12|ENST00000374102|protein_coding|+|683D>683N|70344686G>A,missense|MED12|ENST00000374080|protein_coding|+|683D>683N|70344686G>A
22	36685292	G	A	HPSI0513pf-debk	HPSI0513i-debk_9	0.0172438	19	23	23	8	0.000399361	0.001969	MYH9	p.R1466W	Substitution - Missense	n	PATHOGENIC	0.88996	wes	22:g.36685292G>A	missense|MYH9|ENST00000216181|protein_coding|-|1466R>1466W|36685292G>A
17	15974740	C	T	HPSI0913pf-bulb	HPSI0913i-bulb_1	1.67937e-24	131	0	92	78	.	8.236e-06	NCOR1	p.E1379K	Substitution - Missense	n	PATHOGENIC	0.98141	wes	17:g.15974740C>T	missense|NCOR1|ENST00000268712|protein_coding|-|1379E>1379K|15974740C>T,missense|NCOR1|ENST00000395851|protein_coding|-|1395E>1395K|15974740C>T
1	120458452	C	T	HPSI0513pf-iasn	HPSI0513i-iasn_3	0.0160908	27	48	46	36	0	0.0001153	NOTCH2	p.R2298Q	Substitution - Missense	y	PATHOGENIC	0.78309	wes	1:g.120458452C>T	missense|NOTCH2|ENST00000256646|protein_coding|-|2298R>2298Q|120458452C>T
8	57079617	G	A	HPSI0913pf-bulb	HPSI0913i-bulb_1	2.60194e-29	142	0	81	85	.	.	PLAG1	p.R230*	Substitution - Nonsense	n	PATHOGENIC	0.9772	wes	8:g.57079617G>A	stop_gained|PLAG1|ENST00000316981|protein_coding|-|230R>230*|57079617G>A,stop_gained|PLAG1|ENST00000429357|protein_coding|-|230R>230*|57079617G>A,stop_gained|PLAG1|ENST00000423799|protein_coding|-|148R>148*|57079617G>A
9	8499811	C	T	HPSI0613pf-funp	HPSI0613i-funp_3	4.257e-17	117	3	36	40	.	4.118e-05	PTPRD	p.V720I	Substitution - Missense	y	PATHOGENIC	0.97394	wes	9:g.8499811C>T	missense|PTPRD|ENST00000381196|protein_coding|-|720V>720I|8499811C>T,missense|PTPRD|ENST00000360074|protein_coding|-|707V>707I|8499811C>T,missense|PTPRD|ENST00000358503|protein_coding|-|707V>707I|8499811C>T,missense|PTPRD|ENST00000356435|protein_coding|-|720V>720I|8499811C>T,missense|PTPRD|ENST00000540109|protein_coding|-|720V>720I|8499811C>T
6	128311994	C	T	HPSI0813pf-uaqe	HPSI0813i-uaqe_1	0.0111754	26	8	14	18	.	5.766e-05	PTPRK	p.V1012I	Substitution - Missense	y	PATHOGENIC	0.92338	wes	6:g.128311994C>T	missense|PTPRK|ENST00000368226|protein_coding|-|1006V>1006I|128311994C>T,missense|PTPRK|ENST00000368227|protein_coding|-|1023V>1023I|128311994C>T,missense|PTPRK|ENST00000532331|protein_coding|-|1028V>1028I|128311994C>T,missense|PTPRK|ENST00000368213|protein_coding|-|1012V>1012I|128311994C>T,missense|PTPRK|ENST00000368210|protein_coding|-|1024V>1024I|128311994C>T,missense|PTPRK|ENST00000368215|pro…
6	117718148	G	A	HPSI0713pf-foop	HPSI0713i-foop_2	1.88637e-08	54	0	39	25	.	8.236e-06	ROS1	p.Q237*	Substitution - Nonsense	n	PATHOGENIC	0.91023	wes	6:g.117718148G>A	stop_gained|ROS1|ENST00000368508|protein_coding|-|237Q>237*|117718148G>A,stop_gained|ROS1|ENST00000368507|protein_coding|-|246Q>246*|117718148G>A
20	50408371	C	T	HPSI0813pf-wots	HPSI0813i-wots_3	3.30059e-16	100	8	46	63	.	.	SALL4	p.Q217=	Substitution - coding silent	n	PATHOGENIC	0.89678	wes	20:g.50408371C>T	synonymous|SALL4|ENST00000217086|protein_coding|-|217Q|50408371C>T,synonymous|SALL4|ENST00000395997|protein_coding|-|217Q|50408371C>T
19	11169561	C	T	HPSI0513pf-aipt	HPSI0513i-aipt_3	5.14546e-07	59	5	49	39	.	.	SMARCA4	p.S1544F	Substitution - Missense	n	PATHOGENIC	0.79391	wes	19:g.11169561C>T	missense|SMARCA4|ENST00000358026|protein_coding|+|1576S>1576F|11169561C>T,missense|SMARCA4|ENST00000344626|protein_coding|+|1544S>1544F|11169561C>T,missense|SMARCA4|ENST00000429416|protein_coding|+|1544S>1544F|11169561C>T,missense|SMARCA4|ENST00000541122|protein_coding|+|1514S>1514F|11169561C>T,missense|SMARCA4|ENST00000589677|protein_coding|+|1513S>1513F|11169561C>T,missense|SMARCA4|ENST00000444…
19	11169561	C	T	HPSI0513pf-aipt	HPSI0513i-aipt_33	6.71149e-08	59	5	37	36	.	.	SMARCA4	p.S1544F	Substitution - Missense	n	PATHOGENIC	0.79391	wes	19:g.11169561C>T	missense|SMARCA4|ENST00000358026|protein_coding|+|1576S>1576F|11169561C>T,missense|SMARCA4|ENST00000344626|protein_coding|+|1544S>1544F|11169561C>T,missense|SMARCA4|ENST00000429416|protein_coding|+|1544S>1544F|11169561C>T,missense|SMARCA4|ENST00000541122|protein_coding|+|1514S>1514F|11169561C>T,missense|SMARCA4|ENST00000589677|protein_coding|+|1513S>1513F|11169561C>T,missense|SMARCA4|ENST00000444…
16	12662446	G	A	HPSI0913pf-gedo	HPSI0913i-gedo_33	0.00406206	60	35	53	71	0.000199681	2.482e-05	SNX29	p.R801Q	Substitution - Missense	n	PATHOGENIC	0.90055	wes	16:g.12662446G>A	missense|SNX29|ENST00000566228|protein_coding|+|801R>801Q|12662446G>A,missense|SNX29|ENST00000306030|protein_coding|+|416R>416Q|12662446G>A
10	114912158	C	T	HPSI0813pf-guss	HPSI0813i-guss_1	7.80569e-12	50	0	19	27	.	.	TCF7L2	p.H410Y	Substitution - Missense	n	PATHOGENIC	0.93439	wes	10:g.114912158C>T	missense|TCF7L2|ENST00000534894|protein_coding|+|410H>410Y|114912158C>T,missense|TCF7L2|ENST00000355995|protein_coding|+|410H>410Y|114912158C>T,missense|TCF7L2|ENST00000545257|protein_coding|+|410H>410Y|114912158C>T,missense|TCF7L2|ENST00000543371|protein_coding|+|410H>410Y|114912158C>T,missense|TCF7L2|ENST00000536810|protein_coding|+|410H>410Y|114912158C>T,missense|TCF7L2|ENST00000355717|protein…
17	7577539	G	A	HPSI0513pf-golb	HPSI0513i-golb_1	3.79215e-05	53	0	29	11	.	8.236e-06	TP53	p.R248W	Substitution - Missense	n	PATHOGENIC	0.93987	wes	17:g.7577539G>A	missense|TP53|ENST00000413465|protein_coding|-|248R>248W|7577539G>A,missense|TP53|ENST00000359597|protein_coding|-|248R>248W|7577539G>A,missense|TP53|ENST00000269305|protein_coding|-|248R>248W|7577539G>A,missense|TP53|ENST00000455263|protein_coding|-|248R>248W|7577539G>A,missense|TP53|ENST00000420246|protein_coding|-|248R>248W|7577539G>A,missense|TP53|ENST00000445888|protein_coding|-|248R>248W|75…
17	7579716	G	A	HPSI0613pf-giuo	HPSI0613i-giuo_4	0.000585604	55	10	49	35	.	.	TP53	p.P27L	Substitution - Missense	n	PATHOGENIC	0.84291	wes	17:g.7579716G>A	missense|TP53|ENST00000413465|protein_coding|-|27P>27L|7579716G>A,missense|TP53|ENST00000359597|protein_coding|-|27P>27L|7579716G>A,missense|TP53|ENST00000269305|protein_coding|-|27P>27L|7579716G>A,missense|TP53|ENST00000455263|protein_coding|-|27P>27L|7579716G>A,missense|TP53|ENST00000420246|protein_coding|-|27P>27L|7579716G>A,missense|TP53|ENST00000445888|protein_coding|-|27P>27L|7579716G>A,mis…
17	7579716	G	A	HPSI0613pf-giuo	HPSI0613i-giuo_5	0.000905143	55	10	37	28	.	.	TP53	p.P27L	Substitution - Missense	n	PATHOGENIC	0.84291	wes	17:g.7579716G>A	missense|TP53|ENST00000413465|protein_coding|-|27P>27L|7579716G>A,missense|TP53|ENST00000359597|protein_coding|-|27P>27L|7579716G>A,missense|TP53|ENST00000269305|protein_coding|-|27P>27L|7579716G>A,missense|TP53|ENST00000455263|protein_coding|-|27P>27L|7579716G>A,missense|TP53|ENST00000420246|protein_coding|-|27P>27L|7579716G>A,missense|TP53|ENST00000445888|protein_coding|-|27P>27L|7579716G>A,mis…
16	2127662	G	A	HPSI0613pf-giuo	HPSI0613i-giuo_4	4.28792e-05	62	8	20	19	.	.	TSC2	p.K967=	Substitution - coding silent	n	PATHOGENIC	0.85103	wes	16:g.2127662G>A	synonymous|TSC2|ENST00000219476|protein_coding|+|967K|2127662G>A,synonymous|TSC2|ENST00000350773|protein_coding|+|967K|2127662G>A
16	2127662	G	A	HPSI0613pf-giuo	HPSI0613i-giuo_5	9.42562e-06	62	8	27	25	.	.	TSC2	p.K967=	Substitution - coding silent	n	PATHOGENIC	0.85103	wes	16:g.2127662G>A	synonymous|TSC2|ENST00000219476|protein_coding|+|967K|2127662G>A,synonymous|TSC2|ENST00000350773|protein_coding|+|967K|2127662G>A
11	114057719	C	T	HPSI0913pf-ffdl	HPSI0913i-ffdl_1	0.000220339	41	0	32	12	.	1.647e-05	ZBTB16	p.S471L	Substitution - Missense	n	PATHOGENIC	0.91537	wes	11:g.114057719C>T	missense|ZBTB16|ENST00000335953|protein_coding|+|471S>471L|114057719C>T,missense|ZBTB16|ENST00000392996|protein_coding|+|471S>471L|114057719C>T,3_prime_utr|ZBTB16|ENST00000539918|NMD
16	72991734	C	T	HPSI0914pf-iezw	HPSI0914i-iezw_2	6.10697e-09	82	7	38	35	.	3.297e-05	ZFHX3	p.G771R	Substitution - Missense	n	PATHOGENIC	0.99793	wes	16:g.72991734C>T	missense|ZFHX3|ENST00000268489|protein_coding|-|771G>771R|72991734C>T

## Sheet: Table_S5_hipsci_cancermut_DSNV
Table S5. Cancer driver mutations identified in HipSci F-hiPSCs (DSNV)
Chrom	Pos	Ref	Alt	Fibro	ips	pvalue	Fibro_nREF	Fibro_nALT	ips_nREF	ips_nALT	GP1000	ExAC	gene	mutationAA	type	SNP	FATHMM	FATHMM_score	MaxSignature	HGVSG	annotation
2	237489296	CC	TT	HPSI0414pf-ceik	HPSI0414i-ceik_1	2.25039e-15	66	0	34	42	.	.	ACKR3	p.S63F	Substitution - Missense	n	PATHOGENIC	0.85042	UV	2:g.237489296C>T	missense|ACKR3|ENST00000272928|protein_coding|+|63S>63F|237489296CC>TT,missense|ACKR3|ENST00000447924|protein_coding|+|63S>63F|237489296CC>TT
5	112175376	CC	TT	HPSI0714pf-burb	HPSI0714i-burb_3	3.52072e-10	91	2	33	24	.	.	APC	p.S1362F	Substitution - Missense	n	PATHOGENIC	0.93758	UV	5:g.112175376C>T	missense|APC|ENST00000457016|protein_coding|+|1362S>1362F|112175376CC>TT,missense|APC|ENST00000257430|protein_coding|+|1362S>1362F|112175376CC>TT,missense|APC|ENST00000508376|protein_coding|+|1362S>1362F|112175376CC>TT,3_prime_utr|APC|ENST00000508624|NMD
5	112175376	CC	TT	HPSI0714pf-burb	HPSI0714i-burb_1	2.93681e-14	91	2	31	34	.	.	APC	p.S1362F	Substitution - Missense	n	PATHOGENIC	0.93758	UV	5:g.112175376C>T	missense|APC|ENST00000457016|protein_coding|+|1362S>1362F|112175376CC>TT,missense|APC|ENST00000257430|protein_coding|+|1362S>1362F|112175376CC>TT,missense|APC|ENST00000508376|protein_coding|+|1362S>1362F|112175376CC>TT,3_prime_utr|APC|ENST00000508624|NMD
5	112176116	CC	TT	HPSI0414pf-ceik	HPSI0414i-ceik_2	3.0375e-09	85	6	81	55	.	.	APC	p.P1609S	Substitution - Missense	n	PATHOGENIC	0.9375	UV	5:g.112176116C>T	missense|APC|ENST00000457016|protein_coding|+|1609P>1609L|112176116CC>TT,missense|APC|ENST00000257430|protein_coding|+|1609P>1609L|112176116CC>TT,missense|APC|ENST00000508376|protein_coding|+|1609P>1609L|112176116CC>TT,3_prime_utr|APC|ENST00000508624|NMD
X	39933557	GG	AA	HPSI0314pf-sojd	HPSI0314i-sojd_3	6.33658e-17	143	0	32	26	.	.	BCOR	p.Q348*	Substitution - Nonsense	n	PATHOGENIC	0.99134	UV	X:g.39933557G>A	stop_gained|BCOR|ENST00000397354|protein_coding|-|347TQ>347T*|39933557GG>AA,stop_gained|BCOR|ENST00000378455|protein_coding|-|347TQ>347T*|39933557GG>AA,stop_gained|BCOR|ENST00000378444|protein_coding|-|347TQ>347T*|39933557GG>AA,stop_gained|BCOR|ENST00000342274|protein_coding|-|347TQ>347T*|39933557GG>AA,stop_gained|BCOR|ENST00000406200|protein_coding|-|347TQ>347T*|39933557GG>AA
12	48389081	CC	TT	HPSI0414pf-uawq	HPSI0414i-uawq_2	8.40048e-09	72	3	52	36	.	.	COL2A1	p.G240D	Substitution - Missense	n	PATHOGENIC	0.98965	UV	12:g.48389081C>T	missense|COL2A1|ENST00000380518|protein_coding|-|240G>240N|48389081CC>TT,missense|COL2A1|ENST00000337299|protein_coding|-|171G>171N|48389081CC>TT
5	11732308	GG	AA	HPSI0115pf-aion	HPSI0115i-aion_2	8.8307e-06	63	5	33	23	.	.	CTNND2	p.S38=	Substitution - coding silent	n	PATHOGENIC	0.96214	UV	5:g.11732308G>A	missense|CTNND2|ENST00000304623|protein_coding|-|38S>38F|11732308GG>AA,missense|CTNND2|ENST00000359640|protein_coding|-|38S>38F|11732308GG>AA,missense|CTNND2|ENST00000513588|NMD|-|38S>38F|11732308GG>AA,missense|CTNND2|ENST00000504499|NMD|-|38S>38F|11732308GG>AA,missense|CTNND2|ENST00000502551|protein_coding|-|24S>24F|11732308GG>AA,missense|CTNND2|ENST00000508761|protein_coding|-|24S>24F|11732308G…
5	11732308	GG	AA	HPSI0115pf-aion	HPSI0115i-aion_3	3.77374e-09	63	5	24	30	.	.	CTNND2	p.S38=	Substitution - coding silent	n	PATHOGENIC	0.96214	UV	5:g.11732308G>A	missense|CTNND2|ENST00000304623|protein_coding|-|38S>38F|11732308GG>AA,missense|CTNND2|ENST00000359640|protein_coding|-|38S>38F|11732308GG>AA,missense|CTNND2|ENST00000513588|NMD|-|38S>38F|11732308GG>AA,missense|CTNND2|ENST00000504499|NMD|-|38S>38F|11732308GG>AA,missense|CTNND2|ENST00000502551|protein_coding|-|24S>24F|11732308GG>AA,missense|CTNND2|ENST00000508761|protein_coding|-|24S>24F|11732308G…
18	50918068	CC	TT	HPSI1013pf-garx	HPSI1013i-garx_2	5.27168e-31	321	3	46	45	.	.	DCC	p.F833=	Substitution - coding silent	n	PATHOGENIC	0.85757	UV	18:g.50918068C>T	missense|DCC|ENST00000442544|protein_coding|+|833FP>833FS|50918068CC>TT
2	25462011	GG	AA	HPSI0115pf-uolo	HPSI0115i-uolo_5	0.000548854	28	4	20	21	.	.	DNMT3A	p.P799L	Substitution - Missense	n	PATHOGENIC	0.97196	UV	2:g.25462011G>A	missense|DNMT3A|ENST00000380746|protein_coding|-|610P>610F|25462011GG>AA,missense|DNMT3A|ENST00000321117|protein_coding|-|799P>799F|25462011GG>AA,missense|DNMT3A|ENST00000264709|protein_coding|-|799P>799F|25462011GG>AA,missense|DNMT3A|ENST00000402667|protein_coding|-|576P>576F|25462011GG>AA,3_prime_utr|DNMT3A|ENST00000380756|NMD
1	205585702	GG	AA	HPSI0914pf-ouvb	HPSI0914i-ouvb_2	1.36713e-12	84	0	19	20	.	.	ELK4	p.P423L	Substitution - Missense	n	PATHOGENIC	0.94986	UV	1:g.205585702G>A	missense|ELK4|ENST00000357992|protein_coding|-|423P>423L|205585702GG>AA
3	10084750	GG	AA	HPSI0713pf-nemb	HPSI0713i-nemb_1	6.18526e-11	54	0	26	28	.	1.647e-05	FANCD2	p.R302Q	Substitution - Missense	n	PATHOGENIC	0.97877	UV	3:g.10084750G>A	missense|FANCD2|ENST00000287647|protein_coding|+|302R>302Q|10084750GG>AA,missense|FANCD2|ENST00000383807|protein_coding|+|302R>302Q|10084750GG>AA,missense|FANCD2|ENST00000383806|protein_coding|+|302R>302Q|10084750GG>AA,missense|FANCD2|ENST00000419585|protein_coding|+|302R>302Q|10084750GG>AA
4	126329699	CC	TT	HPSI0814pf-bokz	HPSI0814i-bokz_6	2.57582e-11	132	1	47	23	.	.	FAT4	p.F1890=	Substitution - coding silent	n	PATHOGENIC	0.82287	UV	4:g.126329699C>T	synonymous|FAT4|ENST00000394329|protein_coding|+|1890FL|126329699CC>TT,synonymous|FAT4|ENST00000335110|protein_coding|+|188FL|126329699CC>TT
4	126329699	CC	TT	HPSI0814pf-bokz	HPSI0814i-bokz_5	1.72147e-17	132	1	50	39	.	.	FAT4	p.F1890=	Substitution - coding silent	n	PATHOGENIC	0.82287	UV	4:g.126329699C>T	synonymous|FAT4|ENST00000394329|protein_coding|+|1890FL|126329699CC>TT,synonymous|FAT4|ENST00000335110|protein_coding|+|188FL|126329699CC>TT
8	38287460	GG	AA	HPSI0814pf-bokz	HPSI0814i-bokz_5	0.0014033	22	0	13	9	.	.	FGFR1	p.P66L	Substitution - Missense	n	PATHOGENIC	0.93954	UV	8:g.38287460G>A	missense|FGFR1|ENST00000425967|protein_coding|-|66P>66F|38287460GG>AA,missense|FGFR1|ENST00000397091|protein_coding|-|33P>33F|38287460GG>AA,missense|FGFR1|ENST00000447712|protein_coding|-|33P>33F|38287460GG>AA,missense|FGFR1|ENST00000341462|protein_coding|-|33P>33F|38287460GG>AA,missense|FGFR1|ENST00000532791|protein_coding|-|33P>33F|38287460GG>AA,missense|FGFR1|ENST00000397113|protein_coding|-|3…
8	38287460	GG	AA	HPSI0814pf-bokz	HPSI0814i-bokz_6	0.000157937	22	0	15	13	.	.	FGFR1	p.P66L	Substitution - Missense	n	PATHOGENIC	0.93954	UV	8:g.38287460G>A	missense|FGFR1|ENST00000425967|protein_coding|-|66P>66F|38287460GG>AA,missense|FGFR1|ENST00000397091|protein_coding|-|33P>33F|38287460GG>AA,missense|FGFR1|ENST00000447712|protein_coding|-|33P>33F|38287460GG>AA,missense|FGFR1|ENST00000341462|protein_coding|-|33P>33F|38287460GG>AA,missense|FGFR1|ENST00000532791|protein_coding|-|33P>33F|38287460GG>AA,missense|FGFR1|ENST00000397113|protein_coding|-|3…
5	180039553	CC	TT	HPSI0214pf-wibj	HPSI0214i-wibj_2	0.00039365	99	2	49	11	.	.	FLT4	p.E1164K	Substitution - Missense	n	PATHOGENIC	0.97221	UV	5:g.180039553C>T	missense|FLT4|ENST00000261937|protein_coding|-|1163SE>1163SK|180039553CC>TT,missense|FLT4|ENST00000393347|protein_coding|-|1163SE>1163SK|180039553CC>TT,missense|FLT4|ENST00000502649|protein_coding|-|1163SE>1163SK|180039553CC>TT
11	118851234	GG	AA	HPSI0413pf-uahf	HPSI0413i-uahf_3	2.67781e-06	119	9	44	23	.	.	FOXR1	p.G216S	Substitution - Missense	n	PATHOGENIC	0.98006	UV	11:g.118851234G>A	missense|FOXR1|ENST00000317011|protein_coding|+|216G>216N|118851234GG>AA,missense|FOXR1|ENST00000533282|protein_coding|+|120R>120K|118851234GG>AA
7	86394321	GG	AA	HPSI0814pf-bokz	HPSI0814i-bokz_6	4.18741e-05	31	0	15	11	.	.	GRM3	p.?	Unknown	n	PATHOGENIC	0.95069	UV	7:g.86394321G>A	splice_acceptor&5_prime_utr|GRM3|ENST00000394720|protein_coding,splice_acceptor&5_prime_utr|GRM3|ENST00000361669|protein_coding,splice_acceptor&5_prime_utr|GRM3|ENST00000439827|protein_coding,splice_acceptor&5_prime_utr|GRM3|ENST00000421579|protein_coding,splice_acceptor&5_prime_utr|GRM3|ENST00000441140|protein_coding
7	86394321	GG	AA	HPSI0814pf-bokz	HPSI0814i-bokz_5	7.93495e-07	31	0	8	12	.	.	GRM3	p.?	Unknown	n	PATHOGENIC	0.95069	UV	7:g.86394321G>A	splice_acceptor&5_prime_utr|GRM3|ENST00000394720|protein_coding,splice_acceptor&5_prime_utr|GRM3|ENST00000361669|protein_coding,splice_acceptor&5_prime_utr|GRM3|ENST00000439827|protein_coding,splice_acceptor&5_prime_utr|GRM3|ENST00000421579|protein_coding,splice_acceptor&5_prime_utr|GRM3|ENST00000441140|protein_coding
7	27237925	CC	TT	HPSI0614pf-miaj	HPSI0614i-miaj_4	4.77562e-08	154	12	43	26	.	.	HOXA13	p.R353=	Substitution - coding silent	n	PATHOGENIC	0.82883	UV	7:g.27237925C>T	missense|HOXA13|ENST00000222753|protein_coding|-|353R>353K|27237925CC>TT
7	27237925	CC	TT	HPSI0614pf-miaj	HPSI0614i-miaj_6	4.82786e-10	151	12	41	31	.	.	HOXA13	p.R353=	Substitution - coding silent	n	PATHOGENIC	0.82883	UV	7:g.27237925C>T	missense|HOXA13|ENST00000222753|protein_coding|-|353R>353K|27237925CC>TT
7	138546088	CC	TT	HPSI1013pf-garx	HPSI1013i-garx_2	1.79087e-17	135	0	27	26	.	.	KIAA1549	p.E1682K	Substitution - Missense	n	PATHOGENIC	0.99108	UV	7:g.138546088C>T	missense|KIAA1549|ENST00000242365|protein_coding|-|1631EE>1631EK|138546088CC>TT,missense|KIAA1549|ENST00000440172|protein_coding|-|1681EE>1681EK|138546088CC>TT,missense|KIAA1549|ENST00000422774|protein_coding|-|1681EE>1681EK|138546088CC>TT
2	47707884	CC	TT	HPSI0413pf-iakz	HPSI0413i-iakz_2	0.000619207	51	11	55	43	.	.	MSH2	p.F836=	Substitution - coding silent	n	PATHOGENIC	0.84865	UV	2:g.47707884C>T	missense|MSH2|ENST00000233146|protein_coding|+|836FP>836FS|47707884CC>TT,missense|MSH2|ENST00000543555|protein_coding|+|770FP>770FS|47707884CC>TT,missense|MSH2|ENST00000406134|protein_coding|+|836FP>836FS|47707884CC>TT
1	11291105	GG	AA	HPSI0115pf-yaqw	HPSI0115i-yaqw_1	4.06861e-07	37	0	26	21	.	.	MTOR	p.R886C	Substitution - Missense	n	PATHOGENIC	0.98567	UV	1:g.11291105G>A	missense|MTOR|ENST00000361445|protein_coding|-|885IR>885IC|11291105GG>AA
15	88472523	GG	AA	HPSI0715pf-aowh	HPSI0715i-aowh_2	5.09038e-24	158	0	65	53	.	.	NTRK3	p.R678*	Substitution - Nonsense	n	PATHOGENIC	0.85097	UV	15:g.88472523G>A	stop_gained|NTRK3|ENST00000558676|protein_coding|-|669HR>669H*|88472523GG>AA,stop_gained|NTRK3|ENST00000394480|protein_coding|-|677HR>677H*|88472523GG>AA,stop_gained|NTRK3|ENST00000557856|protein_coding|-|669HR>669H*|88472523GG>AA,stop_gained|NTRK3|ENST00000360948|protein_coding|-|677HR>677H*|88472523GG>AA,stop_gained|NTRK3|ENST00000357724|protein_coding|-|669HR>669H*|88472523GG>AA,stop_gained|NT…
1	144880814	GG	AA	HPSI1014pf-kefb	HPSI1014i-kefb_1	1.77927e-07	68	0	55	23	.	.	PDE4DIP	p.L1272F	Substitution - Missense	y	PATHOGENIC	0.92554	UV	1:g.144880814G>A	missense|PDE4DIP|ENST00000313382|protein_coding|-|1227DL>1227DF|144880814GG>AA,missense|PDE4DIP|ENST00000369354|protein_coding|-|1271DL>1271DF|144880814GG>AA,missense|PDE4DIP|ENST00000369356|protein_coding|-|1271DL>1271DF|144880814GG>AA,missense|PDE4DIP|ENST00000530740|protein_coding|-|1407DL>1407DF|144880814GG>AA,missense|PDE4DIP|ENST00000369359|protein_coding|-|1407DL>1407DF|144880814GG>AA,miss…
19	52714697	CC	TT	HPSI0813pf-wots	HPSI0813i-wots_3	2.9838e-13	100	5	51	47	.	.	PPP2R1A	p.S152F	Substitution - Missense	n	PATHOGENIC	0.87893	UV	19:g.52714697C>T	missense|PPP2R1A|ENST00000322088|protein_coding|+|152S>152F|52714697CC>TT,missense|PPP2R1A|ENST00000454220|protein_coding|+|192S>192F|52714697CC>TT,missense|PPP2R1A|ENST00000444322|protein_coding|+|97S>97F|52714697CC>TT,5_prime_utr|PPP2R1A|ENST00000462990|protein_coding,3_prime_utr|PPP2R1A|ENST00000490868|NMD
10	89711992	CC	TT	HPSI1113pf-eofe	HPSI1113i-eofe_1	0.00173583	35	6	21	19	.	.	PTEN	p.P204S	Substitution - Missense	n	PATHOGENIC	0.94849	UV	10:g.89711992C>T	missense|PTEN|ENST00000371953|protein_coding|+|204P>204L|89711992CC>TT
1	240977012	CC	TT	HPSI1014pf-sehl	HPSI1014i-sehl_6	4.1544e-14	240	10	44	30	.	.	RGS7	p.E288K	Substitution - Missense	n	PATHOGENIC	0.94241	UV	1:g.240977012C>T	missense|RGS7|ENST00000331110|protein_coding|-|261TE>261TK|240977012CC>TT,missense|RGS7|ENST00000440928|protein_coding|-|118TE>118TK|240977012CC>TT,missense|RGS7|ENST00000348120|protein_coding|-|234TE>234TK|240977012CC>TT,missense|RGS7|ENST00000366563|protein_coding|-|287TE>287TK|240977012CC>TT,missense|RGS7|ENST00000366564|protein_coding|-|287TE>287TK|240977012CC>TT,missense|RGS7|ENST00000366565…
6	117718196	GG	AA	HPSI0914pf-zerv	HPSI0914i-zerv_7	4.4541e-14	109	1	24	24	.	.	ROS1	p.P221S	Substitution - Missense	n	PATHOGENIC	0.96954	UV	6:g.117718196G>A	missense|ROS1|ENST00000368508|protein_coding|-|220FP>220FS|117718196GG>AA,missense|ROS1|ENST00000368507|protein_coding|-|229FP>229FS|117718196GG>AA
2	45233436	GG	AA	HPSI0115pf-uolo	HPSI0115i-uolo_5	0.0126196	69	25	80	61	.	.	SIX2	p.P250L	Substitution - Missense	n	PATHOGENIC	0.96123	UV	2:g.45233436G>A	missense|SIX2|ENST00000303077|protein_coding|-|250P>250L|45233436GG>AA
7	127341335	CC	TT	HPSI0913pf-gedo	HPSI0913i-gedo_3	5.06988e-05	47	4	41	28	.	.	SND1	p.P183S	Substitution - Missense	n	PATHOGENIC	0.99272	UV	7:g.127341335C>T	missense|SND1|ENST00000354725|protein_coding|+|183P>183L|127341335CC>TT
7	127341335	CC	TT	HPSI0913pf-gedo	HPSI0913i-gedo_33	5.67658e-06	48	4	39	32	.	.	SND1	p.P183S	Substitution - Missense	n	PATHOGENIC	0.99272	UV	7:g.127341335C>T	missense|SND1|ENST00000354725|protein_coding|+|183P>183L|127341335CC>TT
20	39729862	CC	TT	HPSI1114pf-yair	HPSI1114i-yair_2	2.98538e-05	27	1	19	19	.	.	TOP1	p.P393S	Substitution - Missense	n	PATHOGENIC	0.99864	UV	20:g.39729862C>T	missense|TOP1|ENST00000361337|protein_coding|+|393P>393F|39729862CC>TT
8	103359316	GG	AA	HPSI0115pf-aion	HPSI0115i-aion_2	0.00258114	41	5	25	17	.	.	UBR5	p.R131C	Substitution - Missense	n	PATHOGENIC	0.98649	UV	8:g.103359316G>A	missense|UBR5|ENST00000520539|protein_coding|-|130SR>130SC|103359316GG>AA,missense|UBR5|ENST00000220959|protein_coding|-|130SR>130SC|103359316GG>AA,missense|UBR5|ENST00000521922|protein_coding|-|130SR>130SC|103359316GG>AA
8	103359316	GG	AA	HPSI0115pf-aion	HPSI0115i-aion_3	0.00164391	37	3	28	17	.	.	UBR5	p.R131C	Substitution - Missense	n	PATHOGENIC	0.98649	UV	8:g.103359316G>A	missense|UBR5|ENST00000520539|protein_coding|-|130SR>130SC|103359316GG>AA,missense|UBR5|ENST00000220959|protein_coding|-|130SR>130SC|103359316GG>AA,missense|UBR5|ENST00000521922|protein_coding|-|130SR>130SC|103359316GG>AA
16	72827589	GG	AA	HPSI0914pf-yuvg	HPSI0914i-yuvg_2	2.52602e-06	37	1	19	18	.	.	ZFHX3	p.R2998W	Substitution - Missense	n	PATHOGENIC	0.88849	UV	16:g.72827589G>A	missense|ZFHX3|ENST00000268489|protein_coding|-|2997AR>2997AW|72827589GG>AA,missense|ZFHX3|ENST00000397992|protein_coding|-|2083AR>2083AW|72827589GG>AA
18	22804890	GG	AA	HPSI0514pf-vuna	HPSI0514i-vuna_3	0.000490971	278	23	48	15	.	.	ZNF521	p.Q998*	Substitution - Nonsense	n	PATHOGENIC	0.96763	UV	18:g.22804890G>A	stop_gained|ZNF521|ENST00000361524|protein_coding|-|997LQ>997L*|22804890GG>AA,stop_gained|ZNF521|ENST00000399425|NMD|-|997LQ>997L*|22804890GG>AA,stop_gained|ZNF521|ENST00000538137|protein_coding|-|997LQ>997L*|22804890GG>AA,stop_gained|ZNF521|ENST00000584787|protein_coding|-|777LQ>777L*|22804890GG>AA

## Sheet: Table_S5_hipsci_cancermut_Indel
Table S5. Cancer driver mutations identified in HipSci F-hiPSCs (Indel)
Chrom	Pos	ips	gene_start	gene_end	gene	Ref	Alt	Fibro	pvalue	Fibro_nREF	Fibro_nALT	ips_nREF	ips_nALT	GP1000	ExAC	clinsing	SIFT	PolyPhen	Gene	ENSID	bcftools	VEP	Filter	NewAnnotation
11	120349006	HPSI1014i-nosn_6	120207786	120360645	ARHGEF12	TAAAGGAAGTTGGAGAAGATTATC	T	HPSI1014pf-nosn	5.6e-08	123	1	45	16	.	.	.	0	0	ARHGEF12	ENSG00000196914	.	-|frameshift_variant|HIGH|ARHGEF12|ENSG00000196914|Transcript|ENST00000532993|protein_coding|37/41||||3836-3858|3366-3388|1122-1130|LKEVGEDYQ/LX|ctAAAGGAAGTTGGAGAAGATTATCaa/ctaa|||1|HGNC|14193||,-|frameshift_variant|HIGH|ARHGEF12|ENSG00000196914|Transcript|ENST00000397843|protein_coding|37/41||||3841-3863|3675-3697|1225-1233|LKEVGEDYQ/LX|ctAAAGGAAGTTGGAGAAGATTATCaa/ctaa|||1|HGNC|14193||,-|downstr…	PASS	frameshift|ARHGEF12|ENST00000397843|protein_coding|+|1225LKEVGEDYQIAIPDSHLPVSEERWALDALRNLGLLKQLLVQQLGLTEKSVQEDWQHFPRYRTASQGPQTDSVIQNSENIKAYHSGEGHMPFRTGTGDIATCYSPRTSTESFAPRDSVGLAPQDSQASNILVMDHMIMTPEMPTMEPEGGLDDSGEHFFDAREAHSDENPSEGDGAVNKEEKDVNLRISGNYLILDGYDPVQESSTDEEVASSLTLQPMTGIPAVESTHQQQHSPQNTHSDGAISPFTPEFLVQQRWGAMEYSCFEIQSPSSCADSQSQIMEYIHKIEADLEHLKKVEESYTILCQRLAGSALTDKHSDKS*>1225LNRNPRFTPACLRRTV…
12	46211623	HPSI0114i-kolf_2	46123447	46301823	ARID2	CCTAAAATCATCACTTTACT	C	HPSI0114pf-kolf	3.44e-05	21	0	15	16	.	.	.	0	0	ARID2	ENSG00000189079	.	-|frameshift_variant|HIGH|ARID2|ENSG00000189079|Transcript|ENST00000334344|protein_coding|5/21||||762-780|590-608|197-203|PKIITLL/X|cCTAAAATCATCACTTTACTa/ca|||1|HGNC|18037||,-|frameshift_variant|HIGH|ARID2|ENSG00000189079|Transcript|ENST00000422737|protein_coding|5/20||||511-529|143-161|48-54|PKIITLL/X|cCTAAAATCATCACTTTACTa/ca|||1|HGNC|18037||	PASS	frameshift|ARID2|ENST00000334344|protein_coding|+|197PKIITLLLANAGVFDDTLGSFSTVFGEEWKEKTDRDFVKFWKDIVDDNEVRDLISDRNKSHEGTSGEWIWESLFHPPRKLGINDIEGQRVLQIAVILRNLSFEEGNVKLLAANRTCLRFLLLSAHSHFISLRQLGLDTLGNIAAELLLDPVDFKTTHLMFHTVTKCLMSRDRFLKMRGMEILGNLCKAEDNGVLICEYVDQDSYREIICHLTLPDVLLVISTLEVLYMLTEMGDVACTKIAKVEKSIDMLVCLVSMDIQMFGPDALAAVKLIEHPSSSHQMLSEIRPQAIEQVQTQTHVASAPASRAVVAQHVAPPPGIVEIDSEKFACQWLNAHFEVNPDCSVSR…
1	150830920	HPSI0114i-bezi_1	150782180	150849244	ARNT	TAC	T	HPSI0114pf-bezi	2.09e-12	62	1	43	44	.	.	.	0	0	ARNT	ENSG00000143437	.	-|frameshift_variant&NMD_transcript_variant|HIGH|ARNT|ENSG00000143437|Transcript|ENST00000504358|nonsense_mediated_decay|2/7||||169-170|40-41|14|V/X|GTa/a|||-1|HGNC|700||,-|frameshift_variant|HIGH|ARNT|ENSG00000143437|Transcript|ENST00000358595|protein_coding|2/22||||241-242|40-41|14|V/X|GTa/a|||-1|HGNC|700||,-|non_coding_transcript_exon_variant&non_coding_transcript_variant|MODIFIER|ARNT|ENSG000…	PASS	frameshift|ARNT|ENST00000358595|protein_coding|-|14VPSLGPAIASGNSGPGIQGGGAIVQRAIKRRPGLDFDDDGEGNSKFLRCDDDQMSNDKERFARSDDEQSSADKERLARENHSEIERRRRNKMTAYITELSDMVPTCSALARKPDKLTILRMAVSHMKSLRGTGNTSTDGSYKPSFLTDQELKHLILEAADGFLFIVSCETGRVVYVSDSVTPVLNQPQSEWFGSTLYDQVHPDDVDKLREQLSTSENALTGRILDLKTGTVKKEGQQSSMRMCMGSRRSFICRMRCGSSSVDPVSVNRLSFVRNRCRNGLGSVKDGEPHFVVVHCTGYIKAWPPAGVSLPDDDPEAGQGSKFCLVAIGRLQVTSSPNCTDMSNVCQPT…
3	142212111	HPSI1113i-dons_1	142168078	142297668	ATR	CAACACCT	C	HPSI1113pf-dons	4.97e-10	84	0	56	27	.	.	.	0	0	ATR	ENSG00000175054	.	-|downstream_gene_variant|MODIFIER|ATR|ENSG00000175054|Transcript|ENST00000514393|nonsense_mediated_decay|||||||||||3114|-1|HGNC|882||,-|downstream_gene_variant|MODIFIER|ATR|ENSG00000175054|Transcript|ENST00000507620|retained_intron|||||||||||3121|-1|HGNC|882||,-|frameshift_variant|HIGH|ATR|ENSG00000175054|Transcript|ENST00000383101|protein_coding|34/46||||5864-5870|5742-5748|1914-1916|KGV/X|aaAG…	PASS	frameshift|ATR|ENST00000350721|protein_coding|-|1978KGVELCFPENETPPEGKNMLIHGRAMLLVGRFMEETANFESNAIMKKYKDVTACLPEWEDGHFYLAKYYDKLMPMVTDNKMEKQGDLIRYIVLHFGRSLQYGNQFIYQSMPRMLTLWLDYGTKAYEWEKAGRSDRVQMRNDLGKINKVITEHTNYLAPYQFLTAFSQLISRICHSHDEVFVVLMEIIAKVFLAYPQQAMWMMTAVSKSSYPMRVNRCKEILNKAIHMKKSLEKFVGDATRLTDKLLELCNKPVDGSSSTLSMSTHFKMLKKLVEEATFSEILIPLQSVMIPTLPSILGTHANHASHEPFPGHWAYIAGFDDMVEILASLQKPKKISLKGSDGKFYIM…
X	76872148	HPSI0115i-yaqw_1	76760355	77041702	ATRX	A	AT	HPSI0115pf-yaqw	4.85e-05	48	0	19	9	.	.	.	0	0	ATRX	ENSG00000085224	.	T|non_coding_transcript_exon_variant&non_coding_transcript_variant|MODIFIER|ATRX|ENSG00000085224|Transcript|ENST00000480283|processed_transcript|23/36||||5836-5837|||||||-1|HGNC|886||,T|stop_gained&frameshift_variant|HIGH|ATRX|ENSG00000085224|Transcript|ENST00000400866|protein_coding|3/4||||364-365|365-366|122|Y/*|tat/taAt|||-1|HGNC|886||,T|stop_gained&frameshift_variant|HIGH|ATRX|ENSG00000085224…	PASS	frameshift|ATRX|ENST00000373344|protein_coding|-|1833YVLAVRMTSIQCKLYQYYLDHLTGVGNNSEGGRGKAGAKLFQDFQMLSRIWTHPWCLQLDYISKENKGYFDEDSMDEFIASDSDETSMSLSSDDYTKKKKKGKKGKKDSSSSGSGSDNDVEVIKVWNSRSRGGGEGNVDETGNNPSVSLKLEESKATSSSNPSSPAPDWYKDFVTDADAEVLEHSGKMVLLFEILRMAEEIGDKVLVFSQSLISLDLIEDFLELASREKTEDKDKPLIYKGEGKWLRNIDYYRLDGSTTAQSRKKWAEEFNDETNVRGRLFIISTKAGSLGINLVAANRVIIFDASWNPSYDIQSIFRVYRFGQTKPVYVYRFLAQGTMEDKIYDR…
19	49458970	HPSI1013i-pamv_3	49458185	49465055	BAX	T	TG	HPSI1013pf-pamv	5.45e-05	29	0	30	19	.	.	5	0	0	BAX	ENSG00000087088	.	G|frameshift_variant|HIGH|BAX|ENSG00000087088|Transcript|ENST00000391871|protein_coding|2/5||||110-111|61-62|21|W/WX|tgg/tGgg|||1|HGNC|959||,G|non_coding_transcript_exon_variant&non_coding_transcript_variant|MODIFIER|BAX|ENSG00000087088|Transcript|ENST00000513545|retained_intron|2/5||||232-233|||||||1|HGNC|959||,G|non_coding_transcript_exon_variant&non_coding_transcript_variant|MODIFIER|BAX|ENSG0…	PASS	frameshift|BAX|ENST00000539787|protein_coding|+|38MGGEAPELALDPVPQDASTKKLSECLKRIGDELDSNMELQRMIAAVDTDSPREVFFRVAADMFSDGNFNWGRVVALFYFASKLVLKAGVKWRDLGSLQPLPPGFKRFTCLSIPRSWDYRPCAPRCRN*>38MGGGGTRAGPGPGASGCVHQEAERVSQAHRGRTGQ*|49458970T>TG,frameshift|BAX|ENST00000345358|protein_coding|+|38MGGEAPELALDPVPQDASTKKLSECLKRIGDELDSNMELQRMIAAVDTDSPREVFFRVAADMFSDGNFNWGRVVALFYFASKLVLKALCTKVPELIRTIMGWTLDFLRERLLGWIQDQ…
X	39922133	HPSI0814i-siqu_11	39910500	39956656	BCOR	GCAGGGAGGCAGCCTGGCAATCC	G	HPSI0814pf-siqu	1.08e-08	131	0	77	20	.	.	.	.	.	BCOR	ENSG00000183337	.	.	PASS	frameshift|BCOR|ENST00000413905|protein_coding|-|209EDCQAASLLQKYTDNSEKPSGKRLCKTKHLIPQESRRGLPLTGEYYVENADGKVTVRRFRKRPEPSSDYDLSPAKQEPKPFDRLQQLLPASQSTQLPCSSSPQETTQSRPMPPEARRLIVNKNAGETLLQRAARLGYEEVVLYCLENKICDVNHRDNAGYCALHEACARGWLNIVRHLLEYGADVNCSAQDGTRPLHDAVENDHLEIVRLLLSYGADPTLATYSGRTIMKMTHSELMEKFLTDYLNDLQGRNDDDASGTWDFYGSSVCEPDDESGYDVLANPPGPEDQDDDDDAYSDVFEFEFSETPLLPCYNIQVSVAQGPRNWLLLSDVLKKLKMSSRIFRCNFP…
X	39932042	HPSI0913i-lise_3	39910500	39956656	BCOR	T	TGAAATCAC	HPSI0913pf-lise	8.38e-06	40	0	43	22	.	.	.	.	.	BCOR	ENSG00000183337	.	.	PASS	frameshift|BCOR|ENST00000397354|protein_coding|-|853IALREELGRISDFHETYTFKQPVFTVSKDSVLAGTNKENLGLPVSTPFLEPPLGSDGPAVTFGKTQEDPKPFCVGSAPPSVDVTPTYTKDGADEAESNDGKVLKPKPSKLAKRIANSAGYVGDRFKCVTTELYADSSQLSREQRALQMEGLQEDSILCLPAAYCERAMMRFSELEMKEREGGHPATKDSEMCKFSPADWERLKGNQDKKPKSVTLEEAIAEQNESERCEYSVGNKHRDPFEAPEDKDLPVEKYFVERQPVSEPPADQVASDMPHSPTLRVDRKRKVSGDSSHTETTAEEVPEDPLLKAKRRRVSKGLHPKKQRHLLHLRERWEQQVSAADGKPGRQS…
X	39922883	HPSI0215i-yoch_6	39910500	39956656	BCOR	AAG	A	HPSI0215pf-yoch	4.63e-12	108	0	43	24	.	.	.	.	.	BCOR	ENSG00000183337	.	.	PASS	frameshift|BCOR|ENST00000378444|protein_coding|-|1275LKPSDNEQGLPVFSGSPPMKSLSSTSAGGKKQAQPSCAPASRPPAKQQKIKENQKTDVLCADEEEDCQAASLLQKYTDNSEKPSGKRLCKTKHLIPQESRRGLPLTGEYYVENADGKVTVRRFRKRPEPSSDYDLSPAKQEPKPFDRLQQLLPASQSTQLPCSSSPQETTQSRPMPPEARRLIVNKNAGETLLQRAARLGYEEVVLYCLENKICDVNHRDNAGYCALHEACARGWLNIVRHLLEYGADVNCSAQDGTRPLHDAVENDHLEIVRLLLSYGADPTLATYSGRTIMKMTHSELMEKFLTDYLNDLQGRNDDDASGTWDFYGSSVCEPDDESGYDVLANP…
X	39934071	HPSI0614i-puhk_2	39910500	39956656	BCOR	CTGTT	C	HPSI0614pf-puhk	1.75e-18	132	0	70	46	.	.	.	.	.	BCOR	ENSG00000183337	.	.	PASS	frameshift|BCOR|ENST00000397354|protein_coding|-|175KQSPLNINGASYLRLPWVNPYMEGATPAIYPFLDSPNKYSLNMYKALLPQQSYSLAQPLYSPVCTNGERFLYLPPPHYVGPHIPSSLASPMRLSTPSASPAIPPLVHCADKSLPWKMGVSPGNPVDSHAYPHIQNSKQPRVPSAKAVTSGLPGDTALLLPPSPRPSPRVHLPTQPAADTYSEFHKHYARISTSPSVALSKPYMTVSSEFPAARLSNGKYPKAPEGGEGAQPVPGHARKTAVQDRKDGSSPPLLEKQTVTKDVTDKPLDLSSKVVDVDASKADHMKKMAPTVLVHSRAGSGLVLSGSEIPKETLSPPGNGCAIYRSEIISTAPSSWVVPGPSPNEENN…
X	39933765	HPSI0614i-voce_2	39910500	39956656	BCOR	AGGCGGGAT	A	HPSI0614pf-voce	4.12e-47	127	0	8	72	.	.	.	.	.	BCOR	ENSG00000183337	.	.	CNV	frameshift|BCOR|ENST00000397354|protein_coding|-|276IPPLVHCADKSLPWKMGVSPGNPVDSHAYPHIQNSKQPRVPSAKAVTSGLPGDTALLLPPSPRPSPRVHLPTQPAADTYSEFHKHYARISTSPSVALSKPYMTVSSEFPAARLSNGKYPKAPEGGEGAQPVPGHARKTAVQDRKDGSSPPLLEKQTVTKDVTDKPLDLSSKVVDVDASKADHMKKMAPTVLVHSRAGSGLVLSGSEIPKETLSPPGNGCAIYRSEIISTAPSSWVVPGPSPNEENNGKSMSLKNKALDWAIPQQRSSSCPRMGGTDAVITNVSGSVSSAGRPASASPAPNANADGTKTSRSSVETTPSVIQHVGQPPATPAKHSSSTSSKGAKASNP…
X	39923740	HPSI0514i-fiaj_1	39910500	39956656	BCOR	T	TGCGGGAG	HPSI0514pf-fiaj	7.79e-05	19	0	14	16	.	.	.	0	0	BCOR	ENSG00000183337	5_prime_utr|BCOR|ENST00000378463|protein_coding	GCGGGAG|frameshift_variant|HIGH|BCOR|ENSG00000183337|Transcript|ENST00000397354|protein_coding|7/15||||3579-3580|3350-3351|1117|A/ASRX|gca/gcCTCCCGCa|||-1|HGNC|20893||,GCGGGAG|upstream_gene_variant|MODIFIER|BCOR|ENSG00000183337|Transcript|ENST00000442018|protein_coding|||||||||||1550|-1|HGNC|20893||,GCGGGAG|frameshift_variant|HIGH|BCOR|ENSG00000183337|Transcript|ENST00000378444|protein_coding|7/1…	CNV	frameshift|BCOR|ENST00000397354|protein_coding|-|1117ADQVASDMPHSPTLRVDRKRKVSGDSSHTETTAEEVPEDPLLKAKRRRVSKGLHPKKQRHLLHLRERWEQQVSAADGKPGRQSRKEVTQATQPEAIPQGTNITEEKPGRKRAEAKGNRSWSEESLKPSDNEQGLPVFSGSPPMKSLSSTSAGGKKQAQPSCAPASRPPAKQQKIKENQKTDVLCADEEEDCQAASLLQKYTDNSEKPSGKRLCKTKHLIPQESRRGLPLTGEYYVENADGKVTVRRFRKRPEPSSDYDLSPAKQEPKPFDRLQQLLPASQSTQLPCSSSPQETTQSRPMPPEARRLIVNKNAGETLLQRAARLGYEEVVLYCLENKICDVNHRDNA…
X	39913509	HPSI0614i-juzt_4	39910500	39956656	BCOR	CACAA	C	HPSI0614pf-juzt	5.72e-06	38	0	30	18	.	.	.	0	0	BCOR	ENSG00000183337	splice_region|BCOR|ENST00000413905|protein_coding,splice_region|BCOR|ENST00000378463|protein_coding,splice_region|BCOR|ENST00000397354|protein_coding,splice_region|BCOR|ENST00000378455|protein_coding,splice_region|BCOR|ENST00000378444|protein_coding,splice_region|BCOR|ENST00000342274|protein_coding,splice_region|BCOR|ENST00000442018|protein_coding	-|frameshift_variant&splice_region_variant|HIGH|BCOR|ENSG00000183337|Transcript|ENST00000397354|protein_coding|13/15||||4942-4945|4713-4716|1571-1572|VC/X|gtTTGT/gt|||-1|HGNC|20893||,-|frameshift_variant&splice_region_variant|HIGH|BCOR|ENSG00000183337|Transcript|ENST00000442018|protein_coding|5/7||||834-837|834-837|278-279|VC/X|gtTTGT/gt|||-1|HGNC|20893||,-|frameshift_variant&splice_region_varian…	PASS	splice_region|BCOR|ENST00000413905|protein_coding,frameshift|BCOR|ENST00000413905|protein_coding|-|475VCEPDDESGYDVLANPPGPEDQDDDDDAYSDVFEFEFSETPLLPCYNIQVSVAQGPRNWLLLSDVLKKLKMSSRIFRCNFPNVEIVTIAEAEFYRQVSASLLFSCSKDLEAFNPERSPLK*>475VNQMMKVAMMF*|39913509CACAA>C,splice_region|BCOR|ENST00000378463|protein_coding,frameshift|BCOR|ENST00000378463|protein_coding|-|448VCEPDDESGYDVLANPPGPEDQDDDDDAYSDVFEFEFSETP…
17	48273986	HPSI0715i-zaie_1	48260649	48278993	COL1A1	C	CA	HPSI0715pf-zaie	3.91e-07	37	0	22	19	.	.	.	0	0	COL1A1	ENSG00000108821	.	A|upstream_gene_variant|MODIFIER|COL1A1|ENSG00000108821|Transcript|ENST00000471344|retained_intron|||||||||||960|-1|HGNC|2197||,A|downstream_gene_variant|MODIFIER|COL1A1|ENSG00000108821|Transcript|ENST00000474644|retained_intron|||||||||||2652|-1|HGNC|2197||,A|upstream_gene_variant|MODIFIER|COL1A1|ENSG00000108821|Transcript|ENST00000476387|retained_intron|||||||||||2567|-1|HGNC|2197||,A|downstrea…	PASS	frameshift|COL1A1|ENST00000225964|protein_coding|-|284GPKGEPGSPGENGAPGQMGPRGLPGERGRPGAPGPAGARGNDGATGAAGPPGPTGPAGPPGFPGAVGAKGEAGPQGPRGSEGPQGVRGEPGPPGPAGAAGPAGNPGADGQPGAKGANGAPGIAGAPGFPGARGPSGPQGPGGPPGPKGNSGEPGAPGSKGDTGAKGEPGPVGVQGPPGPAGEEGKRGARGEPGPTGLPGPPGERGGPGSRGFPGADGVAGPKGPAGERGSPGPAGPKGSPGEAGRPGEAGLPGAKGLTGSPGSPGPDGKTGPPGPAGQDGRPGPPGPPGARGQAGVMGFPGPKGAAGEPGKAGERGVPGPPGAVGPAGKDGEAGAQGPPGPAGPA…
2	189859791	HPSI1013i-garx_2	189839045	189877472	COL3A1	G	GA	HPSI1013pf-garx	9.37e-06	40	1	20	16	.	.	.	0	0	COL3A1	ENSG00000168542	.	A|frameshift_variant|HIGH|COL3A1|ENSG00000168542|Transcript|ENST00000317840|protein_coding|21/42||||1592-1593|1475-1476|492|G/GX|gga/ggAa|||1|HGNC|2201||,A|frameshift_variant|HIGH|COL3A1|ENSG00000168542|Transcript|ENST00000304636|protein_coding|21/51||||1645-1646|1475-1476|492|G/GX|gga/ggAa|||1|HGNC|2201||,A|downstream_gene_variant|MODIFIER|COL3A1|ENSG00000168542|Transcript|ENST00000450867|protei…	PASS	frameshift|COL3A1|ENST00000304636|protein_coding|+|492GPAGPNGIPGEKGPAGERGAPGPAGPRGAAGEPGRDGVPGGPGMRGMPGSPGGPGSDGKPGPPGSQGESGRPGPPGPSGPRGQPGVMGFPGPKGNDGAPGKNGERGGPGGPGPQGPPGKNGETGPQGPPGPTGPGGDKGDTGPPGPQGLQGLPGTGGPPGENGKPGEPGPKGDAGAPGAPGGKGDAGAPGERGPPGLAGAPGLRGGAGPPGPEGGKGAAGPPGPPGAAGTPGLQGMPGERGGLGSPGPKGDKGEPGGPGADGVPGKDGPRGPTGPIGPPGPAGQPGDKGEGGAPGLPGIAGPRGSPGERGETGPPGPAGFPGAPGQNGEPGGKGERGAPGEKGEG…
2	189864606	HPSI0513i-veqz_6	189839045	189877472	COL3A1	G	GA	HPSI0513pf-veqz	2.5e-09	50	1	24	27	.	.	.	0	0	COL3A1	ENSG00000168542	.	A|frameshift_variant|HIGH|COL3A1|ENSG00000168542|Transcript|ENST00000317840|protein_coding|32/42||||2385-2386|2268-2269|756-757|-/X|-/A|||1|HGNC|2201||,A|frameshift_variant|HIGH|COL3A1|ENSG00000168542|Transcript|ENST00000304636|protein_coding|32/51||||2438-2439|2268-2269|756-757|-/X|-/A|||1|HGNC|2201||,A|upstream_gene_variant|MODIFIER|COL3A1|ENSG00000168542|Transcript|ENST00000467886|retained_int…	PASS	frameshift|COL3A1|ENST00000304636|protein_coding|+|756GKDGPRGPTGPIGPPGPAGQPGDKGEGGAPGLPGIAGPRGSPGERGETGPPGPAGFPGAPGQNGEPGGKGERGAPGEKGEGGPPGVAGPPGGSGPAGPPGPQGVKGERGSPGGPGAAGFPGARGLPGPPGSNGNPGPPGPSGSPGKDGPPGPAGNTGAPGSPGVSGPKGDAGQPGEKGSPGAQGPPGAPGPLGIAGITGARGLAGPPGMPGPRGSPGPQGVKGESGKPGANGLSGERGPPGPQGLPGLAGTAGEPGRDGNPGSDGLPGRDGSPGGKGDRGENGSPGAPGAPGHPGPPGPVGPAGKSGDRGESGPAGPAGAPGPAGSRGAPGPQGPRGDKGETGER…
20	20026003	HPSI0914i-euts_3	20015011	20036690	CRNKL1	CAT	C	HPSI0914pf-euts	1.14e-13	75	2	57	55	.	.	.	0	0	CRNKL1	ENSG00000101343	3_prime_utr|CRNKL1|ENST00000490910|NMD,3_prime_utr|CRNKL1|ENST00000496549|NMD	-|frameshift_variant|HIGH|CRNKL1|ENSG00000101343|Transcript|ENST00000377340|protein_coding|7/15||||1263-1264|1231-1232|411|M/X|ATg/g|||-1|HGNC|15762||,-|frameshift_variant|HIGH|CRNKL1|ENSG00000101343|Transcript|ENST00000377327|protein_coding|7/15||||1227-1228|1195-1196|399|M/X|ATg/g|||-1|HGNC|15762||,-|3_prime_UTR_variant&NMD_transcript_variant|MODIFIER|CRNKL1|ENSG00000101343|Transcript|ENST00000…	PASS	frameshift|CRNKL1|ENST00000377327|protein_coding|-|399MDEHLYVAFAKFEENQKEFERVRVIYKYALDRISKQDAQELFKNYTIFEKKFGDRRGIEDIIVSKRRFQYEEEVKANPHNYDAWFDYLRLVESDAEAEAVREVYERAIANVPPIQEKRHWKRYIYLWINYALYEELEAKDPERTRQVYQASLELIPHKKFTFAKMWILYAQFEIRQKNLSLARRALGTSIGKCPKNKLFKVYIELELQLREFDRCRKLYEKFLEFGPENCTSWIKFAELETILGDIDRARAIYELAISQPRLDMPEVLWKSYIDFEIEQEETERTRNLYRRLLQRTQHVKVWISFAQFELSSGKEGSLTKCRQIYEEANKTMRNCEEKEERLMLL…
2	25470017	HPSI0914i-ouvb_2	25455844	25565459	DNMT3A	TCAACACACACCTGGGGGGACAAGCCAGGCCTTG	T	HPSI0914pf-ouvb	6.24e-05	42	0	24	11	.	.	.	0	0	DNMT3A	ENSG00000119772	splice_acceptor|DNMT3A|ENST00000380746|protein_coding,splice_acceptor|DNMT3A|ENST00000321117|protein_coding,splice_acceptor|DNMT3A|ENST00000264709|protein_coding,splice_acceptor|DNMT3A|ENST00000380756|NMD,splice_acceptor|DNMT3A|ENST00000402667|protein_coding	-|splice_acceptor_variant&non_coding_transcript_exon_variant&intron_variant&non_coding_transcript_variant|HIGH|DNMT3A|ENSG00000119772|Transcript|ENST00000474807|retained_intron|2/6|1/5|||?-319|||||||-1|HGNC|2978||,-|upstream_gene_variant|MODIFIER|DNMT3A|ENSG00000119772|Transcript|ENST00000491288|processed_transcript|||||||||||3179|-1|HGNC|2978||,-|upstream_gene_variant|MODIFIER|DNMT3A|ENSG0000011…	PASS	frameshift&splice_acceptor|DNMT3A|ENST00000380746|protein_coding,frameshift&splice_acceptor|DNMT3A|ENST00000321117|protein_coding,frameshift&splice_acceptor|DNMT3A|ENST00000264709|protein_coding,frameshift&splice_acceptor|DNMT3A|ENST00000380756|NMD,frameshift&splice_acceptor|DNMT3A|ENST00000402667|protein_coding
22	41523560	HPSI0513i-zaui_3	41487789	41576081	EP300	GGAGCACATACAGCT	G	HPSI0513pf-zaui	4.43e-10	77	0	44	25	.	.	.	0	0	EP300	ENSG00000100393	.	-|frameshift_variant|HIGH|EP300|ENSG00000100393|Transcript|ENST00000263253|protein_coding|4/31||||2196-2209|977-990|326-330|GAHTA/X|gGAGCACATACAGCT/g|||1|HGNC|3373||	PASS	frameshift|EP300|ENST00000263253|protein_coding|+|326GAHTADPEKRKLIQQQLVLLLHAHKCQRREQANGEVRQCNLPHCRTMKNVLNHMTHCQSGKSCQVAHCASSRQIISHWKNCTRHDCPVCLPLKNAGDKRNQQPILTGAPVGLGNPSSLGVGQQSAPNLSTVSQIDPSSIERAYAALGLPYQVNQMPTQPQVQAKNQQNQQPGQSPQGMRPMSNMSASPMGVNGGVGVQTPSLLSDSMLHSAINSQNPMMSENASVPSLGPMPTAAQPSTTGIRKQWHEDITQDLRNHLVHKLVQAIFPTPDPAALKDRRMENLVAYARKVEGDMYESANNRAEYYHLLAEKIYKIQKELEEKRRTRLQKQNMLPNAAGMVPVSMNP…
8	38271189	HPSI1114i-ziyn_5	38268655	38325363	FGFR1	CG	C	HPSI1114pf-ziyn	1.03e-05	36	0	22	15	.	.	.	0	0	FGFR1	ENSG00000077782	3_prime_utr|FGFR1|ENST00000531196|NMD	-|frameshift_variant|HIGH|FGFR1|ENSG00000077782|Transcript|ENST00000326324|protein_coding|17/17||||2876|2152|718|R/X|Cga/ga|||-1|HGNC|3688||,-|frameshift_variant|HIGH|FGFR1|ENSG00000077782|Transcript|ENST00000532791|protein_coding|18/18||||3149|2419|807|R/X|Cga/ga|||-1|HGNC|3688||,-|downstream_gene_variant|MODIFIER|FGFR1|ENSG00000077782|Transcript|ENST00000466021|retained_intron|||||||||||3641|-1…	PASS	frameshift|FGFR1|ENST00000425967|protein_coding|-|840RHPAQLANGGLKRR*>840DTQPSLPMADSNAA|38271189CG>C,frameshift|FGFR1|ENST00000397091|protein_coding|-|807RHPAQLANGGLKRR*>807DTQPSLPMADSNAA|38271189CG>C,frameshift|FGFR1|ENST00000447712|protein_coding|-|809RHPAQLANGGLKRR*>809DTQPSLPMADSNAA|38271189CG>C,frameshift|FGFR1|ENST00000341462|protein_coding|-|809RHPAQLANGGLKRR*>809DTQPSLPMADSNAA|38271189CG>C…
10	76788523	HPSI0614i-wihj_1	76586382	76792380	KAT6B	CTG	C	HPSI0614pf-wihj	7.44e-14	71	1	31	37	.	.	.	0	0	KAT6B	ENSG00000156650	.	-|upstream_gene_variant|MODIFIER|RP11-77G23.2|ENSG00000234149|Transcript|ENST00000413431|antisense|||||||||||3592|-1|Clone_based_vega_gene|||,-|frameshift_variant|HIGH|KAT6B|ENSG00000156650|Transcript|ENST00000372714|protein_coding|17/17||||3468-3469|3066-3067|1022-1023|TG/TX|acTGgg/acgg|||1|HGNC|17582||,-|frameshift_variant|HIGH|KAT6B|ENSG00000156650|Transcript|ENST00000372725|protein_coding|17/…	PASS	frameshift|KAT6B|ENST00000372725|protein_coding|+|1022TGEALLPQEENRREETCAPVSPNTSPGEKPEDDLIKPEEEEEEEEEEEEEEEEEEGEEEEGGGNVEKDPDGAKSQEKEEPEISTEKEDSARLDDHEEEEEEDEEPSHNEDHDADDEDDSHMESAEVEKEELPRESFKEVLENQETFLDLNVQPGHSNPEVLMDCGVDLTASCNSEPKELAGDPEAVPESDEEPPPGEQAQKQDQKNSKEVDTEFKEGNPATMEIDSETVQAVQSLTQESSEQDDTFQDCAETQEACRSLQNYTRADQSPQIATTLDDCQQSDHSSPVSSVHSHPGQSVRSVNSPSVPALENSYAQISPDQSAISVPSLQNMETSPMMDVPSVSDH…
12	49443858	HPSI0513i-cuau_1	49412757	49449107	KMT2D	TTCGGGGTA	T	HPSI0513pf-cuau	8.43e-05	126	1	95	15	.	.	.	0	0	KMT2D	ENSG00000167548	.	-|downstream_gene_variant|MODIFIER|KMT2D|ENSG00000167548|Transcript|ENST00000547610|protein_coding|||||||||||4297|-1|HGNC|7133||,-|frameshift_variant|HIGH|KMT2D|ENSG00000167548|Transcript|ENST00000301067|protein_coding|11/54||||3505-3512|3505-3512|1169-1171|YPE/X|TACCCCGAa/a|||-1|HGNC|7133||	PASS	frameshift|KMT2D|ENST00000301067|protein_coding|-|1169YPECKQTAGQGSPCEEQEEPRAPVAPTPPTLIKSDIVNEISNLSQGDASASFPGSEPLLGSPDPEGGGSLSMELGVSTDVSPARDEGSLRLCTDSLPETDDSLLCDAGTAISGGKAEGEKGRRRSSPARSRIKQGRSSSFPGRRRPRGGAHGGRGRGRARLKSTASSIETLVVADIDSSPSKEEEEEDDDTMQNTVVLFSNTDKFVLMQDMCVVCGSFGRGAEGHLLACSQCSQCYHPYCVNSKITKVMLLKGWRCVECIVCEVCGQASDPSRLLLCDDCDISYHTYCLDPPLLTVPKGGWKCKWCVSCMQCGAASPGFHCEWQNSYTHCGPCASLVTCPICHAP…
12	49434981	HPSI1013i-jufd_3	49412757	49449107	KMT2D	GT	G	HPSI1013pf-jufd	3.94e-10	65	0	28	22	.	.	.	0	0	KMT2D	ENSG00000167548	.	-|upstream_gene_variant|MODIFIER|KMT2D|ENSG00000167548|Transcript|ENST00000549799|processed_transcript|||||||||||1900|-1|HGNC|7133||,-|downstream_gene_variant|MODIFIER|KMT2D|ENSG00000167548|Transcript|ENST00000550356|retained_intron|||||||||||1879|-1|HGNC|7133||,-|upstream_gene_variant|MODIFIER|KMT2D|ENSG00000167548|Transcript|ENST00000549743|processed_transcript|||||||||||3903|-1|HGNC|7133||,-|f…	PASS	frameshift|KMT2D|ENST00000301067|protein_coding|-|2191TAPPTYPPYPSPTGAPAQPPMLGASSRPGAGQPGEFHTTPPGTPRHQPSTPDPFLKPRCPSLDNLAVPESPGVGGGKASEPLLSPPPFGESRKALEVKKEELGASSPSYGPPNLGFVDSPSSGTHLGGLELKTPDVFKAPLTPRASQVEPQSPGLGLRPQEPPPAQALAPSPPSHPDIFRPGSYTDPYAQPPLTPRPQPPPPESCCALPPRSLPSDPFSRVPASPQSQSSSQSPLTPRPLSAEAFCPSPVTPRFQSPDPYSRPPSRPQSRDPFAPLHKPPRPQPPEVAFKAGSLAHTSLGAGGFPAALPAGPAGELHAKVPSGQPPNFVRSPGTGAFVGTPSPMR…
12	49443603	HPSI0813i-robp_3	49412757	49449107	KMT2D	GGA	G	HPSI0813pf-robp	3.54e-32	194	0	80	73	.	.	.	0	0	KMT2D	ENSG00000167548	.	-|downstream_gene_variant|MODIFIER|KMT2D|ENSG00000167548|Transcript|ENST00000547610|protein_coding|||||||||||4558|-1|HGNC|7133||,-|frameshift_variant|HIGH|KMT2D|ENSG00000167548|Transcript|ENST00000301067|protein_coding|11/54||||3766-3767|3766-3767|1256|S/X|TCc/c|||-1|HGNC|7133||	PASS	frameshift|KMT2D|ENST00000301067|protein_coding|-|1256SLRLCTDSLPETDDSLLCDAGTAISGGKAEGEKGRRRSSPARSRIKQGRSSSFPGRRRPRGGAHGGRGRGRARLKSTASSIETLVVADIDSSPSKEEEEEDDDTMQNTVVLFSNTDKFVLMQDMCVVCGSFGRGAEGHLLACSQCSQCYHPYCVNSKITKVMLLKGWRCVECIVCEVCGQASDPSRLLLCDDCDISYHTYCLDPPLLTVPKGGWKCKWCVSCMQCGAASPGFHCEWQNSYTHCGPCASLVTCPICHAPYVEEDLLIQCRHCERWMHAGCESLFTEDDVEQAADEGFDCVSCQPYVVKPVAPVAPPELVPMKVKEPEPQYFRFEGVWLTETGMALL…
12	59270288	HPSI0215i-hipn_2	59265930	59314303	LRIG3	GC	G	HPSI0215pf-hipn	6.05e-06	61	5	47	32	.	.	.	0	0	LRIG3	ENSG00000139263	3_prime_utr|LRIG3|ENST00000433272|NMD	-|non_coding_transcript_exon_variant&non_coding_transcript_variant|MODIFIER|LRIG3|ENSG00000139263|Transcript|ENST00000552646|retained_intron|2/3||||192|||||||-1|HGNC|30991||,-|frameshift_variant|HIGH|LRIG3|ENSG00000139263|Transcript|ENST00000379141|protein_coding|16/19||||2517|2453|818|S/X|aGc/ac|||-1|HGNC|30991||,-|downstream_gene_variant|MODIFIER|LRIG3|ENSG00000139263|Transcript|ENST00000547329…	PASS	frameshift|LRIG3|ENST00000379141|protein_coding|-|818SHHQFVTSSGAGFFLPQHDSSGTCHIDNSSEADVEAATDLFLCPFLGSTGPMYLKGNVYGSDPFETYHTGCSPDPRTVLMDHYEPSYIKKKECYPCSHPSEESCERSFSNISWPSHVRKLLNTSYSHNEGPGMKNLCLNKSSLDFSANPEPASVASSNSFMGTFGKALRRPHLDAYSSFGQPSDCQPRAFYLKAHSSPDLDSGSEEDGKERTDFQEENHICTFKQTLENYRTPNFQSYDLDT*>818TTTSLSHLQVLDFSYHNMTVVGPAILTIAVKLMWKLPQICSFVRFWDPQALCI*|59270288GC>G,frameshift|LRIG3|ENST0000032074…
17	36876969	HPSI0314i-xagu_1	36861794	36886056	MLLT6	GC	G	HPSI0314pf-xagu	3.75e-05	27	1	21	20	.	.	.	0	0	MLLT6	ENSG00000108292	.	-|downstream_gene_variant|MODIFIER|MIR4726|ENSG00000266632|Transcript|ENST00000577947|miRNA|||||||||||969|1|HGNC|41722||,-|frameshift_variant|HIGH|MLLT6|ENSG00000108292|Transcript|ENST00000325718|protein_coding|16/20||||2503|2412|804|G/X|ggC/gg|||1|HGNC|7138||,-|frameshift_variant|HIGH|MLLT6|ENSG00000108292|Transcript|ENST00000471200|protein_coding|6/6||||769|771|257|G/X|ggC/gg|||1|HGNC|7138||,-|…	PASS	frameshift|MLLT6|ENST00000471200|protein_coding|+|256GLDNSLSTSSEVGATRSGAGRRGRLKALLVPSLPRSYWRLGNEVTD*>256GWTTRCPLLLRWALRGVGQEGGGDSRLSWSHLFPAAIGGWAMK*|36876969GC>G,frameshift|MLLT6|ENST00000325718|protein_coding|+|804GLDNSLSTSSEDPHSGCPSRSSSSLSFHSTPPPLPLLQQSPATLPLALPGAPAPLPPQPQNGLGRAPGAAGLGAMPMAEGLLGGLAGSGGLPLNGLLGGLNGAAAPNPASLSQAGGAPTLQLPGCLNSLTEQQRHLLQQQEQQLQQLQQLLASPQLTPEHQTVVYQMIQQIQQKRELQRLQMAG…
17	29587472	HPSI0215i-deyz_3	29421944	29704695	NF1	GC	G	HPSI0215pf-deyz	5.57e-26	182	0	52	47	.	.	.	0	0	NF1	ENSG00000196712	3_prime_utr|NF1|ENST00000466819|NMD,3_prime_utr|NF1|ENST00000479614|NMD	-|frameshift_variant|HIGH|NF1|ENSG00000196712|Transcript|ENST00000456735|protein_coding|25/50||||3452|3452|1151|A/X|gCt/gt|||1|HGNC|7765||,-|3_prime_UTR_variant&NMD_transcript_variant|MODIFIER|NF1|ENSG00000196712|Transcript|ENST00000466819|nonsense_mediated_decay|9/10||||1033|||||||1|HGNC|7765||,-|frameshift_variant|HIGH|NF1|ENSG00000196712|Transcript|ENST00000358273|protein_coding|34/58||||4900|…	PASS	frameshift|NF1|ENST00000358273|protein_coding|+|1506ALHRLLWNNQEKIGQYLSSNRDHKAVGRRPFDKMATLLAYLGPPEHKPVADTHWSSLNLTSSKFEEFMTRHQVHEKEEFKALKTLSIFYQAGTSKAGNPIFYYVARRFKTGQINGDLLIYHVLLTLKPYYAKPYEIVVDLTHTGPSNRFKTDFLSKWFVVFPGFAYDNVSAVYIYNCNSWVREYTKYHERLLTGLKGSKRLVFIDCPGKLAEHIEHEQQKLPAATLALEEDLKVFHNALKLAHKDTKVSIKVGSTAVQVTSAERTKVLGQSVFLNDIYYASEIEEICLVDENQFTLTIANQGTPLTFMHQECEAIVQSIIHIRTRWELSQPDSIPQHTKIRPKDVPG…
1	144877106	HPSI0714i-jilk_4	144851426	144995022	PDE4DIP	TC	T	HPSI0714pf-jilk	4.71e-07	70	0	70	24	.	.	.	0	0	PDE4DIP	ENSG00000178104	.	-|upstream_gene_variant|MODIFIER|PDE4DIP|ENSG00000178104|Transcript|ENST00000479369|retained_intron|||||||||||1084|-1|HGNC|15580||,-|frameshift_variant|HIGH|PDE4DIP|ENSG00000178104|Transcript|ENST00000369354|protein_coding|28/44||||4770|4580|1527|G/X|gGa/ga|||-1|HGNC|15580||,-|non_coding_transcript_exon_variant&non_coding_transcript_variant|MODIFIER|PDE4DIP|ENSG00000178104|Transcript|ENST00000524…	High_Signal_Region	frameshift|PDE4DIP|ENST00000313382|protein_coding|-|1483GQSFREQLAQGSQLTERLTSKLSTKDHKSEKDQAGLEPLALRLSRELQEKEKVIEVLQAKLDARSLTPSSSHALSDSHRSPSSTSFLSDELEACSDMDIVSEYTHYEEKKASPSHSDSIHHSSHSAVLSSKPSSTSASQGAKAESNSNPISLPTPQNTPKEANQAHSGASTVPPASTATLLSNDLEADSSYYLNSAQPHSPPRGTIELGRILEPGYLGSSGKWDVMRPQKGSVSGDLSSGSSVYQLNSKPTGADLLEEHLGEIRNLRQRLEESICINDRLREQLEHRLTSTARGRGSTSNFYSQGLESIPQLCNENRVLREDNRRLQAQLSHVSREHSQETES…
15	74328020	HPSI0115i-aoxv_1	74287057	74339112	PML	TCCCATTTATC	T	HPSI0115pf-aoxv	4.59e-17	222	4	109	49	.	.	.	0	0	PML	ENSG00000140464	3_prime_utr|PML|ENST00000563500|protein_coding,3_prime_utr|PML|ENST00000562086|protein_coding,3_prime_utr|PML|ENST00000435786|protein_coding,3_prime_utr|PML|ENST00000436891|protein_coding,3_prime_utr|PML|ENST00000567606|protein_coding	-|3_prime_UTR_variant|MODIFIER|PML|ENSG00000140464|Transcript|ENST00000563500|protein_coding|5/5||||3789-3798|||||||1|HGNC|9113||,-|intron_variant|MODIFIER|PML|ENSG00000140464|Transcript|ENST00000395135|protein_coding||7/7||||||||||1|HGNC|9113||,-|downstream_gene_variant|MODIFIER|PML|ENSG00000140464|Transcript|ENST00000569477|protein_coding|||||||||||90|1|HGNC|9113||,-|intron_variant|MODIFIER|PML…	PASS	frameshift|PML|ENST00000268059|protein_coding|+|740SHLSQWLNNFFALPFSSMASQLDMSSVVGAGESRAQTLGAGVPPGDSVRGSMEASQVQVPLEASPITFPPPCAPERPPISPVPGARQAGL*>740SSGSTTFLPSPSPPWLPSLTCLPWWGQGKAEPRLLEQVFPLGTLSEAPWRPLKSKCLWKPLQLHSHHPVPQKGPPSAQSQAPVKQAS|74328020TCCCATTTATC>T,frameshift|PML|ENST00000354026|protein_coding|+|692SHLSQWLNNFFALPFSSMASQLDMSSVVGAGESRAQTLGAGVPPGDSVRGSMEASQVQVPLEASPITFPPPCAPERPPISPVPGARQAGL*>…
15	74328020	HPSI0115i-aoxv_3	74287057	74339112	PML	TCCCATTTATC	T	HPSI0115pf-aoxv	2.21e-20	222	4	89	52	.	.	.	0	0	PML	ENSG00000140464	3_prime_utr|PML|ENST00000563500|protein_coding,3_prime_utr|PML|ENST00000562086|protein_coding,3_prime_utr|PML|ENST00000435786|protein_coding,3_prime_utr|PML|ENST00000436891|protein_coding,3_prime_utr|PML|ENST00000567606|protein_coding	-|3_prime_UTR_variant|MODIFIER|PML|ENSG00000140464|Transcript|ENST00000563500|protein_coding|5/5||||3789-3798|||||||1|HGNC|9113||,-|intron_variant|MODIFIER|PML|ENSG00000140464|Transcript|ENST00000395135|protein_coding||7/7||||||||||1|HGNC|9113||,-|downstream_gene_variant|MODIFIER|PML|ENSG00000140464|Transcript|ENST00000569477|protein_coding|||||||||||90|1|HGNC|9113||,-|intron_variant|MODIFIER|PML…	PASS	frameshift|PML|ENST00000268059|protein_coding|+|740SHLSQWLNNFFALPFSSMASQLDMSSVVGAGESRAQTLGAGVPPGDSVRGSMEASQVQVPLEASPITFPPPCAPERPPISPVPGARQAGL*>740SSGSTTFLPSPSPPWLPSLTCLPWWGQGKAEPRLLEQVFPLGTLSEAPWRPLKSKCLWKPLQLHSHHPVPQKGPPSAQSQAPVKQAS|74328020TCCCATTTATC>T,frameshift|PML|ENST00000354026|protein_coding|+|692SHLSQWLNNFFALPFSSMASQLDMSSVVGAGESRAQTLGAGVPPGDSVRGSMEASQVQVPLEASPITFPPPCAPERPPISPVPGARQAGL*>…
19	50912410	HPSI0414i-gesg_2	50887595	50921271	POLD1	AC	A	HPSI0414pf-gesg	1.16e-18	124	1	75	57	.	.	.	0	0	POLD1	ENSG00000062822	.	-|frameshift_variant|HIGH|POLD1|ENSG00000062822|Transcript|ENST00000440232|protein_coding|16/27||||1978|1925|642|T/X|aCc/ac|||1|HGNC|9175||,-|frameshift_variant&NMD_transcript_variant|HIGH|POLD1|ENSG00000062822|Transcript|ENST00000600859|nonsense_mediated_decay|16/26||||2113|1925|642|T/X|aCc/ac|||1|HGNC|9175||,-|upstream_gene_variant|MODIFIER|POLD1|ENSG00000062822|Transcript|ENST00000593981|prote…	PASS	frameshift|POLD1|ENST00000600859|NMD|+|642TGDEFVKTSVRKGLLPQILENLLSARKRAKAELAKETDPLRRQVLDGRQLALKVSANSVYGFTGAQVGKLPCLEISQSVTGFGRQMIEKTKQLVESKYTVENGYSTSAKVVYGDTDSVMCRFGVSSVAEAMALGREAADWVSGHFPSPIRLEFEKVYFPYLLISKKRYAGLLFSSRPDAHDRMDCKGLEAVRRDNCPLVANLVTASLRRLLIDRDPEGAVAHAQDVISDLLCNRIDISQLVITKELTRAASDYAGKQAHVELAERTRCSCWSTACPLTRSTTWSSSWPSPSCASSSPSWARAVPRLCYCGGTTRAARRCSRARWAASWPSPNAATAALAAAQCSATREPCVSSASPG…
5	159519645	HPSI0314i-fafq_1	159518348	159546430	PWWP2A	GCTGGCCACCAAGGGAAGCCATATAT	G	HPSI0314pf-fafq	2.55e-08	80	0	51	21	.	.	.	0	0	PWWP2A	ENSG00000170234	.	-|intron_variant|MODIFIER|PWWP2A|ENSG00000170234|Transcript|ENST00000523662|protein_coding||2/2||||||||||-1|HGNC|29406||,-|downstream_gene_variant|MODIFIER|PWWP2A|ENSG00000170234|Transcript|ENST00000520662|nonsense_mediated_decay|||||||||||1095|-1|HGNC|29406||,-|frameshift_variant|HIGH|PWWP2A|ENSG00000170234|Transcript|ENST00000307063|protein_coding|2/2||||2022-2046|1987-2011|663-671|IYGFPWWPA/X|…	PASS	frameshift|PWWP2A|ENST00000307063|protein_coding|-|663IYGFPWWPARILTITVSRKDNGLLVRQEARISWFGSPTTSFLALSQLSPFLENFQSRFNKKRKGLYRKAITEAAKAAKQLTPEVRALLTQFET*>663PVFLL*|159519645GCTGGCCACCAAGGGAAGCCATATAT>G
3	47162853	HPSI0115i-bimq_5	47058178	47205457	SETD2	AC	A	HPSI0115pf-bimq	3.21e-06	36	0	30	20	.	.	.	0	0	SETD2	ENSG00000181555	.	-|frameshift_variant|HIGH|SETD2|ENSG00000181555|Transcript|ENST00000409792|protein_coding|3/21||||3315|3272|1091|S/X|aGt/at|||-1|HGNC|18420||,-|frameshift_variant&NMD_transcript_variant|HIGH|SETD2|ENSG00000181555|Transcript|ENST00000445387|nonsense_mediated_decay|1/20||||2172|2174|725|S/X|aGt/at|||-1|HGNC|18420||,-|frameshift_variant&NMD_transcript_variant|HIGH|SETD2|ENSG00000181555|Transcript|EN…	PASS	frameshift|SETD2|ENST00000409792|protein_coding|-|1091SQSYRHYSDHWEDERLESRRHLYEEKFESIASKACPQTDKFFLHKGTEKNPEISFTQSSRKQIDNRLPELSHPQSDGVDSTSHTDVKSDPLGHPNSEETVKAKIPSRQQEELPIYSSDFEDVPNKSWQQTTFQNRPDSRLGKTELSFSSSCEIPHVDGLHSSEELRNLGWDFSQEKPSTTYQQPDSSYGACGGHKYQQNAEQYGGTRDYWQGNGYWDPRSGRPPGTGVVYDRTQGQVPDSLTDDREEEENWDQQDGSHFSDQSDKFLLSLQKDKGSVQAPEISSNSIKDTLAVNEKKDFSKNLEKNDIKDRGPLKKRRQEIESDSESDGELQDRKKVRVEVEQGE…
X	53432703	HPSI0114i-bezi_3	53401069	53449677	SMC1A	CT	C	HPSI0114pf-bezi	7.44e-09	42	0	30	28	.	.	.	.	.	SMC1A	.	splice_region|SMC1A|ENST00000322213|protein_coding,splice_region|SMC1A|ENST00000375340|protein_coding	.	PASS	splice_region|SMC1A|ENST00000322213|protein_coding,frameshift|SMC1A|ENST00000322213|protein_coding|-|577EVKPTDEKLRELKGAKLVIDVIRYEPPHIKKALQYACGNALVCDNVEDARRIAFGGHQRHKTVALDGTLFQKSGVISGGASDLKAKARRWDEKAVDKLKEKKERLTEELKEQMKAKRKEAELRQVQSQAHGLQMRLKYSQSDLEQTKTRHLALNLQEKSKLESELANFGPRINDIKRIIQSREREMKDLKEKMNQVEDEVFEEFCREIGVRNIREFEEEKVKRQNEIAKKRLEFENQKTRLGIQLDFEKNQLKEDQDKVHMWEQTVKKDENEIEKLKKEEQRHMKIIDETMAQLQ…
9	108424870	HPSI1014i-tixi_4	108424737	108425367	TAL2	TCACCCTCCAGACAAAAAGCTGAGCA	T	HPSI1014pf-tixi	4.05e-06	42	0	17	12	.	.	.	0	0	TAL2	ENSG00000186051	.	-|frameshift_variant|HIGH|TAL2|ENSG00000186051|Transcript|ENST00000334077|protein_coding|1/1||||134-158|94-118|32-40|HPPDKKLSK/X|CACCCTCCAGACAAAAAGCTGAGCAaa/aa|||1|HGNC|11557||	PASS	frameshift|TAL2|ENST00000334077|protein_coding|+|31THPPDKKLSKNETLRLAMRYINFLVKVLGEQSLQQTGVAAQGNILGLFPQGPHLPGLEDRTLLENYQVPSPGPSHHIP*>31TKMKRFAWQ*|108424870TCACCCTCCAGACAAAAAGCTGAGCA>T
20	39713177	HPSI0414i-sebn_3	39657457	39753127	TOP1	CCGAAGAAAGAAGAG	C	HPSI0414pf-sebn	2.91e-06	82	0	37	12	.	.	.	0	0	TOP1	ENSG00000198900	.	-|frameshift_variant|HIGH|TOP1|ENSG00000198900|Transcript|ENST00000361337|protein_coding|8/21||||834-847|584-597|195-199|PKKEE/X|cCGAAGAAAGAAGAG/c|||1|HGNC|11986||	PASS	frameshift|TOP1|ENST00000361337|protein_coding|+|195PKKEEEQKWKWWEEERYPEGIKWKFLEHKGPVFAPPYEPLPENVKFYYDGKVMKLSPKAEEVATFFAKMLDHEYTTKEIFRKNFFKDWRKEMTNEEKNIITNLSKCDFTQMSQYFKAQTEARKQMSKEEKLKIKEENEKLLKEYGFCIMDNHKERIANFKIEPPGLFRGRGNHPKMGMLKRRIMPEDIIINCSKDAKVPSPPPGHKWKEVRHDNKVTWLVSWTENIQGSIKYIMLNPSSRIKGEKDWQKYETARRLKKCVDKIRNQYREDWKSKEMKVRQRAVALYFIDKLALRAGNEKEEGETADTVGCCSLRVEHINLHPELDGQEYVVEFDFLGKDSIRYYNKV…
17	7577035	HPSI0413i-coxy_3	7571719	7590856	TP53	TG	TGG	HPSI0413pf-coxy	8.12e-05	84	0	112	19	.	.	5	0	0	TP53	ENSG00000141510	.	-|non_coding_transcript_exon_variant&non_coding_transcript_variant|MODIFIER|TP53|ENSG00000141510|Transcript|ENST00000504937|retained_intron|4/7||||784|||||||-1|HGNC|11998||,GG|non_coding_transcript_exon_variant&non_coding_transcript_variant|MODIFIER|TP53|ENSG00000141510|Transcript|ENST00000504937|retained_intron|4/7||||784|||||||-1|HGNC|11998||,-|downstream_gene_variant|MODIFIER|TP53|ENSG00000141…	PASS	frameshift|TP53|ENST00000359597|protein_coding|-|301PGSTKRALPNNTSSSPQPKKKPLDGEYFTLQKTFPARHGGSHL*>301PREH*|7577035TG>TGG,frameshift|TP53|ENST00000269305|protein_coding|-|301PGSTKRALPNNTSSSPQPKKKPLDGEYFTLQIRGRERFEMFRELNEALELKDAQAGKEPGGSRAHSSHLKSKKGQSTSRHKKLMFKTEGPDSD*>301PREH*|7577035TG>TGG,frameshift|TP53|ENST00000455263|protein_coding|-|301PGSTKRALPNNTSSSPQPKKKPLDGEYFTLQMLLDLRWCYFLINSS*>301PREH*|…
17	5050413	HPSI0314i-xagu_1	5019732	5078286	USP6	AG	A	HPSI0314pf-xagu	3.29e-05	38	2	30	22	.	.	.	0	0	USP6	ENSG00000129204	3_prime_utr|USP6|ENST00000575709|NMD	-|frameshift_variant|HIGH|USP6|ENSG00000129204|Transcript|ENST00000250066|protein_coding|21/30||||4055|2356|786|V/X|Gtg/tg|||1|HGNC|12629||,-|intron_variant&NMD_transcript_variant|MODIFIER|USP6|ENSG00000129204|Transcript|ENST00000572949|nonsense_mediated_decay||20/28||||||||||1|HGNC|12629||,-|frameshift_variant|HIGH|USP6|ENSG00000129204|Transcript|ENST00000574788|protein_coding|29/38||||4586|2356…	PASS	frameshift|USP6|ENST00000574788|protein_coding|+|785SVSGFLCAFEIPVPSSPISASSPTQIDFSSSPSTNGMFTLTTNGDLPKPIFIPNGMPNTVVPCGTEKNFTNGMVNGHMPSLPDSPFTGYIIAVHRKMMRTELYFLSPQENRPSLFGMPLIVPCTVHTRKKDLYDAVWIQVSWLARPLPPQEASIHAQDRDNCMGYQYPFTLRVVQKDGNSCAWCPQYRFCRGCKIDCGEDRAFIGNAYIAVDWHPTALHLRYQTSQERVVDKHESVEQSRRAQAEPINLDSCLRAFTSEEELGESEMYYCSKCKTHCLATKKLDLWRLPPFLIIHLKRFQFVNDQWIKSQKIVRFLRESFDPSAFLVPRDPALCQHKPLTPQGDELS…
18	22804446	HPSI0813i-robp_3	22641889	22932116	ZNF521	T	TA	HPSI0813pf-robp	1.31e-12	123	2	45	29	.	.	.	0	0	ZNF521	ENSG00000198795	.	A|frameshift_variant&NMD_transcript_variant|HIGH|ZNF521|ENSG00000198795|Transcript|ENST00000399425|nonsense_mediated_decay|4/9||||3503-3504|3435-3436|1145-1146|-/X|-/T|||-1|HGNC|24605||,A|frameshift_variant|HIGH|ZNF521|ENSG00000198795|Transcript|ENST00000538137|protein_coding|4/8||||3633-3634|3435-3436|1145-1146|-/X|-/T|||-1|HGNC|24605||,A|frameshift_variant|HIGH|ZNF521|ENSG00000198795|Transcript…	PASS	frameshift|ZNF521|ENST00000361524|protein_coding|-|1146KFESESELQNHIQTIHRELVPDSNSTQLKTPQVSPMPRISPSQSDEKKTYQCIKCQMVFYNEWDIQVHVANHMIDEGLNHECKLCSQTFDSPAKLQCHLIEHSFEGMGGTFKCPVCFTVFVQANKLQQHIFSAHGQEDKIYDCTQCPQKFFFQTELQNHTMTQHSS*>1146*|22804446T>TA,frameshift|ZNF521|ENST00000399425|NMD|-|1146KFESESELQNHIQTIHRELVPDSNSTQLKTPQVSPMPRISPSQSDEDIVFSMTEETSAHANTTEIWNLSIASPRRPINASSVRWFSTMNGIFRFMLQIT*>1146*|228044…

## Sheet: Table_S6_dNdScv_HipSci_fibrobla
Table S6. dNdScv analysis of HipSci F-hiPSCs
gene_name	n_syn	n_mis	n_non	n_spl	n_ind	wmis_cv	wnon_cv	wspl_cv	wind_cv	pmis_cv	ptrunc_cv	pallsubs_cv	pind_cv	qmis_cv	qtrunc_cv	qallsubs_cv	pglobal_cv	qglobal_cv	qglobal_RHT
BCOR	1	1	6	0	10	0.333359	30.3462	30.3462	12.4307	0.211822	1.77913e-07	2.54311e-07	2.25958e-07	0.788844	0.00357445	0.00510936	1.80944e-12	3.63535e-08	6.65874e-10
EP300	2	5	3	1	2	1.94122	15.4236	15.4236	2.97815	0.225927	0.000230931	0.000792933	0.149219	0.788844	0.937944	0.961079	0.00118819	1	0.218627
MED12	2	6	4	1	0	1.88158	14.5325	14.5325	0	0.212921	5.78584e-05	0.000229686	1	0.788844	0.387477	0.961079	0.00215418	1	0.247567
SLC4A5	1	2	0	0	5	1.13989	0	0	9.39772	0.864642	0.563173	0.831647	0.00043276	0.917381	0.937944	0.961079	0.00321382	1	0.247567
TP53	0	5	0	0	1	9.15898	0	0	5.78414	0.000554748	0.745951	0.00240401	0.157597	0.788844	0.937944	0.961079	0.00336369	1	0.247567
XIRP2	2	14	1	0	5	2.56509	2.1918	2.1918	4.21457	0.0131267	0.496155	0.0425558	0.0115253	0.788844	0.937944	0.961079	0.00422791	1	0.259312

## Sheet: Table_S7_hisci_blood_wes_cosmic
Table S7. Mutations called in HipSci B-hiPSCs.
CHROM	POS	ID	REF	ALT	QUAL	FILTER	INFO	FORMAT	HPSI0416i-aicq_1	HPSI0416i-aicq_4	HPSI0716i-bakv_4	HPSI0716i-bakv_6	HPSI0414i-eevy_6	HPSI0414i-eevy_7	HPSI0813er-fpdj	HPSI0813i-fpdj_3	HPSI0813er-fpdk	HPSI0813i-fpdk_2	HPSI0813er-fpdl	HPSI0813i-fpdl_1	HPSI0813i-fpdl_2	HPSI0813er-fpdm	HPSI0813i-fpdm_2	HPSI0813er-fpdr	HPSI0813i-fpdr_2	HPSI0416i-jewl_5	HPSI0416i-jewl_6	HPSI0414i-oulr_2	HPSI0414i-oulr_4	HPSI0416i-ourj_1	HPSI0416i-ourj_2	HPSI0914i-tifo_1	HPSI0914i-tifo_2
1	2160390	.	C	G	222	PASS	VDB=0.71106;SGB=-0.693143;RPB=0.975349;MQB=1;MQSB=1;BQB=0.967241;MQ0F=0;ICB=1;HOB=0.5;MQ=60;DP=385;DP4=89,97,73,96;AN=8;AC=4	GT:PL	./.:.	./.:.	./.:.	./.:.	./.:.	./.:.	./.:.	./.:.	./.:.	./.:.	./.:.	./.:.	./.:.	./.:.	./.:.	./.:.	./.:.	0/1:255,0,255	0/1:255,0,255	./.:.	./.:.	./.:.	./.:.	0/1:255,0,255	0/1:255,0,255
1	2234632	.	G	A	222	PASS	VDB=0.286147;SGB=-0.69312;RPB=0.890626;MQB=1;MQSB=1;BQB=0.000326305;MQ0F=0;ICB=1;HOB=0.5;MQ=60;DP=419;DP4=181,36,154,29;AN=16;AC=8	GT:PL	0/1:230,0,189	0/1:255,0,231	./.:.	./.:.	./.:.	./.:.	./.:.	./.:.	./.:.	./.:.	./.:.	./.:.	./.:.	./.:.	./.:.	0/1:204,0,255	0/1:255,0,246	0/1:215,0,241	0/1:135,0,255	./.:.	./.:.	./.:.	./.:.	0/1:159,0,195	0/1:199,0,146
1	2234903	.	C	T	148	PASS	VDB=0.140266;SGB=-0.691153;RPB=0.997986;MQB=1;BQB=0.12688;MQ0F=0;ICB=1;HOB=0.5;MQ=60;MQSB=1;DP=256;DP4=10,110,5,119;AN=16;AC=8	GT:PL	./.:.	./.:.	./.:.	./.:.	0/1:134,0,111	0/1:148,0,112	0/1:181,0,247	0/1:120,0,160	./.:.	./.:.	./.:.	./.:.	./.:.	./.:.	./.:.	./.:.	./.:.	./.:.	./.:.	./.:.	./.:.	0/1:177,0,175	0/1:143,0,151	0/1:162,0,150	0/1:112,0,220
1	2235656	.	G	A	212	PASS	VDB=0.317041;SGB=-0.692914;RPB=0.999911;MQB=1;MQSB=1;BQB=0.00111219;MQ0F=0;ICB=1;HOB=0.5;MQ=60;DP=215;DP4=82,21,83,19;AN=16;AC=8	GT:PL	0/1:245,0,168	0/1:219,0,221	./.:.	./.:.	./.:.	./.:.	./.:.	./.:.	./.:.	./.:.	./.:.	./.:.	./.:.	./.:.	./.:.	0/1:89,0,110	0/1:157,0,229	0/1:185,0,168	0/1:188,0,125	./.:.	./.:.	./.:.	./.:.	0/1:129,0,178	0/1:142,0,213
1	2235662	.	G	A	222	PASS	VDB=0.483806;SGB=-0.688148;RPB=0.717152;MQB=1;MQSB=1;BQB=0.31073;MQ0F=0;ICB=1;HOB=0.5;MQ=60;DP=349;DP4=137,22,137,39;AN=22;AC=11	GT:PL	0/1:164,0,212	0/1:238,0,193	0/1:231,0,157	./.:.	0/1:151,0,111	0/1:193,0,79	0/1:255,0,186	0/1:220,0,124	./.:.	./.:.	./.:.	./.:.	./.:.	./.:.	./.:.	./.:.	./.:.	./.:.	./.:.	./.:.	./.:.	0/1:157,0,178	0/1:197,0,255	0/1:192,0,127	0/1:226,0,150
1	2235672	.	C	T	222	PASS	VDB=0.311538;SGB=-0.689466;RPB=0.973119;MQB=1;MQSB=1;BQB=0.97754;MQ0F=0;ICB=1;HOB=0.5;MQ=60;DP=368;DP4=156,21,140,33;AN=20;AC=10	GT:PL	0/1:161,0,232	0/1:226,0,217	./.:.	./.:.	0/1:166,0,198	0/1:219,0,146	0/1:255,0,224	0/1:255,0,146	./.:.	./.:.	./.:.	./.:.	./.:.	./.:.	./.:.	./.:.	./.:.	./.:.	./.:.	./.:.	./.:.	0/1:197,0,201	0/1:171,0,255	0/1:182,0,130	0/1:252,0,178
1	2237665	.	C	T	121	PASS	VDB=0.726847;SGB=-0.692717;RPB=0.688258;MQB=1;BQB=0.000120152;MQ0F=0;ICB=1;HOB=0.5;MQ=60;MQSB=1;DP=93;DP4=0,38,1,49;AN=4;AC=2	GT:PL	./.:.	./.:.	./.:.	./.:.	./.:.	./.:.	./.:.	./.:.	./.:.	./.:.	./.:.	./.:.	./.:.	./.:.	./.:.	./.:.	./.:.	./.:.	./.:.	0/1:133,0,154	0/1:154,0,139	./.:.	./.:.	./.:.	./.:.
1	2238237	.	A	T	143	PASS	VDB=0.0839332;SGB=-0.683931;MQ0F=0;MQ=60;DP=28;DP4=0,0,0,27;AN=4;AC=4	GT:PL	./.:.	./.:.	./.:.	./.:.	./.:.	./.:.	./.:.	./.:.	./.:.	./.:.	1/1:169,39,0	1/1:170,42,0	./.:.	./.:.	./.:.	./.:.	./.:.	./.:.	./.:.	./.:.	./.:.	./.:.	./.:.	./.:.	./.:.
1	2487515	.	C	G	151	PASS	VDB=0.703185;SGB=-0.680642;RPB=0.999256;MQB=1;MQSB=1;BQB=0.0750178;MQ0F=0;ICB=1;HOB=0.5;MQ=60;DP=41;DP4=18,1,21,1;AN=4;AC=2	GT:PL	./.:.	./.:.	./.:.	./.:.	./.:.	./.:.	./.:.	./.:.	./.:.	./.:.	./.:.	./.:.	./.:.	./.:.	./.:.	./.:.	./.:.	./.:.	./.:.	0/1:184,0,119	0/1:136,0,159	./.:.	./.:.	./.:.	./.:.
1	2487663	.	C	A	228	PASS	VDB=0.949511;SGB=-0.693147;RPB=0.802019;MQB=1;MQSB=1;BQB=5.28638e-07;MQ0F=0;ICB=1;HOB=0.5;MQ=60;DP=2543;DP4=557,277,972,508;AN=48;AC=33	GT:PL	0/1:255,0,255	0/1:255,0,255	1/1:255,120,0	./.:.	0/1:255,0,255	0/1:255,0,255	0/1:255,0,255	0/1:255,0,255	1/1:255,255,0	1/1:255,199,0	0/1:255,0,255	0/1:255,0,255	0/1:255,0,255	1/1:255,247,0	1/1:255,202,0	1/1:255,255,0	1/1:255,220,0	0/1:255,0,255	0/1:255,0,255	0/1:255,0,255	0/1:255,0,255	1/1:255,255,0	1/1:255,255,0	0/1:255,0,255	0/1:255,0,255
1	2487766	.	T	C	228	PASS	VDB=0.05378;SGB=-0.693147;RPB=0.915401;MQB=1;MQSB=1;BQB=0.00841763;MQ0F=0;ICB=1;HOB=0.5;MQ=60;DP=2258;DP4=252,486,451,964;AN=48;AC=33	GT:PL	0/1:255,0,255	0/1:255,0,255	1/1:255,164,0	./.:.	0/1:255,0,255	0/1:245,0,255	0/1:255,0,255	0/1:255,0,255	1/1:255,199,0	1/1:255,208,0	0/1:255,0,255	0/1:255,0,255	0/1:255,0,255	1/1:255,144,0	1/1:255,199,0	1/1:255,255,0	1/1:255,232,0	0/1:247,0,255	0/1:255,0,255	0/1:255,0,255	0/1:255,0,255	1/1:255,255,0	1/1:255,255,0	0/1:255,0,255	0/1:254,0,255
1	2488153	.	A	G	228	PASS	VDB=0.662665;SGB=-0.69312;RPB=0.601811;MQB=1;MQSB=1;BQB=9.5261e-09;MQ0F=0;ICB=1;HOB=0.5;MQ=60;DP=1112;DP4=38,331,57,593;AN=48;AC=33	GT:PL	0/1:179,0,224	0/1:254,0,231	1/1:255,99,0	./.:.	0/1:180,0,215	0/1:251,0,131	0/1:167,0,209	0/1:247,0,192	1/1:255,75,0	1/1:255,75,0	0/1:235,0,222	0/1:224,0,240	0/1:255,0,144	1/1:255,120,0	1/1:255,105,0	1/1:255,99,0	1/1:255,99,0	0/1:250,0,251	0/1:178,0,162	0/1:252,0,204	0/1:155,0,118	1/1:255,163,0	1/1:255,151,0	0/1:211,0,145	0/1:148,0,204
1	2490609	.	T	C	222	PASS	VDB=0.774876;SGB=-0.693097;RPB=0.556923;MQB=1;MQSB=1;BQB=0.0289504;MQ0F=0;ICB=1;HOB=0.5;MQ=60;DP=109;DP4=36,21,29,19;AN=4;AC=2	GT:PL	./.:.	./.:.	./.:.	./.:.	./.:.	./.:.	./.:.	./.:.	./.:.	./.:.	./.:.	./.:.	./.:.	./.:.	./.:.	./.:.	./.:.	./.:.	./.:.	./.:.	./.:.	./.:.	./.:.	0/1:255,0,255	0/1:216,0,234
1	2490898	.	C	A	228	PASS	VDB=0.515417;SGB=-0.693147;RPB=0.95869;MQB=1;MQSB=1;BQB=0.377054;MQ0F=0;ICB=1;HOB=0.5;MQ=60;DP=2597;DP4=447,393,852,739;AN=50;AC=35	GT:PL	0/1:255,0,255	0/1:255,0,255	1/1:255,255,0	1/1:168,0,2	0/1:255,0,255	0/1:255,0,255	0/1:255,0,255	0/1:255,0,255	1/1:255,178,0	1/1:255,247,0	0/1:255,0,255	0/1:255,0,255	0/1:255,0,255	1/1:255,193,0	1/1:255,226,0	1/1:255,211,0	1/1:255,241,0	0/1:255,0,255	0/1:255,0,255	0/1:255,0,255	0/1:255,0,255	1/1:255,255,0	1/1:255,255,0	0/1:255,0,255	0/1:255,0,255
1	2490942	.	C	A	228	PASS	VDB=0.649046;SGB=-0.693147;RPB=0.996558;MQB=1;MQSB=1;BQB=0.808776;MQ0F=0;ICB=1;HOB=0.5;MQ=60;DP=2633;DP4=478,376,985,680;AN=50;AC=35	GT:PL	0/1:255,0,255	0/1:255,0,255	1/1:255,242,0	1/1:178,21,0	0/1:255,0,255	0/1:255,0,255	0/1:255,0,255	0/1:255,0,255	1/1:255,235,0	1/1:255,255,0	0/1:255,0,255	0/1:255,0,255	0/1:255,0,255	1/1:255,229,0	1/1:255,235,0	1/1:255,253,0	1/1:255,217,0	0/1:255,0,255	0/1:255,0,255	0/1:255,0,255	0/1:255,0,255	1/1:255,255,0	1/1:255,255,0	0/1:255,0,255	0/1:255,0,255
1	2491164	.	G	A	222	PASS	VDB=0.309638;SGB=-0.693141;RPB=0.999027;MQB=1;MQSB=1;BQB=0.985617;MQ0F=0;ICB=1;HOB=0.5;MQ=60;DP=126;DP4=44,18,25,32;AN=4;AC=2	GT:PL	./.:.	./.:.	./.:.	./.:.	0/1:255,0,228	0/1:213,0,255	./.:.	./.:.	./.:.	./.:.	./.:.	./.:.	./.:.	./.:.	./.:.	./.:.	./.:.	./.:.	./.:.	./.:.	./.:.	./.:.	./.:.	./.:.	./.:.
1	2491205	.	C	T	228	PASS	VDB=0.460902;SGB=-0.693147;RPB=0.764719;MQB=1;MQSB=1;BQB=0.068517;MQ0F=0;ICB=1;HOB=0.5;MQ=60;DP=2510;DP4=420,209,1088,551;AN=50;AC=34	GT:PL	0/1:255,0,255	0/1:255,0,255	1/1:255,255,0	0/1:159,0,19	0/1:255,0,255	0/1:255,0,255	0/1:255,0,255	0/1:255,0,255	1/1:255,255,0	1/1:255,211,0	0/1:255,0,255	0/1:255,0,255	0/1:255,0,255	1/1:255,220,0	1/1:255,255,0	1/1:255,255,0	1/1:255,255,0	0/1:255,0,255	0/1:255,0,255	0/1:255,0,255	0/1:255,0,255	1/1:255,255,0	1/1:255,255,0	0/1:255,0,255	0/1:245,0,255
1	2491326	.	AG	A	222	PASS	INDEL;IDV=59;IMF=0.440298;VDB=5.72598e-05;SGB=-0.693147;MQSB=1;MQ0F=0;ICB=1;HOB=0.5;MQ=60;DP=263;DP4=58,73,42,74;AN=4;AC=2	GT:PL	./.:.	./.:.	./.:.	./.:.	./.:.	./.:.	./.:.	./.:.	./.:.	./.:.	./.:.	./.:.	./.:.	./.:.	./.:.	./.:.	./.:.	./.:.	./.:.	0/1:255,0,255	0/1:255,0,255	./.:.	./.:.	./.:.	./.:.
1	2494330	.	G	A	228	PASS	VDB=0.00125339;SGB=-0.693147;RPB=1;MQB=1;MQSB=1;BQB=1;MQ0F=0;MQ=60;ICB=1;HOB=0.5;DP=1150;DP4=208,282,194,396;AN=18;AC=11	GT:PL	./.:.	./.:.	1/1:255,255,0	1/1:255,112,0	./.:.	./.:.	./.:.	./.:.	./.:.	./.:.	0/1:255,0,255	0/1:255,0,255	0/1:255,0,255	0/1:255,0,255	0/1:255,0,255	./.:.	./.:.	./.:.	./.:.	./.:.	./.:.	./.:.	./.:.	0/1:255,0,255	0/1:255,0,255
1	2494785	.	G	A	200	PASS	VDB=0.659762;SGB=-0.676189;RPB=0.970085;MQB=1;MQSB=1;BQB=0.0113526;MQ0F=0;ICB=1;HOB=0.5;MQ=60;DP=321;DP4=4,89,12,205;AN=42;AC=32	GT:PL	0/1:146,0,157	0/1:161,0,178	1/1:149,24,0	./.:.	0/1:108,0,170	0/1:70,0,140	0/1:101,0,167	./.:.	1/1:195,30,0	1/1:211,48,0	0/1:117,0,161	0/1:130,0,158	0/1:145,0,97	1/1:166,39,0	1/1:173,27,0	1/1:215,60,0	1/1:227,42,0	1/1:100,12,0	1/1:159,30,0	0/1:92,0,144	0/1:69,0,130	1/1:168,57,0	1/1:168,48,0	./.:.	./.:.
1	2985812	.	C	G	41.8002	PASS	VDB=0.00917875;SGB=-0.676189;RPB=0.00517862;MQB=0.719678;MQSB=0.89609;BQB=0.00683954;MQ0F=0;ICB=1;HOB=0.5;MQ=54;DP=76;DP4=21,6,0,26;AN=4;AC=2	GT:PL	./.:.	./.:.	./.:.	./.:.	./.:.	./.:.	./.:.	./.:.	./.:.	0/1:75,0,211	./.:.	./.:.	./.:.	./.:.	./.:.	./.:.	0/1:75,0,193	./.:.	./.:.	./.:.	./.:.	./.:.	./.:.	./.:.	./.:.
1	2985885	.	C	G	228	PASS	VDB=0.10911;SGB=-0.693144;MQSB=1;MQ0F=0;MQ=60;RPB=0.580424;MQB=1;BQB=6.60475e-05;ICB=1;HOB=0.5;DP=432;DP4=5,105,13,268;AN=30;AC=20	GT:PL	1/1:255,117,0	1/1:199,141,0	./.:.	./.:.	0/1:154,0,149	0/1:148,0,100	0/1:156,0,198	0/1:132,0,183	0/1:140,0,189	0/1:164,0,137	1/1:207,63,0	1/1:255,102,0	1/1:231,49,0	./.:.	./.:.	./.:.	./.:.	0/1:246,0,124	0/1:164,0,160	./.:.	./.:.	./.:.	./.:.	0/1:221,0,164	0/1:124,0,148
1	3301721	.	C	T	228	PASS	VDB=0.141908;SGB=-0.693147;MQSB=1;MQ0F=0;MQ=60;RPB=1;MQB=1;BQB=1;ICB=1;HOB=0.5;DP=542;DP4=94,4,391,15;AN=20;AC=14	GT:PL	1/1:255,255,0	1/1:255,248,0	./.:.	./.:.	0/1:171,0,193	0/1:139,0,176	./.:.	./.:.	0/1:205,0,155	0/1:164,0,219	./.:.	./.:.	./.:.	./.:.	./.:.	./.:.	./.:.	0/1:217,0,120	0/1:144,0,180	./.:.	./.:.	1/1:255,144,0	1/1:255,178,0	./.:.	./.:.
1	3310928	.	C	CCG	228	PASS	INDEL;IDV=9;IMF=0.818182;VDB=0.0408554;SGB=-0.662043;MQSB=0.974597;MQ0F=0;MQ=60;DP=50;DP4=0,0,32,10;AN=14;AC=14	GT:PL	1/1:255,27,0	1/1:200,12,0	./.:.	./.:.	1/1:229,15,0	1/1:191,12,0	./.:.	./.:.	1/1:255,24,0	./.:.	./.:.	./.:.	./.:.	./.:.	./.:.	./.:.	./.:.	./.:.	./.:.	./.:.	./.:.	./.:.	./.:.	1/1:179,12,0	1/1:255,24,0
1	3311212	.	C	G	228	PASS	VDB=0.241276;SGB=-0.688148;MQSB=1;MQ0F=0;MQ=60;RPB=0.861511;MQB=0.861511;BQB=0.28717;ICB=1;HOB=0.5;DP=117;DP4=0,13,18,75;AN=26;AC=21	GT:PL	1/1:255,45,0	1/1:189,27,0	1/1:159,21,0	./.:.	./.:.	0/1:84,0,55	./.:.	./.:.	./.:.	0/1:134,0,34	0/1:85,0,65	0/1:138,0,78	0/1:157,0,14	./.:.	1/1:165,18,0	./.:.	./.:.	1/1:154,15,0	1/1:114,15,0	./.:.	./.:.	1/1:195,39,0	1/1:243,30,0	./.:.	./.:.
1	3311261	.	C	T	187	PASS	VDB=0.0118137;SGB=-0.683931;MQSB=1;MQ0F=0;MQ=60;RPB=0.810265;MQB=1.01283;BQB=0.202566;ICB=1;HOB=0.5;DP=54;DP4=0,3,5,44;AN=14;AC=13	GT:PL	1/1:214,39,0	1/1:167,15,0	./.:.	./.:.	./.:.	0/1:87,0,71	./.:.	./.:.	./.:.	1/1:113,15,0	./.:.	./.:.	./.:.	./.:.	./.:.	./.:.	./.:.	./.:.	1/1:109,15,0	./.:.	./.:.	1/1:151,30,0	1/1:138,21,0	./.:.	./.:.
1	3312914	.	T	G	228	PASS	VDB=0.378567;SGB=-0.693147;MQSB=1;MQ0F=0;MQ=60;RPB=1;MQB=1;BQB=1;ICB=1;HOB=0.5;DP=1781;DP4=154,282,453,743;AN=24;AC=16	GT:PL	1/1:255,255,0	1/1:255,255,0	./.:.	./.:.	0/1:255,0,255	0/1:255,0,255	./.:.	./.:.	0/1:255,0,255	0/1:255,0,255	./.:.	./.:.	./.:.	0/1:255,0,255	0/1:255,0,255	./.:.	./.:.	0/1:255,0,255	0/1:255,0,255	./.:.	./.:.	1/1:255,255,0	1/1:255,255,0	./.:.	./.:.
1	3312963	.	C	T	222	PASS	VDB=0.758658;SGB=-0.693147;RPB=0.993703;MQB=1;MQSB=1;BQB=0.000890855;MQ0F=0;ICB=1;HOB=0.5;MQ=60;DP=455;DP4=64,150,78,138;AN=12;AC=6	GT:PL	./.:.	./.:.	0/1:255,0,255	0/1:149,0,169	./.:.	./.:.	./.:.	./.:.	./.:.	./.:.	./.:.	./.:.	./.:.	0/1:251,0,255	0/1:255,0,255	./.:.	./.:.	0/1:255,0,255	0/1:255,0,255	./.:.	./.:.	./.:.	./.:.	./.:.	./.:.
1	3319244	.	G	A	114	PASS	VDB=0.822108;SGB=-0.691153;RPB=0.701758;MQB=1;BQB=9.07469e-06;MQ0F=0;ICB=1;HOB=0.5;MQ=60;DP=152;DP4=77,0,72,0;AN=10;AC=5	GT:PL	./.:.	./.:.	0/1:130,0,160	./.:.	./.:.	./.:.	0/1:93,0,179	0/1:107,0,187	./.:.	./.:.	./.:.	0/1:147,0,178	0/1:137,0,149	./.:.	./.:.	./.:.	./.:.	./.:.	./.:.	./.:.	./.:.	./.:.	./.:.	./.:.	./.:.
1	3319339	.	G	A	222	PASS	VDB=0.0131667;SGB=-0.693147;RPB=0.404304;MQB=0.983836;MQSB=0.995784;BQB=0.0377196;MQ0F=0;ICB=1;HOB=0.5;MQ=59;DP=323;DP4=106,39,125,34;AN=6;AC=3	GT:PL	./.:.	./.:.	./.:.	./.:.	./.:.	./.:.	./.:.	./.:.	./.:.	./.:.	0/1:255,0,255	0/1:255,0,255	0/1:255,0,255	./.:.	./.:.	./.:.	./.:.	./.:.	./.:.	./.:.	./.:.	./.:.	./.:.	./.:.	./.:.
1	3327973	.	G	A	222	PASS	VDB=0.332042;SGB=-0.693139;RPB=0.878736;MQB=1;MQSB=1;BQB=0.963822;MQ0F=0;ICB=1;HOB=0.5;MQ=60;DP=200;DP4=74,31,58,28;AN=4;AC=2	GT:PL	./.:.	./.:.	./.:.	./.:.	0/1:250,0,255	0/1:255,0,255	./.:.	./.:.	./.:.	./.:.	./.:.	./.:.	./.:.	./.:.	./.:.	./.:.	./.:.	./.:.	./.:.	./.:.	./.:.	./.:.	./.:.	./.:.	./.:.
1	3328358	.	T	C	228	PASS	VDB=0.775014;SGB=-0.693147;RPB=0.958077;MQB=1;MQSB=1;BQB=4.2405e-21;MQ0F=0;ICB=1;HOB=0.5;MQ=60;DP=3525;DP4=177,128,1557,1349;AN=42;AC=40	GT:PL	0/1:255,0,255	0/1:255,0,255	1/1:255,255,0	1/1:212,24,0	1/1:255,255,0	1/1:255,255,0	1/1:255,255,0	1/1:255,255,0	1/1:255,255,0	1/1:255,255,0	1/1:255,255,0	1/1:255,255,0	1/1:255,255,0	1/1:255,255,0	1/1:255,255,0	./.:.	./.:.	1/1:255,255,0	1/1:255,255,0	./.:.	./.:.	1/1:255,255,0	1/1:255,255,0	1/1:255,255,0	1/1:255,255,0
1	3328659	.	C	T	222	PASS	VDB=0.0126442;SGB=-0.693147;RPB=0.777934;MQB=0.999058;MQSB=0.924675;BQB=1.43466e-09;MQ0F=0;ICB=1;HOB=0.5;MQ=59;DP=668;DP4=178,172,141,151;AN=8;AC=4	GT:PL	./.:.	./.:.	./.:.	./.:.	./.:.	./.:.	./.:.	./.:.	./.:.	./.:.	./.:.	./.:.	./.:.	0/1:255,0,255	0/1:255,0,255	./.:.	./.:.	0/1:255,0,255	0/1:255,0,255	./.:.	./.:.	./.:.	./.:.	./.:.	./.:.
1	3329208	.	A	G	222	PASS	VDB=0.112622;SGB=-0.693139;RPB=0.803804;MQB=1;MQSB=1;BQB=1.56088e-09;MQ0F=0;ICB=1;HOB=0.5;MQ=60;DP=193;DP4=27,69,27,56;AN=4;AC=2	GT:PL	./.:.	./.:.	./.:.	./.:.	./.:.	./.:.	./.:.	./.:.	./.:.	./.:.	./.:.	./.:.	./.:.	./.:.	./.:.	./.:.	./.:.	./.:.	./.:.	./.:.	./.:.	./.:.	./.:.	0/1:255,0,255	0/1:255,0,255
1	3329263	.	C	T	222	PASS	VDB=0.756083;SGB=-0.692914;RPB=0.914058;MQB=1;MQSB=1;BQB=0.0260766;MQ0F=0;ICB=1;HOB=0.5;MQ=60;DP=324;DP4=71,86,61,89;AN=8;AC=4	GT:PL	./.:.	./.:.	./.:.	./.:.	./.:.	./.:.	./.:.	./.:.	./.:.	./.:.	./.:.	./.:.	./.:.	0/1:251,0,255	0/1:246,0,255	./.:.	./.:.	./.:.	./.:.	./.:.	./.:.	0/1:255,0,255	0/1:255,0,255	./.:.	./.:.
1	3329384	.	C	T	222	PASS	VDB=0.129598;SGB=-0.686358;RPB=0.156745;MQB=0.94467;MQSB=0.991026;BQB=0.00047911;MQ0F=0;ICB=1;HOB=0.5;MQ=59;DP=152;DP4=22,56,15,51;AN=8;AC=4	GT:PL	./.:.	./.:.	./.:.	./.:.	./.:.	./.:.	./.:.	./.:.	./.:.	./.:.	./.:.	./.:.	./.:.	0/1:167,0,255	0/1:142,0,255	./.:.	./.:.	0/1:243,0,255	0/1:255,0,255	./.:.	./.:.	./.:.	./.:.	./.:.	./.:.
1	3335362	.	G	A	146	PASS	VDB=0.459448;SGB=-0.692976;RPB=0.968767;MQB=1;MQSB=1;BQB=4.10917e-08;MQ0F=0;ICB=1;HOB=0.5;MQ=60;DP=259;DP4=4,126,2,116;AN=12;AC=6	GT:PL	0/1:139,0,161	0/1:135,0,182	./.:.	./.:.	./.:.	./.:.	./.:.	./.:.	./.:.	./.:.	./.:.	./.:.	./.:.	0/1:137,0,177	0/1:126,0,245	./.:.	./.:.	./.:.	./.:.	./.:.	./.:.	0/1:118,0,161	0/1:179,0,186	./.:.	./.:.
1	3342109	.	G	T	169	PASS	VDB=0.338671;SGB=-0.693021;RPB=0.986694;MQB=1;MQSB=1;BQB=0.00436151;MQ0F=0;ICB=1;HOB=0.5;MQ=60;DP=454;DP4=224,4,199,6;AN=16;AC=8	GT:PL	./.:.	./.:.	./.:.	./.:.	./.:.	./.:.	0/1:193,0,185	0/1:182,0,135	./.:.	./.:.	./.:.	./.:.	./.:.	0/1:190,0,156	0/1:151,0,136	0/1:179,0,151	0/1:202,0,145	./.:.	./.:.	./.:.	./.:.	./.:.	./.:.	0/1:135,0,123	0/1:134,0,198
1	3342364	.	C	T	111	PASS	VDB=0.669559;SGB=-0.636426;RPB=0.924509;MQB=1;MQSB=1;BQB=0.0780633;MQ0F=0;ICB=1;HOB=0.5;MQ=60;DP=61;DP4=3,29,2,23;AN=4;AC=2	GT:PL	./.:.	./.:.	./.:.	./.:.	./.:.	./.:.	./.:.	./.:.	./.:.	./.:.	./.:.	./.:.	./.:.	./.:.	./.:.	./.:.	./.:.	./.:.	./.:.	./.:.	./.:.	./.:.	./.:.	0/1:89,0,172	0/1:144,0,216
1	3342804	.	G	T	228	PASS	VDB=0.411225;SGB=-0.693147;RPB=0.696136;MQB=1;MQSB=1;BQB=0.000163199;MQ0F=0;ICB=1;HOB=0.5;MQ=60;DP=1130;DP4=128,381,131,421;AN=28;AC=16	GT:PL	0/1:255,0,255	0/1:255,0,255	0/1:237,0,255	0/1:68,0,95	1/1:255,151,0	1/1:255,175,0	0/1:250,0,255	0/1:255,0,255	0/1:255,0,255	0/1:255,0,255	./.:.	./.:.	./.:.	0/1:255,0,255	0/1:255,0,255	0/1:255,0,255	0/1:255,0,255	./.:.	./.:.	./.:.	./.:.	./.:.	./.:.	./.:.	./.:.
1	3348815	.	C	T	84	PASS	VDB=0.0637684;SGB=-0.636426;RPB=0.828239;MQB=0.961166;BQB=0.143152;MQ0F=0;ICB=1;HOB=0.5;MQ=60;DP=13;DP4=0,6,0,7;AN=2;AC=1	GT:PL	./.:.	./.:.	./.:.	./.:.	./.:.	./.:.	./.:.	./.:.	./.:.	./.:.	./.:.	./.:.	./.:.	./.:.	0/1:117,0,96	./.:.	./.:.	./.:.	./.:.	./.:.	./.:.	./.:.	./.:.	./.:.	./.:.
1	3350173	.	T	C	170	PASS	VDB=0.354538;SGB=-0.693146;RPB=0.829862;MQB=0.936089;MQSB=0.353737;BQB=0.597199;MQ0F=0.163265;ICB=1;HOB=0.5;MQ=34;DP=524;DP4=241,16,251,7;AN=24;AC=12	GT:PL	0/1:121,0,161	0/1:147,0,187	./.:.	./.:.	0/1:126,0,183	0/1:159,0,118	0/1:158,0,158	0/1:151,0,126	0/1:162,0,110	0/1:136,0,144	./.:.	./.:.	./.:.	0/1:206,0,27	0/1:167,0,123	./.:.	./.:.	0/1:146,0,112	0/1:136,0,124	./.:.	./.:.	./.:.	./.:.	./.:.	./.:.
1	3350409	.	G	A	167	PASS	VDB=0.601157;SGB=-0.693147;RPB=0.549736;MQB=1;MQSB=1;BQB=1.71842e-12;MQ0F=0;ICB=1;HOB=0.5;MQ=60;DP=235;DP4=5,118,3,101;AN=4;AC=2	GT:PL	0/1:156,0,255	0/1:200,0,202	./.:.	./.:.	./.:.	./.:.	./.:.	./.:.	./.:.	./.:.	./.:.	./.:.	./.:.	./.:.	./.:.	./.:.	./.:.	./.:.	./.:.	./.:.	./.:.	./.:.	./.:.	./.:.	./.:.
1	3350425	.	A	G	140	PASS	VDB=0.5681;SGB=-0.690438;RPB=0.848392;MQB=0.984963;BQB=0.000653392;MQ0F=0;ICB=1;HOB=0.5;MQ=59;DP=95;DP4=0,53,0,39;AN=4;AC=2	GT:PL	./.:.	./.:.	./.:.	./.:.	./.:.	./.:.	./.:.	./.:.	./.:.	./.:.	./.:.	./.:.	./.:.	0/1:157,0,143	0/1:173,0,139	./.:.	./.:.	./.:.	./.:.	./.:.	./.:.	./.:.	./.:.	./.:.	./.:.
1	6247066	.	C	T	117	PASS	VDB=0.347872;SGB=-0.636426;MQ0F=0;MQ=56;RPB=1.01283;MQB=0.810265;MQSB=1;BQB=0.202566;ICB=1;HOB=0.5;DP=15;DP4=0,3,1,10;AN=4;AC=3	GT:PL	./.:.	./.:.	./.:.	./.:.	./.:.	./.:.	./.:.	./.:.	./.:.	./.:.	./.:.	./.:.	./.:.	./.:.	./.:.	1/1:144,21,0	0/1:101,0,62	./.:.	./.:.	./.:.	./.:.	./.:.	./.:.	./.:.	./.:.
1	6253295	.	C	T	36.3876	PASS	VDB=0.89732;SGB=-0.556411;RPB=0.924449;MQB=0.964642;BQB=0.0401934;MQ0F=0;ICB=1;HOB=0.5;MQ=60;DP=11;DP4=0,7,0,4;AN=2;AC=1	GT:PL	./.:.	./.:.	./.:.	./.:.	./.:.	./.:.	./.:.	./.:.	./.:.	./.:.	./.:.	./.:.	./.:.	./.:.	./.:.	./.:.	0/1:70,0,141	./.:.	./.:.	./.:.	./.:.	./.:.	./.:.	./.:.	./.:.
1	6257826	.	T	C	228	PASS	VDB=0.280292;SGB=-0.693147;RPB=1;MQB=1;MQSB=1;BQB=1;MQ0F=0;MQ=60;ICB=1;HOB=0.5;DP=622;DP4=118,54,277,107;AN=24;AC=16	GT:PL	1/1:255,217,0	1/1:255,255,0	0/1:255,0,255	0/1:98,0,120	0/1:255,0,255	0/1:249,0,255	0/1:255,0,255	0/1:255,0,236	1/1:255,87,0	1/1:255,108,0	./.:.	./.:.	./.:.	./.:.	./.:.	0/1:255,0,251	0/1:255,0,241	./.:.	./.:.	./.:.	./.:.	./.:.	./.:.	./.:.	./.:.
1	6257856	.	G	A	228	PASS	VDB=0.318048;SGB=-0.693147;RPB=1;MQB=1;MQSB=1;BQB=1;MQ0F=0;MQ=60;ICB=1;HOB=0.5;DP=893;DP4=79,77,326,324;AN=34;AC=27	GT:PL	1/1:255,255,0	1/1:255,255,0	1/1:255,170,0	1/1:255,39,0	1/1:255,135,0	1/1:255,148,0	0/1:255,0,255	0/1:255,0,255	1/1:255,81,0	1/1:255,105,0	0/1:255,0,255	0/1:255,0,255	0/1:255,0,255	./.:.	./.:.	1/1:255,120,0	1/1:255,111,0	./.:.	./.:.	./.:.	./.:.	./.:.	./.:.	0/1:255,0,255	0/1:255,0,255
1	6268049	.	A	T	76	PASS	VDB=0.412644;SGB=-0.651104;RPB=0.963419;MQB=1;MQSB=1;BQB=0.0264071;MQ0F=0;ICB=1;HOB=0.5;MQ=60;DP=22;DP4=2,12,0,8;AN=2;AC=1	GT:PL	./.:.	./.:.	0/1:109,0,172	./.:.	./.:.	./.:.	./.:.	./.:.	./.:.	./.:.	./.:.	./.:.	./.:.	./.:.	./.:.	./.:.	./.:.	./.:.	./.:.	./.:.	./.:.	./.:.	./.:.	./.:.	./.:.
1	6845564	.	G	A	170	PASS	VDB=0.654404;SGB=-0.511536;RPB=0.166667;MQB=1;BQB=0;MQ0F=0;ICB=1;HOB=0.5;MQ=60;MQSB=1;DP=147;DP4=54,17,53,13;AN=10;AC=5	GT:PL	./.:.	./.:.	0/1:73,0,42	./.:.	0/1:195,0,204	0/1:188,0,255	./.:.	./.:.	./.:.	./.:.	./.:.	./.:.	./.:.	./.:.	./.:.	./.:.	./.:.	./.:.	./.:.	0/1:203,0,255	0/1:164,0,133	./.:.	./.:.	./.:.	./.:.
1	6866978	.	G	A	173	PASS	VDB=0.0487257;SGB=-0.693147;MQ0F=0;MQ=60;RPB=0.771603;MQB=1;BQB=2.75364e-05;ICB=1;HOB=0.5;DP=566;DP4=112,0,427,0;AN=38;AC=29	GT:PL	1/1:177,178,0	1/1:173,154,0	1/1:200,96,0	1/1:148,27,0	1/1:158,90,0	1/1:159,60,0	0/1:137,0,184	0/1:126,0,135	./.:.	./.:.	0/1:120,0,183	0/1:135,0,176	0/1:128,0,169	./.:.	./.:.	0/1:122,0,176	0/1:117,0,166	1/1:170,102,0	1/1:165,60,0	1/1:166,81,0	1/1:161,78,0	./.:.	./.:.	0/1:109,0,139	0/1:127,0,121
1	6947717	.	C	T	222	PASS	VDB=0.000792459;SGB=-0.69312;RPB=0.79119;MQB=1;MQSB=1;BQB=1.45414e-08;MQ0F=0;ICB=1;HOB=0.5;MQ=60;DP=172;DP4=60,35,42,23;AN=4;AC=2	GT:PL	./.:.	./.:.	./.:.	./.:.	./.:.	./.:.	./.:.	./.:.	0/1:255,0,255	0/1:255,0,255	./.:.	./.:.	./.:.	./.:.	./.:.	./.:.	./.:.	./.:.	./.:.	./.:.	./.:.	./.:.	./.:.	./.:.	./.:.
1	7151262	.	C	T	62	PASS	VDB=0.036866;SGB=-0.556411;RPB=0.372138;MQB=0.992367;BQB=0.124046;MQ0F=0;ICB=1;HOB=0.5;MQ=60;DP=13;DP4=5,0,8,0;AN=4;AC=2	GT:PL	./.:.	./.:.	./.:.	./.:.	0/1:77,0,88	./.:.	0/1:97,0,27	./.:.	./.:.	./.:.	./.:.	./.:.	./.:.	./.:.	./.:.	./.:.	./.:.	./.:.	./.:.	./.:.	./.:.	./.:.	./.:.	./.:.	./.:.
1	7151479	.	T	C	222	PASS	VDB=0.00105829;SGB=-0.693147;RPB=0.886895;MQB=1;MQSB=1;BQB=1.98437e-22;MQ0F=0;ICB=1;HOB=0.5;MQ=60;DP=1124;DP4=295,226,298,228;AN=18;AC=9	GT:PL	0/1:255,0,255	0/1:255,0,255	./.:.	./.:.	./.:.	./.:.	./.:.	./.:.	./.:.	./.:.	0/1:255,0,255	0/1:255,0,255	0/1:255,0,255	./.:.	./.:.	./.:.	./.:.	0/1:255,0,255	0/1:255,0,255	./.:.	./.:.	./.:.	./.:.	0/1:255,0,255	0/1:255,0,255
1	7166332	.	G	A	145	PASS	VDB=0.204212;SGB=-0.662043;RPB=0.465738;MQB=1;MQSB=1;BQB=0.00167033;MQ0F=0;ICB=1;HOB=0.5;MQ=60;DP=64;DP4=27,5,11,7;AN=6;AC=3	GT:PL	./.:.	./.:.	0/1:178,0,164	./.:.	./.:.	./.:.	0/1:67,0,224	0/1:98,0,213	./.:.	./.:.	./.:.	./.:.	./.:.	./.:.	./.:.	./.:.	./.:.	./.:.	./.:.	./.:.	./.:.	./.:.	./.:.	./.:.	./.:.
1	7202190	.	T	C	228	PASS	VDB=0.624949;SGB=-0.693147;RPB=0.910393;MQB=1;MQSB=1;BQB=1.75665e-11;MQ0F=0;ICB=1;HOB=0.5;MQ=60;DP=1252;DP4=235,182,408,311;AN=32;AC=22	GT:PL	0/1:255,0,255	0/1:255,0,255	0/1:255,0,255	0/1:144,0,182	0/1:255,0,255	0/1:255,0,255	./.:.	./.:.	./.:.	./.:.	./.:.	./.:.	./.:.	./.:.	./.:.	0/1:255,0,255	0/1:255,0,255	1/1:255,129,0	1/1:255,208,0	1/1:255,148,0	1/1:255,151,0	0/1:255,0,255	0/1:255,0,255	1/1:255,160,0	1/1:255,178,0
1	7289606	.	T	G	124	PASS	VDB=0.036809;SGB=-0.616816;MQ0F=0;MQ=60;MQSB=1;DP=50;DP4=0,0,42,2;AN=16;AC=16	GT:PL	1/1:132,18,0	1/1:114,15,0	./.:.	./.:.	1/1:106,12,0	./.:.	1/1:105,12,0	1/1:115,15,0	./.:.	./.:.	./.:.	1/1:151,24,0	./.:.	./.:.	./.:.	./.:.	./.:.	./.:.	./.:.	1/1:139,21,0	./.:.	./.:.	./.:.	./.:.	1/1:113,15,0
1	7289612	.	T	G	123	PASS	VDB=0.143164;SGB=-0.662043;MQ0F=0;MQ=60;MQSB=1;DP=74;DP4=0,0,61,2;AN=22;AC=22	GT:PL	1/1:143,27,0	1/1:106,15,0	./.:.	./.:.	1/1:119,15,0	./.:.	1/1:115,15,0	1/1:125,15,0	./.:.	./.:.	1/1:90,15,0	1/1:146,24,0	./.:.	1/1:98,12,0	./.:.	./.:.	1/1:112,15,0	./.:.	./.:.	1/1:150,21,0	./.:.	./.:.	./.:.	./.:.	1/1:105,15,0
1	7289619	.	G	A	150	PASS	VDB=0.142062;SGB=-0.662043;MQ0F=0;MQ=60;MQSB=0.285714;RPB=1;MQB=1;BQB=1;ICB=1;HOB=0.5;DP=95;DP4=0,2,75,5;AN=26;AC=25	GT:PL	1/1:140,27,0	1/1:123,24,0	./.:.	./.:.	1/1:102,15,0	./.:.	1/1:177,27,0	1/1:138,18,0	./.:.	./.:.	1/1:82,12,0	0/1:97,0,5	./.:.	1/1:106,7,0	./.:.	./.:.	1/1:93,15,0	./.:.	./.:.	1/1:127,21,0	1/1:84,12,0	./.:.	1/1:110,15,0	./.:.	1/1:86,15,0
1	7289777	.	G	A	228	PASS	VDB=0.792185;SGB=-0.692562;RPB=0.871738;MQB=1;MQSB=1;BQB=0.793727;MQ0F=0;ICB=1;HOB=0.5;MQ=60;DP=661;DP4=67,68,194,261;AN=48;AC=40	GT:PL	0/1:255,0,235	0/1:255,0,255	1/1:255,63,0	./.:.	1/1:255,54,0	1/1:255,60,0	0/1:228,0,234	0/1:255,0,255	1/1:255,42,0	1/1:255,60,0	1/1:255,60,0	1/1:255,72,0	1/1:255,48,0	1/1:255,57,0	1/1:255,90,0	0/1:156,0,224	0/1:151,0,255	1/1:255,51,0	1/1:255,42,0	1/1:255,78,0	1/1:255,93,0	0/1:227,0,255	0/1:255,0,212	1/1:255,72,0	1/1:255,66,0
1	7527824	.	C	T	222	PASS	VDB=0.210858;SGB=-0.693147;RPB=0.574747;MQB=1;MQSB=1;BQB=2.57908e-11;MQ0F=0;ICB=1;HOB=0.5;MQ=60;DP=298;DP4=133,16,115,14;AN=4;AC=2	GT:PL	./.:.	./.:.	./.:.	./.:.	./.:.	./.:.	./.:.	./.:.	./.:.	./.:.	./.:.	./.:.	./.:.	./.:.	./.:.	./.:.	./.:.	./.:.	./.:.	./.:.	./.:.	0/1:255,0,255	0/1:255,0,255	./.:.	./.:.
1	7527996	.	T	C	217	PASS	VDB=0.210007;SGB=-0.693147;RPB=0.758398;MQB=1;MQSB=1;BQB=7.09018e-12;MQ0F=0;ICB=1;HOB=0.5;MQ=60;DP=737;DP4=11,322,9,369;AN=24;AC=14	GT:PL	0/1:123,0,181	0/1:250,0,196	./.:.	./.:.	./.:.	./.:.	0/1:141,0,158	0/1:137,0,143	./.:.	./.:.	./.:.	./.:.	./.:.	./.:.	./.:.	./.:.	./.:.	0/1:132,0,150	0/1:159,0,149	0/1:129,0,183	0/1:120,0,182	0/1:125,0,237	0/1:173,0,185	1/1:189,96,0	1/1:235,105,0
1	7594892	.	G	T	35.9894	PASS	VDB=0.230053;SGB=-0.662043;RPB=0.0211283;MQB=0.180092;BQB=0.0260997;MQ0F=0;ICB=1;HOB=0.5;MQ=45;MQSB=0.4375;DP=42;DP4=10,2,19,0;AN=4;AC=2	GT:PL	./.:.	./.:.	./.:.	./.:.	./.:.	./.:.	./.:.	./.:.	./.:.	./.:.	./.:.	./.:.	./.:.	./.:.	0/1:65,0,62	./.:.	0/1:69,0,114	./.:.	./.:.	./.:.	./.:.	./.:.	./.:.	./.:.	./.:.
1	7595125	.	G	A	111	PASS	VDB=0.584965;SGB=-0.662043;RPB=0.555556;MQB=0.777778;MQSB=0.777778;BQB=1;MQ0F=0;ICB=1;HOB=0.5;MQ=54;DP=27;DP4=1,8,3,13;AN=4;AC=2	GT:PL	./.:.	./.:.	./.:.	./.:.	./.:.	./.:.	0/1:146,0,24	./.:.	./.:.	./.:.	./.:.	./.:.	./.:.	./.:.	./.:.	./.:.	./.:.	./.:.	0/1:120,0,142	./.:.	./.:.	./.:.	./.:.	./.:.	./.:.
1	7624855	.	G	T	114	PASS	VDB=0.0414745;SGB=-0.590765;RPB=0.356607;MQB=0.950952;BQB=0.208021;MQ0F=0;ICB=1;HOB=0.5;MQ=60;DP=32;DP4=17,0,14,0;AN=4;AC=2	GT:PL	./.:.	./.:.	./.:.	./.:.	./.:.	./.:.	0/1:98,0,129	0/1:147,0,169	./.:.	./.:.	./.:.	./.:.	./.:.	./.:.	./.:.	./.:.	./.:.	./.:.	./.:.	./.:.	./.:.	./.:.	./.:.	./.:.	./.:.
1	7624931	.	T	C	131	PASS	VDB=0.358309;SGB=-0.616816;RPB=0.760724;MQB=1;MQSB=1;BQB=0.2628;MQ0F=0;ICB=1;HOB=0.5;MQ=60;DP=50;DP4=19,10,13,4;AN=4;AC=2	GT:PL	./.:.	./.:.	./.:.	./.:.	./.:.	./.:.	./.:.	./.:.	./.:.	./.:.	./.:.	./.:.	./.:.	./.:.	./.:.	./.:.	./.:.	./.:.	./.:.	./.:.	./.:.	./.:.	./.:.	0/1:107,0,231	0/1:164,0,235
1	7624970	.	A	G	221	PASS	VDB=0.0243922;SGB=-0.616816;RPB=0.972604;MQB=1;MQSB=1;BQB=0.00632972;MQ0F=0;ICB=1;HOB=0.5;MQ=60;DP=40;DP4=6,10,12,10;AN=4;AC=2	GT:PL	./.:.	./.:.	./.:.	./.:.	./.:.	./.:.	./.:.	./.:.	./.:.	./.:.	./.:.	./.:.	./.:.	0/1:164,0,166	0/1:255,0,127	./.:.	./.:.	./.:.	./.:.	./.:.	./.:.	./.:.	./.:.	./.:.	./.:.
1	7723534	.	G	A	222	PASS	VDB=0.899589;SGB=-0.693147;RPB=0.999258;MQB=0.981616;MQSB=0.98081;BQB=0.992429;MQ0F=0;ICB=1;HOB=0.5;MQ=59;DP=206;DP4=47,48,37,63;AN=4;AC=2	GT:PL	./.:.	./.:.	./.:.	./.:.	./.:.	./.:.	./.:.	./.:.	./.:.	./.:.	./.:.	./.:.	./.:.	./.:.	./.:.	0/1:255,0,255	0/1:255,0,255	./.:.	./.:.	./.:.	./.:.	./.:.	./.:.	./.:.	./.:.
1	7723588	.	C	T	222	PASS	VDB=0.731175;SGB=-0.693147;RPB=0.926389;MQB=1;MQSB=1;BQB=1.10824e-05;MQ0F=0;ICB=1;HOB=0.5;MQ=60;DP=471;DP4=71,141,101,138;AN=10;AC=5	GT:PL	./.:.	./.:.	0/1:255,0,255	0/1:255,0,92	./.:.	./.:.	./.:.	./.:.	./.:.	./.:.	0/1:255,0,255	0/1:255,0,255	0/1:255,0,255	./.:.	./.:.	./.:.	./.:.	./.:.	./.:.	./.:.	./.:.	./.:.	./.:.	./.:.	./.:.
1	7723957	.	G	A	228	PASS	VDB=0.165738;SGB=-0.693147;MQSB=1;MQ0F=0;MQ=60;RPB=1;MQB=1;BQB=1;ICB=1;HOB=0.5;DP=2628;DP4=521,258,1108,517;AN=26;AC=17	GT:PL	1/1:255,255,0	1/1:255,255,0	0/1:255,0,255	0/1:255,0,255	./.:.	./.:.	./.:.	./.:.	./.:.	./.:.	0/1:255,0,255	0/1:255,0,255	0/1:255,0,255	./.:.	./.:.	0/1:255,0,255	0/1:255,0,255	./.:.	./.:.	1/1:255,255,0	1/1:255,255,0	./.:.	./.:.	0/1:255,0,255	0/1:255,0,255
1	7725284	.	C	A	228	PASS	VDB=0.774627;SGB=-0.693079;MQSB=1;MQ0F=0;MQ=60;RPB=0.987474;MQB=1;BQB=0.0261774;ICB=1;HOB=0.5;DP=228;DP4=7,44,24,148;AN=18;AC=13	GT:PL	1/1:255,87,0	1/1:255,117,0	0/1:184,0,37	./.:.	./.:.	./.:.	./.:.	./.:.	./.:.	./.:.	./.:.	0/1:186,0,255	0/1:134,0,184	./.:.	./.:.	./.:.	./.:.	./.:.	./.:.	1/1:162,90,0	1/1:249,60,0	./.:.	./.:.	0/1:108,0,200	0/1:124,0,127
1	7730879	.	C	T	124	PASS	VDB=0.720622;SGB=-0.651104;RPB=0.723173;MQB=1;BQB=0.591555;MQ0F=0;ICB=1;HOB=0.5;MQ=60;DP=41;DP4=16,0,22,0;AN=4;AC=2	GT:PL	./.:.	./.:.	./.:.	./.:.	./.:.	./.:.	./.:.	./.:.	./.:.	./.:.	./.:.	./.:.	./.:.	./.:.	./.:.	0/1:142,0,96	0/1:157,0,147	./.:.	./.:.	./.:.	./.:.	./.:.	./.:.	./.:.	./.:.
1	7737651	.	G	A	222	PASS	VDB=0.0341651;SGB=-0.693147;RPB=0.772675;MQB=0.999681;MQSB=0.987152;BQB=0.788091;MQ0F=0;ICB=1;HOB=0.5;MQ=59;DP=259;DP4=104,26,93,20;AN=4;AC=2	GT:PL	./.:.	./.:.	./.:.	./.:.	./.:.	./.:.	./.:.	./.:.	./.:.	./.:.	./.:.	./.:.	./.:.	./.:.	./.:.	0/1:255,0,255	0/1:255,0,255	./.:.	./.:.	./.:.	./.:.	./.:.	./.:.	./.:.	./.:.
1	7737799	.	A	G	228	PASS	VDB=0.0565821;SGB=-0.693147;RPB=0.985296;MQB=1;MQSB=1;BQB=3.57632e-16;MQ0F=0;ICB=1;HOB=0.5;MQ=60;DP=2144;DP4=53,402,168,1395;AN=42;AC=33	GT:PL	./.:.	./.:.	0/1:255,0,255	0/1:166,0,224	1/1:255,228,0	1/1:255,250,0	1/1:255,223,0	1/1:255,225,0	1/1:255,227,0	1/1:255,255,0	0/1:255,0,255	0/1:255,0,255	0/1:226,0,255	1/1:255,244,0	1/1:255,235,0	0/1:255,0,255	0/1:255,0,255	1/1:255,255,0	1/1:255,255,0	./.:.	./.:.	1/1:255,255,0	1/1:255,255,0	0/1:255,0,201	0/1:255,0,243
1	7792411	.	C	T	145	PASS	VDB=0.787989;SGB=-0.636426;RPB=0.951005;MQB=1;MQSB=1;BQB=0.66019;MQ0F=0;ICB=1;HOB=0.5;MQ=60;DP=193;DP4=76,3,104,3;AN=28;AC=16	GT:PL	0/1:90,0,185	0/1:101,0,140	0/1:116,0,148	0/1:87,0,45	./.:.	./.:.	0/1:145,0,72	./.:.	1/1:172,42,0	1/1:172,30,0	./.:.	./.:.	./.:.	./.:.	0/1:111,0,78	./.:.	./.:.	0/1:92,0,86	0/1:106,0,140	0/1:92,0,147	0/1:89,0,80	./.:.	0/1:131,0,121	0/1:108,0,55	./.:.
1	7796641	.	A	G	171	PASS	VDB=0.938913;SGB=-0.683931;RPB=0.998031;MQB=1;MQSB=1;BQB=0.363343;MQ0F=0;ICB=1;HOB=0.5;MQ=60;DP=237;DP4=4,113,8,107;AN=32;AC=18	GT:PL	0/1:167,0,165	0/1:121,0,137	0/1:167,0,130	./.:.	./.:.	./.:.	0/1:132,0,131	0/1:111,0,80	1/1:198,39,0	1/1:152,21,0	./.:.	./.:.	./.:.	0/1:115,0,97	0/1:94,0,157	./.:.	./.:.	0/1:94,0,105	./.:.	0/1:123,0,81	0/1:107,0,90	0/1:185,0,121	0/1:100,0,151	0/1:109,0,109	0/1:93,0,66
1	7797096	.	C	G,A	161	PASS	VDB=0.989615;SGB=-0.691153;RPB=0.998987;MQB=1;MQSB=1;BQB=0.140647;MQ0F=0;ICB=1;HOB=0.5;MQ=60;DP=109;DP4=6,45,3,50;AN=6;AC=1,2	GT:PL	./.:.	./.:.	0/1:194,0,255,.,.,.	./.:.	./.:.	./.:.	./.:.	./.:.	./.:.	./.:.	./.:.	./.:.	./.:.	./.:.	./.:.	./.:.	./.:.	./.:.	./.:.	./.:.	./.:.	./.:.	./.:.	0/2:119,.,.,0,.,121	0/2:139,.,.,0,.,144
1	7797503	.	C	G	228	PASS	VDB=0.401683;SGB=-0.693146;RPB=0.457667;MQB=0.990101;MQSB=0.984995;BQB=0.637474;MQ0F=0;ICB=1;HOB=0.5;MQ=59;DP=709;DP4=137,116,221,187;AN=12;AC=8	GT:PL	./.:.	./.:.	./.:.	./.:.	./.:.	./.:.	0/1:255,0,255	0/1:255,0,255	1/1:255,255,0	1/1:255,255,0	./.:.	./.:.	./.:.	0/1:255,0,255	0/1:255,0,255	./.:.	./.:.	./.:.	./.:.	./.:.	./.:.	./.:.	./.:.	./.:.	./.:.
1	7797734	.	T	A	191	PASS	VDB=0.935097;SGB=-0.686358;RPB=0.931824;MQB=1;MQSB=1;BQB=0.985276;MQ0F=0;ICB=1;HOB=0.5;MQ=60;DP=438;DP4=3,162,8,217;AN=34;AC=23	GT:PL	0/1:145,0,141	0/1:195,0,137	0/1:148,0,170	./.:.	./.:.	./.:.	0/1:143,0,119	0/1:131,0,150	1/1:218,48,0	1/1:198,39,0	./.:.	./.:.	./.:.	1/1:171,36,0	1/1:174,48,0	./.:.	./.:.	0/1:76,0,135	0/1:137,0,141	0/1:98,0,132	0/1:77,0,118	0/1:127,0,190	0/1:140,0,120	1/1:154,42,0	1/1:156,45,0
1	7807897	.	A	G	228	PASS	VDB=0.160665;SGB=-0.693147;MQSB=1;MQ0F=0;MQ=60;RPB=1;MQB=1;BQB=1;ICB=1;HOB=0.5;DP=2041;DP4=138,283,484,956;AN=42;AC=32	GT:PL	1/1:255,255,0	1/1:255,255,0	1/1:255,255,0	0/1:239,0,21	./.:.	./.:.	0/1:255,0,255	0/1:255,0,255	1/1:255,190,0	1/1:255,220,0	0/1:255,0,255	0/1:255,0,255	0/1:255,0,255	1/1:255,148,0	1/1:255,255,0	./.:.	./.:.	0/1:255,0,255	0/1:255,0,255	0/1:255,0,255	0/1:255,0,255	1/1:255,255,0	1/1:255,255,0	1/1:255,157,0	1/1:255,187,0
1	7807965	.	TG	T	76	PASS	INDEL;IDV=7;IMF=0.111111;VDB=0.0297263;SGB=-0.688148;MQ0F=0;ICB=1;HOB=0.5;MQ=60;DP=126;DP4=0,29,0,35;AN=4;AC=2	GT:PL	./.:.	./.:.	./.:.	./.:.	./.:.	./.:.	./.:.	./.:.	./.:.	0/1:109,0,153	./.:.	./.:.	./.:.	./.:.	0/1:99,0,122	./.:.	./.:.	./.:.	./.:.	./.:.	./.:.	./.:.	./.:.	./.:.	./.:.
1	7810923	.	G	A	80	PASS	VDB=0.267469;SGB=-0.651104;RPB=1;MQB=1;BQB=1;MQ0F=0;MQ=60;MQSB=1;ICB=1;HOB=0.5;DP=18;DP4=2,1,14,0;AN=4;AC=3	GT:PL	./.:.	./.:.	./.:.	./.:.	./.:.	./.:.	./.:.	./.:.	./.:.	./.:.	./.:.	./.:.	./.:.	./.:.	./.:.	./.:.	./.:.	./.:.	./.:.	./.:.	./.:.	./.:.	./.:.	1/1:110,0,4	0/1:96,0,41
1	7811014	.	G	A	228	PASS	VDB=0.135012;SGB=-0.693147;MQSB=1;MQ0F=0;MQ=60;RPB=1;MQB=1;BQB=1;ICB=1;HOB=0.5;DP=1067;DP4=180,18,735,59;AN=40;AC=31	GT:PL	1/1:255,255,0	1/1:255,231,0	1/1:255,114,0	./.:.	./.:.	./.:.	0/1:255,0,227	0/1:210,0,255	1/1:255,132,0	1/1:250,75,0	0/1:171,0,251	0/1:255,0,238	0/1:232,0,243	1/1:255,120,0	1/1:254,99,0	./.:.	./.:.	0/1:168,0,255	0/1:245,0,221	0/1:160,0,245	0/1:153,0,255	1/1:255,153,0	1/1:255,255,0	1/1:255,123,0	1/1:255,102,0
1	7811033	.	GAA	G	218	PASS	INDEL;IDV=26;IMF=0.490566;VDB=0.00121441;SGB=-0.692976;MQSB=1;MQ0F=0;ICB=1;HOB=0.5;MQ=60;DP=104;DP4=39,7,40,12;AN=4;AC=2	GT:PL	./.:.	./.:.	./.:.	./.:.	./.:.	./.:.	./.:.	./.:.	./.:.	./.:.	./.:.	./.:.	./.:.	./.:.	./.:.	./.:.	./.:.	./.:.	./.:.	./.:.	./.:.	./.:.	./.:.	0/1:231,0,157	0/1:251,0,235
1	7811215	.	A	G	228	PASS	VDB=0.162361;SGB=-0.693147;MQSB=1;MQ0F=0;MQ=60;RPB=0.804916;MQB=1;BQB=0.501566;ICB=1;HOB=0.5;DP=2332;DP4=188,262,780,961;AN=42;AC=33	GT:PL	1/1:255,255,0	1/1:255,255,0	1/1:255,255,0	1/1:133,15,0	./.:.	./.:.	0/1:255,0,255	0/1:255,0,255	1/1:255,247,0	1/1:255,211,0	0/1:255,0,255	0/1:255,0,255	0/1:255,0,255	1/1:255,250,0	1/1:255,187,0	./.:.	./.:.	0/1:255,0,255	0/1:255,0,255	0/1:255,0,255	0/1:255,0,255	1/1:255,255,0	1/1:255,255,0	1/1:255,197,0	1/1:255,255,0
1	7812398	.	A	G	189	PASS	VDB=0.363131;SGB=-0.690438;MQSB=1;MQ0F=0;MQ=60;RPB=0.992367;MQB=0.992367;BQB=0.62023;ICB=1;HOB=0.5;DP=72;DP4=8,0,54,4;AN=14;AC=12	GT:PL	1/1:216,51,0	1/1:152,39,0	1/1:120,21,0	./.:.	./.:.	./.:.	./.:.	./.:.	./.:.	./.:.	./.:.	0/1:95,0,91	./.:.	./.:.	./.:.	./.:.	./.:.	0/1:78,0,73	./.:.	./.:.	./.:.	1/1:114,18,0	1/1:149,21,0	./.:.	./.:.
1	7812432	.	T	G	94	PASS	VDB=0.301201;SGB=-0.636426;RPB=0.214286;MQB=1;BQB=0;MQ0F=0;ICB=1;HOB=0.5;MQ=60;DP=19;DP4=7,0,12,0;AN=4;AC=2	GT:PL	./.:.	./.:.	./.:.	./.:.	./.:.	./.:.	./.:.	./.:.	./.:.	./.:.	./.:.	./.:.	./.:.	./.:.	./.:.	./.:.	./.:.	./.:.	./.:.	./.:.	./.:.	./.:.	./.:.	0/1:129,0,27	0/1:99,0,84
1	7815554	.	G	A	112	PASS	VDB=0.746772;SGB=-0.662043;RPB=0.97436;MQB=1;BQB=0.203153;MQ0F=0;ICB=1;HOB=0.5;MQ=60;DP=41;DP4=17,0,22,0;AN=4;AC=2	GT:PL	./.:.	./.:.	./.:.	./.:.	./.:.	./.:.	./.:.	./.:.	./.:.	./.:.	./.:.	./.:.	./.:.	0/1:130,0,139	0/1:146,0,80	./.:.	./.:.	./.:.	./.:.	./.:.	./.:.	./.:.	./.:.	./.:.	./.:.
1	7826394	.	C	G	157	PASS	VDB=0.016659;SGB=-0.683931;RPB=0.923738;MQB=1;BQB=0.281048;MQ0F=0;ICB=1;HOB=0.5;MQ=60;DP=47;DP4=22,0,23,0;AN=4;AC=2	GT:PL	./.:.	./.:.	./.:.	./.:.	./.:.	./.:.	0/1:190,0,140	0/1:156,0,178	./.:.	./.:.	./.:.	./.:.	./.:.	./.:.	./.:.	./.:.	./.:.	./.:.	./.:.	./.:.	./.:.	./.:.	./.:.	./.:.	./.:.
1	11167146	.	G	A	222	PASS	VDB=0.0838126;SGB=-0.693147;RPB=0.324;MQB=1;MQSB=1;BQB=3.20548e-13;MQ0F=0;ICB=1;HOB=0.5;MQ=60;DP=595;DP4=175,121,146,118;AN=12;AC=6	GT:PL	0/1:255,0,255	0/1:255,0,255	./.:.	./.:.	./.:.	./.:.	./.:.	./.:.	./.:.	./.:.	./.:.	./.:.	./.:.	./.:.	./.:.	./.:.	./.:.	./.:.	./.:.	./.:.	./.:.	0/1:255,0,255	0/1:255,0,255	0/1:232,0,255	0/1:255,0,255
1	11169676	.	C	T	222	PASS	VDB=0.0900162;SGB=-0.693147;RPB=0.993898;MQB=1;MQSB=1;BQB=1.87319e-13;MQ0F=0;ICB=1;HOB=0.5;MQ=60;DP=728;DP4=261,122,198,108;AN=12;AC=6	GT:PL	0/1:255,0,255	0/1:255,0,255	./.:.	./.:.	./.:.	./.:.	./.:.	./.:.	./.:.	./.:.	./.:.	./.:.	./.:.	./.:.	./.:.	./.:.	./.:.	./.:.	./.:.	./.:.	./.:.	0/1:255,0,255	0/1:255,0,255	0/1:255,0,255	0/1:255,0,255
1	11171226	.	C	T	222	PASS	VDB=0.0398905;SGB=-0.693147;RPB=0.994988;MQB=1;MQSB=1;BQB=2.78535e-16;MQ0F=0;ICB=1;HOB=0.5;MQ=60;DP=885;DP4=67,340,80,325;AN=12;AC=6	GT:PL	0/1:255,0,255	0/1:255,0,255	./.:.	./.:.	./.:.	./.:.	./.:.	./.:.	./.:.	./.:.	./.:.	./.:.	./.:.	./.:.	./.:.	./.:.	./.:.	./.:.	./.:.	./.:.	./.:.	0/1:248,0,255	0/1:255,0,255	0/1:255,0,255	0/1:255,0,255
1	11174331	.	T	C	102	PASS	VDB=0.201783;SGB=-0.651104;RPB=0.697274;MQB=1;BQB=0.0591947;MQ0F=0;ICB=1;HOB=0.5;MQ=60;MQSB=1;DP=60;DP4=26,1,32,0;AN=8;AC=4	GT:PL	0/1:133,0,60	0/1:126,0,127	./.:.	./.:.	./.:.	./.:.	./.:.	./.:.	./.:.	./.:.	./.:.	./.:.	./.:.	./.:.	./.:.	./.:.	./.:.	./.:.	./.:.	./.:.	./.:.	0/1:136,0,47	0/1:109,0,130	./.:.	./.:.
1	11175586	.	A	G	222	PASS	VDB=0.0918875;SGB=-0.692717;RPB=0.804073;MQB=1;MQSB=1;BQB=6.36861e-05;MQ0F=0;ICB=1;HOB=0.5;MQ=60;DP=104;DP4=16,37,9,37;AN=4;AC=2	GT:PL	./.:.	./.:.	./.:.	./.:.	./.:.	./.:.	./.:.	./.:.	./.:.	./.:.	./.:.	./.:.	./.:.	./.:.	./.:.	./.:.	./.:.	./.:.	./.:.	0/1:255,0,255	0/1:255,0,250	./.:.	./.:.	./.:.	./.:.
1	11181327	.	C	T	222	PASS	VDB=0.832446;SGB=-0.693147;RPB=0.814891;MQB=1;MQSB=1;BQB=2.84329e-10;MQ0F=0;ICB=1;HOB=0.5;MQ=60;DP=1248;DP4=566,61,509,50;AN=24;AC=12	GT:PL	./.:.	./.:.	0/1:255,0,255	0/1:159,0,205	0/1:183,0,199	0/1:255,0,249	./.:.	./.:.	./.:.	./.:.	./.:.	./.:.	./.:.	0/1:214,0,255	0/1:229,0,255	0/1:224,0,255	0/1:238,0,255	0/1:255,0,255	0/1:255,0,255	./.:.	./.:.	./.:.	./.:.	0/1:255,0,255	0/1:205,0,255
1	11181457	.	G	T	222	PASS	VDB=0.621574;SGB=-0.693147;RPB=0.97107;MQB=1;MQSB=1;BQB=7.24344e-20;MQ0F=0;ICB=1;HOB=0.5;MQ=60;DP=996;DP4=95,398,70,375;AN=12;AC=6	GT:PL	0/1:255,0,255	0/1:255,0,255	./.:.	./.:.	./.:.	./.:.	./.:.	./.:.	./.:.	./.:.	./.:.	./.:.	./.:.	./.:.	./.:.	./.:.	./.:.	./.:.	./.:.	./.:.	./.:.	0/1:255,0,255	0/1:255,0,255	0/1:235,0,255	0/1:251,0,255
1	11182261	.	G	A	222	PASS	VDB=0.0585987;SGB=-0.693147;RPB=0.97966;MQB=0.882469;MQSB=0.983421;BQB=2.55923e-07;MQ0F=0;ICB=1;HOB=0.5;MQ=59;DP=385;DP4=22,149,22,172;AN=12;AC=6	GT:PL	0/1:243,0,190	0/1:248,0,255	./.:.	./.:.	./.:.	./.:.	./.:.	./.:.	./.:.	./.:.	./.:.	./.:.	./.:.	./.:.	./.:.	./.:.	./.:.	./.:.	./.:.	./.:.	./.:.	0/1:199,0,255	0/1:255,0,172	0/1:144,0,255	0/1:120,0,255
1	11184489	.	C	T	222	PASS	VDB=0.15415;SGB=-0.693147;RPB=0.935259;MQB=1;MQSB=1;BQB=5.3303e-11;MQ0F=0;ICB=1;HOB=0.5;MQ=60;DP=840;DP4=354,58,352,45;AN=12;AC=6	GT:PL	0/1:255,0,255	0/1:251,0,255	./.:.	./.:.	./.:.	./.:.	./.:.	./.:.	./.:.	./.:.	./.:.	./.:.	./.:.	./.:.	./.:.	./.:.	./.:.	./.:.	./.:.	./.:.	./.:.	0/1:255,0,255	0/1:255,0,255	0/1:200,0,223	0/1:226,0,255
1	11186897	.	A	G	222	PASS	VDB=0.0594765;SGB=-0.693147;RPB=0.896432;MQB=1;MQSB=1;BQB=0.0402414;MQ0F=0;ICB=1;HOB=0.5;MQ=60;DP=744;DP4=109,261,97,256;AN=12;AC=6	GT:PL	0/1:255,0,255	0/1:255,0,255	./.:.	./.:.	./.:.	./.:.	./.:.	./.:.	./.:.	./.:.	./.:.	./.:.	./.:.	./.:.	./.:.	./.:.	./.:.	./.:.	./.:.	./.:.	./.:.	0/1:255,0,255	0/1:255,0,255	0/1:255,0,239	0/1:255,0,243
1	11187893	.	T	C	228	PASS	VDB=0.234045;SGB=-0.693146;MQ0F=0;MQ=60;MQSB=1;DP=558;DP4=0,0,22,516;AN=48;AC=48	GT:PL	1/1:197,126,0	1/1:255,123,0	1/1:230,81,0	./.:.	1/1:217,51,0	1/1:185,57,0	1/1:252,63,0	1/1:222,39,0	1/1:255,60,0	1/1:213,72,0	1/1:251,45,0	1/1:220,60,0	1/1:242,48,0	1/1:255,54,0	1/1:255,45,0	1/1:255,66,0	1/1:210,57,0	1/1:234,87,0	1/1:193,60,0	1/1:173,33,0	1/1:183,63,0	1/1:255,123,0	1/1:255,129,0	1/1:175,39,0	1/1:170,33,0
1	11189191	.	G	A	87	PASS	VDB=0.755668;SGB=-0.676189;RPB=0.999862;MQB=1;BQB=0.00255094;MQ0F=0;ICB=1;HOB=0.5;MQ=60;MQSB=1;DP=154;DP4=1,93,0,58;AN=12;AC=6	GT:PL	0/1:96,0,150	0/1:115,0,153	./.:.	./.:.	./.:.	./.:.	./.:.	./.:.	./.:.	./.:.	./.:.	./.:.	./.:.	./.:.	./.:.	./.:.	./.:.	./.:.	./.:.	./.:.	./.:.	0/1:109,0,149	0/1:120,0,184	0/1:99,0,118	0/1:90,0,75
1	11190646	.	G	A	222	PASS	VDB=0.685372;SGB=-0.693139;RPB=0.596013;MQB=1;MQSB=1;BQB=0.599052;MQ0F=0;ICB=1;HOB=0.5;MQ=60;DP=817;DP4=247,150,247,133;AN=24;AC=12	GT:PL	./.:.	./.:.	0/1:255,0,255	0/1:75,0,131	0/1:255,0,255	0/1:207,0,255	./.:.	./.:.	./.:.	./.:.	./.:.	./.:.	./.:.	0/1:255,0,255	0/1:255,0,255	0/1:255,0,255	0/1:255,0,255	0/1:255,0,255	0/1:255,0,255	./.:.	./.:.	./.:.	./.:.	0/1:255,0,255	0/1:255,0,255
1	11193401	.	A	C	94	PASS	VDB=0.0542345;SGB=-0.692717;RPB=0.909573;MQB=1;BQB=2.71287e-07;MQ0F=0;ICB=1;HOB=0.5;MQ=60;DP=247;DP4=0,130,0,113;AN=10;AC=5	GT:PL	0/1:120,0,152	0/1:127,0,153	./.:.	./.:.	./.:.	./.:.	./.:.	./.:.	./.:.	./.:.	./.:.	./.:.	./.:.	./.:.	./.:.	./.:.	./.:.	./.:.	./.:.	./.:.	./.:.	0/1:112,0,153	0/1:124,0,153	0/1:113,0,130	./.:.
1	11193406	.	C	T	96	PASS	VDB=0.0668215;SGB=-0.692717;RPB=0.807431;MQB=1;BQB=2.54271e-06;MQ0F=0;ICB=1;HOB=0.5;MQ=60;DP=233;DP4=0,128,0,99;AN=10;AC=5	GT:PL	0/1:119,0,164	0/1:123,0,166	./.:.	./.:.	./.:.	./.:.	./.:.	./.:.	./.:.	./.:.	./.:.	./.:.	./.:.	./.:.	./.:.	./.:.	./.:.	./.:.	./.:.	./.:.	./.:.	0/1:102,0,164	0/1:129,0,164	0/1:104,0,144	./.:.
1	11193408	.	C	T	107	PASS	VDB=0.0702105;SGB=-0.692717;RPB=0.673152;MQB=1;BQB=1.83783e-06;MQ0F=0;ICB=1;HOB=0.5;MQ=60;DP=225;DP4=0,124,0,97;AN=10;AC=5	GT:PL	0/1:137,0,126	0/1:140,0,126	./.:.	./.:.	./.:.	./.:.	./.:.	./.:.	./.:.	./.:.	./.:.	./.:.	./.:.	./.:.	./.:.	./.:.	./.:.	./.:.	./.:.	./.:.	./.:.	0/1:112,0,123	0/1:140,0,127	0/1:113,0,111	./.:.
1	11194591	.	G	A	222	PASS	VDB=0.432142;SGB=-0.693146;RPB=0.99979;MQB=1;MQSB=1;BQB=0.0136883;MQ0F=0;ICB=1;HOB=0.5;MQ=60;DP=418;DP4=34,169,43,150;AN=12;AC=6	GT:PL	0/1:255,0,255	0/1:255,0,255	./.:.	./.:.	./.:.	./.:.	./.:.	./.:.	./.:.	./.:.	./.:.	./.:.	./.:.	./.:.	./.:.	./.:.	./.:.	./.:.	./.:.	./.:.	./.:.	0/1:255,0,255	0/1:255,0,255	0/1:230,0,122	0/1:221,0,240
1	11205058	.	C	T	228	PASS	VDB=0.330285;SGB=-0.693147;RPB=0.72597;MQB=1;MQSB=1;BQB=0.991097;MQ0F=0;ICB=1;HOB=0.5;MQ=60;DP=3719;DP4=523,661,1045,1250;AN=46;AC=32	GT:PL	0/1:255,0,255	0/1:255,0,255	0/1:255,0,255	0/1:219,0,156	0/1:255,0,255	0/1:255,0,255	1/1:255,255,0	1/1:255,255,0	1/1:255,255,0	1/1:255,255,0	1/1:255,255,0	1/1:255,255,0	1/1:255,255,0	0/1:255,0,255	0/1:255,0,255	0/1:255,0,255	0/1:255,0,255	0/1:255,0,255	0/1:255,0,255	1/1:255,255,0	1/1:255,255,0	0/1:255,0,255	0/1:255,0,255	./.:.	./.:.
1	11206690	.	A	T	222	PASS	VDB=0.736067;SGB=-0.693147;RPB=0.254263;MQB=1;MQSB=1;BQB=0.656542;MQ0F=0;ICB=1;HOB=0.5;MQ=60;DP=543;DP4=182,94,156,82;AN=12;AC=6	GT:PL	0/1:255,0,255	0/1:255,0,255	./.:.	./.:.	./.:.	./.:.	./.:.	./.:.	./.:.	./.:.	./.:.	./.:.	./.:.	./.:.	./.:.	./.:.	./.:.	./.:.	./.:.	./.:.	./.:.	0/1:255,0,255	0/1:255,0,255	0/1:255,0,253	0/1:202,0,236
1	11227360	.	G	T	105	PASS	VDB=0.197353;SGB=-0.662043;RPB=0.907354;MQB=1;BQB=0.00853236;MQ0F=0;ICB=1;HOB=0.5;MQ=60;DP=105;DP4=51,0,53,0;AN=10;AC=5	GT:PL	0/1:108,0,159	0/1:138,0,121	./.:.	./.:.	./.:.	./.:.	./.:.	./.:.	./.:.	./.:.	./.:.	./.:.	./.:.	./.:.	./.:.	./.:.	./.:.	./.:.	./.:.	./.:.	./.:.	0/1:111,0,145	0/1:120,0,151	./.:.	0/1:72,0,70
1	11227365	.	C	T	106	PASS	VDB=0.256733;SGB=-0.670168;RPB=0.84246;MQB=1;BQB=0.00970195;MQ0F=0;ICB=1;HOB=0.5;MQ=60;DP=108;DP4=53,0,54,0;AN=10;AC=5	GT:PL	0/1:114,0,148	0/1:139,0,112	./.:.	./.:.	./.:.	./.:.	./.:.	./.:.	./.:.	./.:.	./.:.	./.:.	./.:.	./.:.	./.:.	./.:.	./.:.	./.:.	./.:.	./.:.	./.:.	0/1:117,0,140	0/1:125,0,142	./.:.	0/1:65,0,94
1	11253844	.	C	T	130	PASS	VDB=0.187617;SGB=-0.692067;RPB=0.774095;MQB=1;MQSB=1;BQB=0.000191495;MQ0F=0;ICB=1;HOB=0.5;MQ=60;DP=216;DP4=2,118,1,86;AN=12;AC=6	GT:PL	0/1:118,0,193	0/1:137,0,189	./.:.	./.:.	./.:.	./.:.	./.:.	./.:.	./.:.	./.:.	./.:.	./.:.	./.:.	./.:.	./.:.	./.:.	./.:.	./.:.	./.:.	./.:.	./.:.	0/1:118,0,159	0/1:118,0,156	0/1:112,0,117	0/1:163,0,144
1	11254843	.	T	C	222	PASS	VDB=0.309942;SGB=-0.693147;RPB=0.180679;MQB=1;MQSB=1;BQB=0.068454;MQ0F=0;ICB=1;HOB=0.5;MQ=60;DP=390;DP4=136,54,130,53;AN=12;AC=6	GT:PL	0/1:255,0,255	0/1:255,0,255	./.:.	./.:.	./.:.	./.:.	./.:.	./.:.	./.:.	./.:.	./.:.	./.:.	./.:.	./.:.	./.:.	./.:.	./.:.	./.:.	./.:.	./.:.	./.:.	0/1:255,0,255	0/1:255,0,255	0/1:242,0,203	0/1:255,0,172
1	11255008	.	T	C	222	PASS	VDB=0.43774;SGB=-0.693147;RPB=0.792177;MQB=1;MQSB=1;BQB=0.216823;MQ0F=0;ICB=1;HOB=0.5;MQ=60;DP=382;DP4=63,118,63,117;AN=12;AC=6	GT:PL	0/1:255,0,255	0/1:255,0,255	./.:.	./.:.	./.:.	./.:.	./.:.	./.:.	./.:.	./.:.	./.:.	./.:.	./.:.	./.:.	./.:.	./.:.	./.:.	./.:.	./.:.	./.:.	./.:.	0/1:253,0,255	0/1:255,0,255	0/1:165,0,176	0/1:221,0,227
1	11264828	.	A	C	98	PASS	VDB=0.610077;SGB=-0.676189;RPB=0.726331;MQB=1;BQB=0.00154162;MQ0F=0;ICB=1;HOB=0.5;MQ=60;MQSB=1;DP=80;DP4=1,43,0,33;AN=10;AC=5	GT:PL	0/1:131,0,135	0/1:112,0,138	./.:.	./.:.	./.:.	./.:.	./.:.	./.:.	./.:.	./.:.	./.:.	./.:.	./.:.	./.:.	./.:.	./.:.	./.:.	./.:.	./.:.	./.:.	./.:.	0/1:120,0,87	0/1:103,0,131	./.:.	0/1:74,0,40
1	11272991	.	G	A	188	PASS	VDB=0.125803;SGB=-0.688148;RPB=0.191008;MQB=1;MQSB=1;BQB=0.00512577;MQ0F=0;ICB=1;HOB=0.5;MQ=60;DP=67;DP4=6,33,4,24;AN=4;AC=2	GT:PL	./.:.	./.:.	./.:.	./.:.	./.:.	./.:.	./.:.	./.:.	0/1:221,0,236	0/1:140,0,255	./.:.	./.:.	./.:.	./.:.	./.:.	./.:.	./.:.	./.:.	./.:.	./.:.	./.:.	./.:.	./.:.	./.:.	./.:.
1	11273418	.	T	G	106	PASS	VDB=0.358309;SGB=-0.616816;RPB=0.231146;MQB=0.924584;BQB=0.115573;MQ0F=0;ICB=1;HOB=0.5;MQ=60;MQSB=1;DP=26;DP4=11,0,14,1;AN=6;AC=3	GT:PL	0/1:119,0,57	./.:.	./.:.	./.:.	./.:.	./.:.	./.:.	./.:.	./.:.	./.:.	./.:.	./.:.	./.:.	./.:.	./.:.	./.:.	./.:.	./.:.	./.:.	./.:.	./.:.	0/1:67,0,93	0/1:139,0,57	./.:.	./.:.
1	11273736	.	G	A	84	PASS	VDB=0.204971;SGB=-0.636426;RPB=0.896474;MQB=0.95494;MQSB=1;BQB=0.584657;MQ0F=0;ICB=1;HOB=0.5;MQ=60;DP=22;DP4=1,8,1,12;AN=4;AC=2	GT:PL	./.:.	./.:.	./.:.	./.:.	0/1:106,0,106	0/1:117,0,82	./.:.	./.:.	./.:.	./.:.	./.:.	./.:.	./.:.	./.:.	./.:.	./.:.	./.:.	./.:.	./.:.	./.:.	./.:.	./.:.	./.:.	./.:.	./.:.
1	11276126	.	A	AT	182	PASS	INDEL;IDV=24;IMF=0.489796;VDB=0.379365;SGB=-0.692831;MQSB=1;MQ0F=0;ICB=1;HOB=0.5;MQ=60;DP=218;DP4=97,1,117,2;AN=12;AC=6	GT:PL	0/1:209,0,165	0/1:179,0,195	./.:.	./.:.	./.:.	./.:.	./.:.	./.:.	./.:.	./.:.	./.:.	./.:.	./.:.	./.:.	./.:.	./.:.	./.:.	./.:.	./.:.	./.:.	./.:.	0/1:184,0,148	0/1:215,0,152	0/1:156,0,95	0/1:161,0,82
1	11288758	.	G	A	228	PASS	VDB=0.00117609;SGB=-0.693147;MQSB=1;MQ0F=0;MQ=60;RPB=0.879951;MQB=1;BQB=2.29444e-07;ICB=1;HOB=0.5;DP=860;DP4=164,35,558,67;AN=50;AC=38	GT:PL	1/1:255,166,0	1/1:255,187,0	0/1:211,0,125	0/1:109,0,194	0/1:150,0,186	0/1:113,0,212	1/1:255,84,0	1/1:255,75,0	1/1:255,72,0	1/1:255,81,0	1/1:247,87,0	1/1:255,144,0	1/1:243,96,0	0/1:158,0,255	0/1:202,0,217	0/1:210,0,207	0/1:136,0,221	0/1:147,0,213	0/1:174,0,254	1/1:249,96,0	1/1:246,90,0	1/1:255,114,0	1/1:255,135,0	0/1:156,0,184	0/1:82,0,227
1	11292666	.	T	A	171	PASS	VDB=0.0346295;SGB=-0.690438;RPB=0.999803;MQB=1;MQSB=1;BQB=1.42857e-05;MQ0F=0;ICB=1;HOB=0.5;MQ=60;DP=334;DP4=4,101,8,212;AN=44;AC=31	GT:PL	0/1:124,0,157	0/1:131,0,162	0/1:123,0,37	./.:.	0/1:116,0,152	0/1:92,0,78	1/1:173,48,0	1/1:144,18,0	1/1:198,51,0	1/1:123,18,0	1/1:168,42,0	1/1:163,48,0	1/1:149,33,0	0/1:76,0,99	0/1:85,0,97	0/1:97,0,51	0/1:68,0,115	0/1:97,0,109	0/1:135,0,42	1/1:148,39,0	1/1:138,33,0	0/1:149,0,105	0/1:135,0,165	./.:.	./.:.
1	11294474	.	T	A	192	PASS	VDB=0.138212;SGB=-0.693136;MQ0F=0;MQ=60;MQSB=1;RPB=0.253351;MQB=0.95494;BQB=0.6821;ICB=1;HOB=0.5;DP=458;DP4=1,77,7,337;AN=46;AC=36	GT:PL	1/1:173,105,0	1/1:197,87,0	0/1:117,0,109	./.:.	./.:.	0/1:90,0,115	1/1:186,54,0	1/1:148,27,0	1/1:183,48,0	1/1:175,66,0	1/1:219,51,0	1/1:188,66,0	1/1:146,19,0	0/1:171,0,99	0/1:81,0,154	0/1:149,0,106	0/1:125,0,73	0/1:157,0,122	0/1:125,0,121	1/1:188,48,0	1/1:177,36,0	1/1:173,57,0	1/1:204,87,0	0/1:110,0,95	0/1:81,0,121
1	11298739	.	T	C	171	PASS	VDB=0.420308;SGB=-0.692352;RPB=0.76194;MQB=1;MQSB=1;BQB=1.77843e-05;MQ0F=0;ICB=1;HOB=0.5;MQ=60;DP=158;DP4=4,81,6,57;AN=12;AC=6	GT:PL	0/1:204,0,234	0/1:168,0,102	./.:.	./.:.	./.:.	./.:.	./.:.	./.:.	./.:.	./.:.	./.:.	./.:.	./.:.	./.:.	./.:.	./.:.	./.:.	./.:.	./.:.	./.:.	./.:.	0/1:171,0,141	0/1:161,0,138	0/1:82,0,123	0/1:137,0,116
1	11298790	.	T	C	228	PASS	VDB=0.0121117;SGB=-0.693097;MQ0F=0;MQ=60;RPB=0.908075;MQB=1;BQB=0.0897512;ICB=1;HOB=0.5;MQSB=1;DP=272;DP4=2,45,4,207;AN=46;AC=37	GT:PL	1/1:199,90,0	1/1:178,39,0	0/1:134,0,82	./.:.	0/1:85,0,54	0/1:107,0,71	1/1:164,21,0	1/1:195,36,0	1/1:187,27,0	1/1:145,18,0	1/1:151,21,0	1/1:255,51,0	1/1:199,39,0	0/1:70,0,121	0/1:136,0,100	1/1:206,16,0	0/1:125,0,33	0/1:114,0,78	0/1:90,0,118	1/1:160,24,0	1/1:173,33,0	1/1:129,15,0	1/1:209,36,0	./.:.	0/1:90,0,70
1	11301714	.	A	G	228	PASS	VDB=0.0339866;SGB=-0.693147;MQSB=1;MQ0F=0;MQ=60;RPB=1;MQB=1;BQB=1;ICB=1;HOB=0.5;DP=2442;DP4=348,220,959,705;AN=50;AC=38	GT:PL	1/1:255,255,0	1/1:255,255,0	0/1:255,0,255	0/1:255,0,255	0/1:255,0,255	0/1:255,0,255	1/1:255,190,0	1/1:255,190,0	1/1:255,178,0	1/1:255,187,0	1/1:255,193,0	1/1:255,223,0	1/1:255,126,0	0/1:255,0,255	0/1:255,0,255	0/1:255,0,255	0/1:213,0,255	0/1:255,0,255	0/1:255,0,255	1/1:255,253,0	1/1:255,238,0	1/1:255,255,0	1/1:255,255,0	0/1:255,0,255	0/1:255,0,255
1	11301841	.	C	A	135	PASS	VDB=0.756627;SGB=-0.692976;RPB=0.842057;MQB=1;BQB=1.76616e-08;MQ0F=0;ICB=1;HOB=0.5;MQ=60;MQSB=1;DP=240;DP4=1,129,1,105;AN=12;AC=6	GT:PL	0/1:128,0,160	0/1:130,0,162	./.:.	./.:.	./.:.	./.:.	./.:.	./.:.	./.:.	./.:.	./.:.	./.:.	./.:.	./.:.	./.:.	./.:.	./.:.	./.:.	./.:.	./.:.	./.:.	0/1:168,0,150	0/1:113,0,196	0/1:121,0,104	0/1:101,0,155
1	11303153	.	C	A	119	PASS	VDB=0.180626;SGB=-0.686358;RPB=0.713115;MQB=1;MQSB=1;BQB=0.00030447;MQ0F=0;ICB=1;HOB=0.5;MQ=60;DP=126;DP4=62,2,60,1;AN=10;AC=5	GT:PL	0/1:113,0,185	0/1:152,0,155	./.:.	./.:.	./.:.	./.:.	./.:.	./.:.	./.:.	./.:.	./.:.	./.:.	./.:.	./.:.	./.:.	./.:.	./.:.	./.:.	./.:.	./.:.	./.:.	./.:.	0/1:117,0,145	0/1:114,0,95	0/1:92,0,144
1	11316244	.	C	G	222	PASS	VDB=0.246937;SGB=-0.693147;RPB=0.515047;MQB=1;MQSB=1;BQB=0.000447167;MQ0F=0;ICB=1;HOB=0.5;MQ=60;DP=214;DP4=27,69,21,81;AN=4;AC=2	GT:PL	./.:.	./.:.	./.:.	./.:.	./.:.	./.:.	./.:.	./.:.	./.:.	./.:.	./.:.	./.:.	./.:.	./.:.	./.:.	./.:.	./.:.	./.:.	./.:.	./.:.	./.:.	0/1:255,0,255	0/1:255,0,255	./.:.	./.:.
1	11317310	.	C	T	113	PASS	VDB=0.467619;SGB=-0.690438;RPB=0.5234;MQB=1;MQSB=1;BQB=0.000135349;MQ0F=0;ICB=1;HOB=0.5;MQ=60;DP=161;DP4=7,71,1,74;AN=12;AC=6	GT:PL	0/1:133,0,179	0/1:145,0,134	./.:.	./.:.	./.:.	./.:.	./.:.	./.:.	./.:.	./.:.	./.:.	./.:.	./.:.	./.:.	./.:.	./.:.	./.:.	./.:.	./.:.	./.:.	./.:.	0/1:146,0,181	0/1:106,0,125	0/1:133,0,72	0/1:70,0,149
1	11317320	.	C	T	220	PASS	VDB=0.0857044;SGB=-0.692914;RPB=0.631018;MQB=1;MQSB=1;BQB=4.60018e-07;MQ0F=0;ICB=1;HOB=0.5;MQ=60;DP=392;DP4=6,116,15,236;AN=44;AC=31	GT:PL	0/1:177,0,117	0/1:125,0,118	0/1:128,0,102	./.:.	0/1:84,0,112	0/1:119,0,87	1/1:183,39,0	1/1:181,30,0	1/1:247,45,0	1/1:164,21,0	1/1:221,48,0	1/1:219,42,0	1/1:177,45,0	0/1:106,0,108	0/1:101,0,124	0/1:105,0,79	0/1:162,0,147	0/1:197,0,153	0/1:122,0,103	1/1:161,42,0	1/1:245,57,0	0/1:136,0,128	0/1:129,0,82	./.:.	./.:.
1	11318763	.	C	G	217	PASS	VDB=0.965628;SGB=-0.692067;RPB=0.940432;MQB=1;MQSB=1;BQB=0.00691039;MQ0F=0;ICB=1;HOB=0.5;MQ=60;DP=301;DP4=4,78,4,209;AN=42;AC=30	GT:PL	0/1:181,0,186	0/1:145,0,156	0/1:112,0,136	./.:.	0/1:76,0,106	0/1:95,0,113	1/1:187,27,0	1/1:178,27,0	1/1:204,33,0	1/1:194,36,0	1/1:244,36,0	1/1:183,27,0	1/1:226,36,0	0/1:127,0,81	0/1:123,0,116	./.:.	0/1:153,0,19	0/1:113,0,133	0/1:153,0,74	1/1:174,36,0	1/1:185,54,0	0/1:148,0,122	0/1:147,0,162	./.:.	./.:.
1	11319587	.	A	G	172	PASS	VDB=0.24063;SGB=-0.590765;RPB=0.594648;MQB=1;BQB=0.924401;MQ0F=0;ICB=1;HOB=0.5;MQ=60;MQSB=1;DP=172;DP4=0,41,1,112;AN=32;AC=25	GT:PL	./.:.	0/1:84,0,143	./.:.	./.:.	0/1:103,0,61	./.:.	1/1:165,21,0	1/1:175,27,0	1/1:177,24,0	1/1:142,18,0	1/1:173,24,0	1/1:199,36,0	1/1:168,24,0	./.:.	0/1:73,0,106	0/1:102,0,49	./.:.	./.:.	0/1:129,0,123	1/1:121,15,0	1/1:140,21,0	0/1:135,0,110	0/1:139,0,99	./.:.	./.:.
1	14042309	.	G	A	126	PASS	VDB=0.259208;SGB=-0.662043;RPB=0.176873;MQB=1;MQSB=1;BQB=0.000849019;MQ0F=0;ICB=1;HOB=0.5;MQ=60;DP=64;DP4=1,29,1,28;AN=8;AC=4	GT:PL	0/1:113,0,190	0/1:159,0,88	./.:.	./.:.	./.:.	./.:.	./.:.	./.:.	./.:.	./.:.	./.:.	./.:.	./.:.	./.:.	./.:.	./.:.	./.:.	0/1:82,0,116	0/1:111,0,127	./.:.	./.:.	./.:.	./.:.	./.:.	./.:.
1	14049383	.	G	T	222	PASS	VDB=0.312118;SGB=-0.693145;RPB=0.999194;MQB=1;MQSB=1;BQB=1.15624e-06;MQ0F=0;ICB=1;HOB=0.5;MQ=60;DP=193;DP4=45,49,31,58;AN=4;AC=2	GT:PL	./.:.	./.:.	./.:.	./.:.	./.:.	./.:.	./.:.	./.:.	./.:.	./.:.	./.:.	./.:.	./.:.	./.:.	./.:.	./.:.	./.:.	./.:.	./.:.	./.:.	./.:.	0/1:255,0,255	0/1:255,0,255	./.:.	./.:.
1	14057478	.	C	T	222	PASS	VDB=0.108243;SGB=-0.693147;RPB=0.999385;MQB=1;MQSB=1;BQB=0.000133455;MQ0F=0;ICB=1;HOB=0.5;MQ=59;DP=420;DP4=153,51,134,51;AN=4;AC=2	GT:PL	./.:.	./.:.	./.:.	./.:.	./.:.	./.:.	./.:.	./.:.	./.:.	./.:.	./.:.	./.:.	./.:.	./.:.	./.:.	./.:.	./.:.	./.:.	./.:.	./.:.	./.:.	0/1:255,0,255	0/1:255,0,255	./.:.	./.:.
1	14059395	.	T	C	222	PASS	VDB=0.116195;SGB=-0.688148;RPB=0.528337;MQB=1;MQSB=1;BQB=0.740818;MQ0F=0;ICB=1;HOB=0.5;MQ=60;DP=135;DP4=9,50,9,61;AN=16;AC=8	GT:PL	0/1:255,0,183	0/1:137,0,210	0/1:93,0,194	./.:.	./.:.	./.:.	./.:.	./.:.	./.:.	./.:.	./.:.	./.:.	./.:.	./.:.	./.:.	./.:.	./.:.	0/1:189,0,82	0/1:221,0,99	0/1:112,0,61	0/1:160,0,66	./.:.	./.:.	./.:.	0/1:91,0,134
1	14096635	.	A	T	173	PASS	VDB=0.078438;SGB=-0.636426;RPB=0.0857407;MQB=0.966012;MQSB=1;BQB=0.30295;MQ0F=0;ICB=1;HOB=0.5;MQ=60;DP=84;DP4=23,1,52,3;AN=10;AC=7	GT:PL	./.:.	./.:.	./.:.	./.:.	./.:.	./.:.	./.:.	./.:.	0/1:140,0,123	./.:.	./.:.	./.:.	./.:.	1/1:200,39,0	1/1:159,30,0	./.:.	./.:.	0/1:162,0,116	0/1:160,0,130	./.:.	./.:.	./.:.	./.:.	./.:.	./.:.
1	14096821	.	T	C	222	PASS	VDB=0.390801;SGB=-0.692914;RPB=0.907738;MQB=1;MQSB=1;BQB=0.0221748;MQ0F=0;ICB=1;HOB=0.5;MQ=60;DP=279;DP4=32,107,32,94;AN=18;AC=9	GT:PL	0/1:255,0,255	0/1:255,0,255	0/1:239,0,230	./.:.	./.:.	./.:.	./.:.	./.:.	./.:.	./.:.	./.:.	./.:.	./.:.	./.:.	./.:.	./.:.	./.:.	0/1:219,0,241	0/1:150,0,244	0/1:129,0,158	0/1:75,0,199	./.:.	./.:.	0/1:156,0,138	0/1:97,0,149
1	14099574	.	G	A	144	PASS	VDB=0.619273;SGB=-0.676189;RPB=0.647477;MQB=0.916882;MQSB=1;BQB=9.46012e-05;MQ0F=0;ICB=1;HOB=0.5;MQ=59;DP=220;DP4=114,1,94,2;AN=8;AC=4	GT:PL	./.:.	./.:.	./.:.	./.:.	./.:.	./.:.	./.:.	./.:.	./.:.	./.:.	./.:.	./.:.	./.:.	0/1:111,0,227	0/1:145,0,166	./.:.	./.:.	0/1:133,0,184	0/1:177,0,175	./.:.	./.:.	./.:.	./.:.	./.:.	./.:.
1	14099763	.	C	T	211	PASS	VDB=0.812263;SGB=-0.693147;RPB=0.766165;MQB=1;BQB=8.95e-13;MQ0F=0;ICB=1;HOB=0.5;MQ=60;MQSB=1;DP=756;DP4=6,241,9,471;AN=26;AC=17	GT:PL	0/1:136,0,168	0/1:244,0,172	0/1:170,0,217	./.:.	./.:.	./.:.	./.:.	./.:.	0/1:206,0,189	0/1:177,0,174	./.:.	./.:.	./.:.	1/1:188,117,0	1/1:185,144,0	./.:.	./.:.	1/1:215,169,0	1/1:189,190,0	0/1:203,0,176	0/1:124,0,183	./.:.	./.:.	0/1:127,0,183	0/1:128,0,145
1	14105049	.	C	A	222	PASS	VDB=0.589387;SGB=-0.693147;RPB=0.219455;MQB=1;MQSB=1;BQB=0.212594;MQ0F=0;ICB=1;HOB=0.5;MQ=60;DP=426;DP4=113,92,106,86;AN=4;AC=2	GT:PL	./.:.	./.:.	./.:.	./.:.	./.:.	./.:.	./.:.	./.:.	./.:.	./.:.	./.:.	./.:.	./.:.	./.:.	./.:.	./.:.	./.:.	./.:.	./.:.	./.:.	./.:.	0/1:255,0,255	0/1:255,0,255	./.:.	./.:.
1	14105121	.	T	TGAA	222	PASS	INDEL;IDV=45;IMF=0.217391;VDB=1.37484e-11;SGB=-0.693147;MQSB=1;MQ0F=0;ICB=1;HOB=0.5;MQ=60;DP=420;DP4=83,72,71,70;AN=4;AC=2	GT:PL	./.:.	./.:.	./.:.	./.:.	./.:.	./.:.	./.:.	./.:.	./.:.	./.:.	./.:.	./.:.	./.:.	./.:.	./.:.	./.:.	./.:.	./.:.	./.:.	./.:.	./.:.	0/1:255,0,255	0/1:255,0,255	./.:.	./.:.
1	14105129	.	A	AAGG	126	PASS	INDEL;IDV=1;IMF=0.00483092;VDB=0.0478975;SGB=-0.693147;MQSB=0.992849;MQ0F=0;ICB=1;HOB=0.5;MQ=59;DP=207;DP4=66,59,29,21;AN=2;AC=1	GT:PL	./.:.	./.:.	./.:.	./.:.	./.:.	./.:.	./.:.	./.:.	./.:.	./.:.	./.:.	./.:.	./.:.	./.:.	./.:.	./.:.	./.:.	./.:.	./.:.	./.:.	./.:.	./.:.	0/1:161,0,255	./.:.	./.:.
1	14105136	.	AGAT	A	222	PASS	INDEL;IDV=32;IMF=0.246154;VDB=2.68549e-08;SGB=-0.693127;MQSB=1;MQ0F=0;ICB=1;HOB=0.5;MQ=60;DP=287;DP4=61,40,48,33;AN=4;AC=2	GT:PL	./.:.	./.:.	./.:.	./.:.	./.:.	./.:.	./.:.	./.:.	./.:.	./.:.	./.:.	./.:.	./.:.	./.:.	./.:.	./.:.	./.:.	0/1:255,0,255	0/1:255,0,255	./.:.	./.:.	./.:.	./.:.	./.:.	./.:.
1	14105139	.	T	A	228	PASS	VDB=1.12156e-05;SGB=-0.693147;RPB=0.13956;MQB=1;MQSB=1;BQB=0.0327098;MQ0F=0;ICB=1;HOB=0.5;MQ=60;DP=2176;DP4=466,401,491,421;AN=30;AC=19	GT:PL	0/1:255,0,255	0/1:255,0,255	0/1:255,0,255	0/1:69,0,184	./.:.	./.:.	./.:.	./.:.	0/1:255,0,255	0/1:255,0,255	./.:.	./.:.	./.:.	1/1:255,229,0	1/1:255,255,0	./.:.	./.:.	1/1:255,196,0	1/1:255,208,0	0/1:255,0,255	0/1:255,0,255	0/1:88,0,255	./.:.	0/1:255,0,255	0/1:255,0,255
1	14105291	.	G	A	222	PASS	VDB=0.105356;SGB=-0.693147;RPB=0.223339;MQB=0.991897;MQSB=0.990233;BQB=2.58082e-17;MQ0F=0;ICB=1;HOB=0.5;MQ=59;DP=692;DP4=189,184,151,127;AN=8;AC=4	GT:PL	./.:.	./.:.	./.:.	./.:.	./.:.	./.:.	./.:.	./.:.	./.:.	./.:.	./.:.	./.:.	./.:.	0/1:255,0,255	0/1:255,0,255	./.:.	./.:.	0/1:255,0,255	0/1:255,0,255	./.:.	./.:.	./.:.	./.:.	./.:.	./.:.
1	14105298	.	G	A	228	PASS	VDB=0.034836;SGB=-0.693147;RPB=0.835996;MQB=1;MQSB=1;BQB=7.83629e-17;MQ0F=0;ICB=1;HOB=0.5;MQ=60;DP=2597;DP4=515,436,781,679;AN=28;AC=18	GT:PL	0/1:255,0,255	0/1:255,0,255	0/1:255,0,255	0/1:81,0,194	./.:.	./.:.	./.:.	./.:.	0/1:255,0,255	0/1:255,0,255	./.:.	./.:.	./.:.	1/1:255,255,0	1/1:255,255,0	./.:.	./.:.	1/1:255,255,0	1/1:255,255,0	0/1:255,0,255	0/1:255,0,255	./.:.	./.:.	0/1:255,0,255	0/1:255,0,255
1	14105382	.	T	C	222	PASS	VDB=0.334484;SGB=-0.693147;RPB=0.808845;MQB=1;MQSB=1;BQB=2.98932e-20;MQ0F=0;ICB=1;HOB=0.5;MQ=60;DP=510;DP4=122,124,93,142;AN=4;AC=2	GT:PL	./.:.	./.:.	./.:.	./.:.	./.:.	./.:.	./.:.	./.:.	./.:.	./.:.	./.:.	./.:.	./.:.	./.:.	./.:.	./.:.	./.:.	./.:.	./.:.	./.:.	./.:.	0/1:255,0,255	0/1:255,0,255	./.:.	./.:.
1	14105639	.	G	A	222	PASS	VDB=0.239382;SGB=-0.693147;RPB=0.414334;MQB=1;MQSB=1;BQB=9.33905e-07;MQ0F=0;ICB=1;HOB=0.5;MQ=60;DP=220;DP4=58,36,66,49;AN=4;AC=2	GT:PL	./.:.	./.:.	./.:.	./.:.	./.:.	./.:.	./.:.	./.:.	./.:.	./.:.	./.:.	./.:.	./.:.	./.:.	./.:.	./.:.	./.:.	./.:.	./.:.	./.:.	./.:.	0/1:255,0,255	0/1:255,0,255	./.:.	./.:.
1	14105856	.	A	G	222	PASS	VDB=0.066477;SGB=-0.693147;RPB=0.47929;MQB=1;MQSB=1;BQB=1.03981e-06;MQ0F=0;ICB=1;HOB=0.5;MQ=60;DP=464;DP4=105,124,84,117;AN=4;AC=2	GT:PL	./.:.	./.:.	./.:.	./.:.	./.:.	./.:.	./.:.	./.:.	./.:.	./.:.	./.:.	./.:.	./.:.	./.:.	./.:.	./.:.	./.:.	./.:.	./.:.	./.:.	./.:.	0/1:255,0,255	0/1:255,0,255	./.:.	./.:.
1	14105922	.	G	A	222	PASS	VDB=0.775483;SGB=-0.693147;RPB=0.953645;MQB=1;MQSB=1;BQB=3.66563e-06;MQ0F=0;ICB=1;HOB=0.5;MQ=60;DP=413;DP4=41,163,40,154;AN=8;AC=4	GT:PL	./.:.	./.:.	./.:.	./.:.	./.:.	./.:.	./.:.	./.:.	./.:.	./.:.	./.:.	./.:.	./.:.	0/1:255,0,255	0/1:255,0,255	./.:.	./.:.	0/1:255,0,255	0/1:255,0,255	./.:.	./.:.	./.:.	./.:.	./.:.	./.:.
1	14105946	.	T	C	222	PASS	VDB=0.0921129;SGB=-0.693147;RPB=0.734211;MQB=1;MQSB=1;BQB=1.02469e-05;MQ0F=0;ICB=1;HOB=0.5;MQ=60;DP=268;DP4=30,106,26,97;AN=4;AC=2	GT:PL	./.:.	./.:.	./.:.	./.:.	./.:.	./.:.	./.:.	./.:.	./.:.	./.:.	./.:.	./.:.	./.:.	./.:.	./.:.	./.:.	./.:.	./.:.	./.:.	./.:.	./.:.	0/1:255,0,255	0/1:255,0,255	./.:.	./.:.
1	14106330	.	C	T	222	PASS	VDB=0.549502;SGB=-0.693147;RPB=0.780242;MQB=1;MQSB=1;BQB=1.05292e-16;MQ0F=0;ICB=1;HOB=0.5;MQ=60;DP=373;DP4=122,61,100,74;AN=4;AC=2	GT:PL	./.:.	./.:.	./.:.	./.:.	./.:.	./.:.	./.:.	./.:.	./.:.	./.:.	./.:.	./.:.	./.:.	./.:.	./.:.	./.:.	./.:.	./.:.	./.:.	./.:.	./.:.	0/1:255,0,255	0/1:255,0,255	./.:.	./.:.
1	14106393	.	A	AACT	102	PASS	INDEL;IDV=1;IMF=0.0114943;VDB=0.0457542;SGB=-0.69168;MQSB=1;MQ0F=0;ICB=1;HOB=0.5;MQ=60;DP=87;DP4=33,24,11,8;AN=2;AC=1	GT:PL	./.:.	./.:.	./.:.	./.:.	./.:.	./.:.	./.:.	./.:.	./.:.	./.:.	./.:.	./.:.	./.:.	./.:.	./.:.	./.:.	./.:.	./.:.	./.:.	./.:.	./.:.	./.:.	./.:.	0/1:137,0,255	./.:.
1	14106394	.	A	ACTC	228	PASS	INDEL;IDV=97;IMF=0.392713;VDB=0.0398499;SGB=-0.693147;MQSB=1;MQ0F=0;ICB=1;HOB=0.5;MQ=60;DP=2275;DP4=468,416,560,581;AN=36;AC=22	GT:PL	0/1:255,0,255	0/1:255,0,255	0/1:255,0,255	0/1:255,0,255	0/1:255,0,255	0/1:255,0,255	./.:.	./.:.	0/1:255,0,255	0/1:255,0,255	./.:.	./.:.	./.:.	1/1:255,255,0	1/1:255,235,0	./.:.	./.:.	1/1:255,255,0	1/1:255,255,0	0/1:255,0,255	0/1:255,0,255	0/1:255,0,255	0/1:255,0,255	0/1:255,0,255	0/1:255,0,255
1	14107135	.	C	G	222	PASS	VDB=0.300043;SGB=-0.693147;RPB=0.160706;MQB=1;MQSB=1;BQB=0.0258061;MQ0F=0;ICB=1;HOB=0.5;MQ=60;DP=318;DP4=88,94,59,54;AN=4;AC=2	GT:PL	./.:.	./.:.	./.:.	./.:.	./.:.	./.:.	./.:.	./.:.	./.:.	./.:.	./.:.	./.:.	./.:.	./.:.	./.:.	./.:.	./.:.	./.:.	./.:.	./.:.	./.:.	0/1:255,0,255	0/1:255,0,255	./.:.	./.:.
1	14107164	.	C	T	222	PASS	VDB=0.742242;SGB=-0.693147;RPB=0.817481;MQB=0.991479;MQSB=0.981035;BQB=0.000760232;MQ0F=0;ICB=1;HOB=0.5;MQ=59;DP=290;DP4=62,101,37,70;AN=4;AC=2	GT:PL	./.:.	./.:.	./.:.	./.:.	./.:.	./.:.	./.:.	./.:.	./.:.	./.:.	./.:.	./.:.	./.:.	./.:.	./.:.	./.:.	./.:.	./.:.	./.:.	./.:.	./.:.	0/1:255,0,255	0/1:255,0,255	./.:.	./.:.
1	14108988	.	A	G	222	PASS	VDB=0.0163065;SGB=-0.693147;RPB=0.874149;MQB=1;MQSB=1;BQB=2.85956e-21;MQ0F=0;ICB=1;HOB=0.5;MQ=60;DP=385;DP4=123,72,100,67;AN=4;AC=2	GT:PL	./.:.	./.:.	./.:.	./.:.	./.:.	./.:.	./.:.	./.:.	./.:.	./.:.	./.:.	./.:.	./.:.	./.:.	./.:.	./.:.	./.:.	./.:.	./.:.	./.:.	./.:.	0/1:255,0,255	0/1:255,0,255	./.:.	./.:.
1	14109114	.	A	G	228	PASS	VDB=0.0726599;SGB=-0.693147;RPB=0.507557;MQB=1;MQSB=1;BQB=0.000647635;MQ0F=0;ICB=1;HOB=0.5;MQ=60;DP=2407;DP4=390,530,521,771;AN=32;AC=20	GT:PL	0/1:255,0,255	0/1:255,0,255	0/1:255,0,255	0/1:196,0,255	./.:.	./.:.	./.:.	./.:.	0/1:255,0,255	0/1:255,0,255	./.:.	./.:.	./.:.	1/1:255,255,0	1/1:255,255,0	./.:.	./.:.	1/1:255,255,0	1/1:255,255,0	0/1:255,0,255	0/1:255,0,255	0/1:255,0,255	0/1:255,0,255	0/1:255,0,255	0/1:255,0,255
1	14109667	.	T	C	222	PASS	VDB=0.878487;SGB=-0.692976;RPB=0.910874;MQB=1;MQSB=1;BQB=0.211905;MQ0F=0;ICB=1;HOB=0.5;MQ=60;DP=92;DP4=15,26,16,32;AN=4;AC=2	GT:PL	./.:.	./.:.	./.:.	./.:.	./.:.	./.:.	./.:.	./.:.	./.:.	./.:.	./.:.	./.:.	./.:.	./.:.	./.:.	./.:.	./.:.	./.:.	./.:.	./.:.	./.:.	0/1:255,0,234	0/1:255,0,255	./.:.	./.:.
1	14109707	.	G	A	139	PASS	VDB=0.712541;SGB=-0.651104;RPB=0.928603;MQB=1;MQSB=1;BQB=0.023274;MQ0F=0;ICB=1;HOB=0.5;MQ=60;DP=33;DP4=2,12,4,14;AN=4;AC=2	GT:PL	./.:.	./.:.	./.:.	./.:.	./.:.	./.:.	./.:.	./.:.	./.:.	./.:.	./.:.	./.:.	./.:.	./.:.	./.:.	./.:.	./.:.	./.:.	./.:.	./.:.	./.:.	./.:.	./.:.	0/1:119,0,192	0/1:172,0,78
1	14113132	.	G	A	222	PASS	VDB=0.256757;SGB=-0.693147;RPB=0.162831;MQB=1;MQSB=1;BQB=3.149e-13;MQ0F=0;ICB=1;HOB=0.5;MQ=60;DP=300;DP4=54,91,55,78;AN=4;AC=2	GT:PL	./.:.	./.:.	./.:.	./.:.	./.:.	./.:.	./.:.	./.:.	./.:.	./.:.	./.:.	./.:.	./.:.	./.:.	./.:.	./.:.	./.:.	./.:.	./.:.	./.:.	./.:.	0/1:255,0,255	0/1:255,0,255	./.:.	./.:.
1	14143003	.	A	G	228	PASS	VDB=0.186323;SGB=-0.693147;MQSB=1;MQ0F=0;MQ=60;RPB=1;MQB=1;BQB=1;ICB=1;HOB=0.5;DP=2509;DP4=159,151,1009,943;AN=50;AC=44	GT:PL	1/1:255,255,0	1/1:255,255,0	1/1:255,255,0	1/1:199,24,0	1/1:255,255,0	1/1:255,184,0	1/1:255,190,0	1/1:255,195,0	1/1:255,211,0	1/1:255,172,0	1/1:255,187,0	1/1:255,255,0	1/1:255,255,0	0/1:255,0,255	0/1:255,0,255	1/1:255,255,0	1/1:255,250,0	0/1:255,0,255	0/1:255,0,255	0/1:255,0,255	0/1:255,0,255	1/1:255,255,0	1/1:255,255,0	1/1:255,255,0	1/1:255,255,0
1	14149505	.	C	A	206	PASS	VDB=0.612322;SGB=-0.692914;RPB=0.0414628;MQB=1;BQB=0.123271;MQ0F=0;ICB=1;HOB=0.5;MQ=60;MQSB=1;DP=330;DP4=76,0,240,4;AN=42;AC=33	GT:PL	0/1:141,0,119	0/1:133,0,144	1/1:168,36,0	./.:.	1/1:161,42,0	1/1:159,39,0	0/1:110,0,153	0/1:113,0,149	0/1:135,0,145	./.:.	1/1:169,27,0	1/1:191,45,0	1/1:233,39,0	./.:.	0/1:118,0,67	1/1:139,18,0	1/1:162,27,0	0/1:120,0,136	./.:.	0/1:132,0,73	0/1:97,0,120	1/1:173,66,0	1/1:204,63,0	1/1:150,30,0	1/1:145,27,0
1	14149601	.	C	T	228	PASS	VDB=0.291836;SGB=-0.693147;RPB=0.470493;MQB=1;MQSB=1;BQB=0.00363665;MQ0F=0;ICB=1;HOB=0.5;MQ=60;DP=1650;DP4=361,87,927,172;AN=50;AC=38	GT:PL	0/1:255,0,255	0/1:255,0,255	1/1:255,255,0	1/1:218,9,0	1/1:255,166,0	1/1:255,144,0	0/1:255,0,255	0/1:254,0,255	0/1:211,0,255	0/1:173,0,255	1/1:255,154,0	1/1:255,220,0	1/1:255,87,0	0/1:222,0,255	0/1:248,0,255	1/1:255,96,0	1/1:241,42,0	0/1:255,0,255	0/1:209,0,255	0/1:255,0,255	0/1:207,0,255	1/1:255,255,0	1/1:255,255,0	1/1:255,157,0	1/1:255,126,0
1	14149622	.	T	C	228	PASS	VDB=0.0258519;SGB=-0.693147;RPB=0.708373;MQB=1;MQSB=1;BQB=0.374487;MQ0F=0;ICB=1;HOB=0.5;MQ=60;DP=1848;DP4=363,132,885,314;AN=50;AC=38	GT:PL	0/1:255,0,255	0/1:255,0,255	1/1:255,255,0	1/1:255,33,0	1/1:255,175,0	1/1:255,160,0	0/1:255,0,255	0/1:255,0,255	0/1:255,0,255	0/1:255,0,255	1/1:255,166,0	1/1:255,235,0	1/1:255,105,0	0/1:255,0,255	0/1:255,0,255	1/1:255,135,0	1/1:255,70,0	0/1:255,0,255	0/1:255,0,255	0/1:255,0,255	0/1:239,0,255	1/1:255,255,0	1/1:255,255,0	1/1:255,163,0	1/1:255,151,0
1	15820312	.	A	G	105	PASS	VDB=0.0981463;SGB=-0.680642;RPB=0.437521;MQB=1;BQB=0.011103;MQ0F=0;ICB=1;HOB=0.5;MQ=60;DP=94;DP4=53,0,37,0;AN=8;AC=4	GT:PL	./.:.	./.:.	./.:.	./.:.	./.:.	./.:.	./.:.	./.:.	./.:.	./.:.	0/1:138,0,138	0/1:91,0,155	0/1:101,0,141	./.:.	./.:.	./.:.	./.:.	./.:.	./.:.	./.:.	./.:.	./.:.	./.:.	0/1:103,0,112	./.:.
1	15820576	.	T	A	200	PASS	VDB=0.106656;SGB=-0.692067;RPB=0.892188;MQB=1;MQSB=1;BQB=0.169997;MQ0F=0;ICB=1;HOB=0.5;MQ=60;DP=302;DP4=7,109,9,166;AN=30;AC=20	GT:PL	0/1:176,0,162	0/1:146,0,215	1/1:215,42,0	./.:.	./.:.	./.:.	0/1:164,0,105	0/1:131,0,91	1/1:227,33,0	1/1:196,33,0	./.:.	./.:.	./.:.	0/1:103,0,186	0/1:129,0,122	./.:.	./.:.	1/1:186,54,0	1/1:176,21,0	./.:.	./.:.	0/1:152,0,181	0/1:213,0,113	0/1:68,0,147	0/1:109,0,120
1	15820607	.	A	G	190	PASS	VDB=0.129862;SGB=-0.636426;RPB=0.760054;MQB=0.95494;MQSB=1;BQB=0.13642;MQ0F=0;ICB=1;HOB=0.5;MQ=60;DP=113;DP4=3,36,8,60;AN=18;AC=10	GT:PL	0/1:184,0,95	0/1:183,0,71	./.:.	./.:.	./.:.	./.:.	./.:.	./.:.	0/1:179,0,7	./.:.	./.:.	./.:.	./.:.	0/1:102,0,159	./.:.	./.:.	./.:.	1/1:166,27,0	./.:.	./.:.	./.:.	0/1:124,0,142	0/1:224,0,63	0/1:90,0,69	0/1:85,0,83
1	15820618	.	A	G	169	PASS	VDB=0.677613;SGB=-0.590765;RPB=0.974597;MQB=0.974597;MQSB=0.924584;BQB=0.0812164;MQ0F=0;ICB=1;HOB=0.5;MQ=60;DP=99;DP4=2,33,7,49;AN=20;AC=12	GT:PL	0/1:152,0,84	0/1:159,0,59	./.:.	./.:.	./.:.	./.:.	0/1:87,0,96	./.:.	1/1:168,15,0	./.:.	./.:.	./.:.	./.:.	0/1:91,0,147	./.:.	./.:.	./.:.	1/1:140,18,0	./.:.	./.:.	./.:.	0/1:117,0,95	0/1:203,0,57	0/1:89,0,72	0/1:76,0,41
1	15822073	.	A	G	172	PASS	VDB=0.933235;SGB=-0.662043;RPB=0.996109;MQB=1;MQSB=1;BQB=0.0208913;MQ0F=0;ICB=1;HOB=0.5;MQ=60;DP=99;DP4=1,27,1,66;AN=20;AC=15	GT:PL	0/1:133,0,141	0/1:134,0,98	1/1:89,9,0	./.:.	./.:.	./.:.	./.:.	./.:.	1/1:183,24,0	1/1:199,27,0	./.:.	./.:.	./.:.	0/1:106,0,80	./.:.	./.:.	./.:.	1/1:151,24,0	1/1:160,24,0	./.:.	./.:.	0/1:91,0,61	./.:.	./.:.	0/1:97,0,81
1	15832383	.	G	T	173	PASS	VDB=0.199737;SGB=-0.689466;RPB=0.978817;MQB=0.950587;BQB=0.00137981;MQ0F=0;ICB=1;HOB=0.5;MQ=59;MQSB=1;DP=290;DP4=106,1,176,2;AN=26;AC=18	GT:PL	0/1:123,0,180	0/1:133,0,152	1/1:171,52,0	./.:.	./.:.	./.:.	./.:.	./.:.	1/1:175,42,0	1/1:160,36,0	./.:.	./.:.	./.:.	0/1:91,0,138	0/1:142,0,135	./.:.	./.:.	1/1:174,66,0	1/1:200,51,0	./.:.	./.:.	0/1:122,0,160	0/1:122,0,157	0/1:76,0,143	0/1:107,0,163
1	15832543	.	T	C	228	PASS	VDB=0.360345;SGB=-0.693147;RPB=0.974894;MQB=1;MQSB=1;BQB=0.414444;MQ0F=0;ICB=1;HOB=0.5;MQ=60;DP=1683;DP4=289,233,566,428;AN=28;AC=19	GT:PL	0/1:255,0,255	0/1:255,0,255	1/1:255,255,0	0/1:255,0,12	./.:.	./.:.	./.:.	./.:.	1/1:255,196,0	1/1:255,247,0	./.:.	./.:.	./.:.	0/1:255,0,255	0/1:255,0,255	./.:.	./.:.	1/1:255,255,0	1/1:255,255,0	./.:.	./.:.	0/1:255,0,255	0/1:255,0,255	0/1:255,0,255	0/1:255,0,255
1	15833345	.	C	T	149	PASS	VDB=0.0447362;SGB=-0.688148;RPB=0.67016;MQB=0.954405;MQSB=1;BQB=0.473944;MQ0F=0;ICB=1;HOB=0.5;MQ=58;DP=54;DP4=22,2,26,1;AN=4;AC=2	GT:PL	./.:.	./.:.	./.:.	./.:.	./.:.	./.:.	0/1:170,0,201	0/1:182,0,169	./.:.	./.:.	./.:.	./.:.	./.:.	./.:.	./.:.	./.:.	./.:.	./.:.	./.:.	./.:.	./.:.	./.:.	./.:.	./.:.	./.:.
1	15834267	.	G	T	133	PASS	VDB=0.909296;SGB=-0.651104;RPB=0.716531;MQB=1;MQSB=0.950952;BQB=0.920044;MQ0F=0;ICB=1;HOB=0.5;MQ=60;DP=26;DP4=7,2,13,3;AN=4;AC=2	GT:PL	./.:.	./.:.	./.:.	./.:.	./.:.	./.:.	./.:.	./.:.	./.:.	./.:.	./.:.	./.:.	./.:.	./.:.	./.:.	./.:.	./.:.	0/1:167,0,57	0/1:106,0,110	./.:.	./.:.	./.:.	./.:.	./.:.	./.:.
1	15834297	.	G	A	228	PASS	VDB=0.072596;SGB=-0.691153;RPB=0.980583;MQB=1;MQSB=1;BQB=0.000476862;MQ0F=0;ICB=1;HOB=0.5;MQ=60;DP=280;DP4=77,9,160,12;AN=26;AC=18	GT:PL	0/1:160,0,219	0/1:187,0,201	1/1:180,60,0	./.:.	./.:.	./.:.	./.:.	./.:.	1/1:210,51,0	1/1:205,33,0	./.:.	./.:.	./.:.	0/1:103,0,139	0/1:104,0,127	./.:.	./.:.	1/1:255,54,0	1/1:191,48,0	./.:.	./.:.	0/1:119,0,143	0/1:128,0,156	0/1:94,0,164	0/1:106,0,125
1	15834491	.	G	A	228	PASS	VDB=0.958048;SGB=-0.693145;RPB=0.873232;MQB=1;MQSB=1;BQB=0.989837;MQ0F=0;ICB=1;HOB=0.5;MQ=60;DP=710;DP4=43,187,91,342;AN=28;AC=20	GT:PL	0/1:255,0,255	0/1:255,0,255	1/1:255,169,0	1/1:187,27,0	./.:.	./.:.	./.:.	./.:.	1/1:255,70,0	1/1:255,48,0	./.:.	./.:.	./.:.	0/1:198,0,213	0/1:230,0,205	./.:.	./.:.	1/1:255,120,0	1/1:255,145,0	./.:.	./.:.	0/1:221,0,255	0/1:255,0,255	0/1:192,0,217	0/1:255,0,255
1	15844615	.	A	G	192	PASS	VDB=0.0219035;SGB=-0.693132;RPB=0.60667;MQB=1;BQB=1.14828e-08;MQ0F=0;ICB=1;HOB=0.5;MQ=60;MQSB=1;DP=477;DP4=160,1,283,4;AN=26;AC=18	GT:PL	0/1:125,0,138	0/1:124,0,146	1/1:219,172,0	./.:.	./.:.	./.:.	./.:.	./.:.	1/1:185,57,0	1/1:204,54,0	./.:.	./.:.	./.:.	0/1:117,0,148	0/1:110,0,151	./.:.	./.:.	1/1:167,78,0	1/1:196,81,0	./.:.	./.:.	0/1:122,0,148	0/1:122,0,145	0/1:106,0,180	0/1:108,0,128
1	15844718	.	G	A	222	PASS	VDB=0.24587;SGB=-0.692831;RPB=0.548482;MQB=1;MQSB=1;BQB=0.000412953;MQ0F=0;ICB=1;HOB=0.5;MQ=60;DP=109;DP4=29,30,25,18;AN=4;AC=2	GT:PL	./.:.	./.:.	./.:.	./.:.	./.:.	./.:.	./.:.	./.:.	./.:.	./.:.	./.:.	./.:.	./.:.	0/1:255,0,255	0/1:255,0,255	./.:.	./.:.	./.:.	./.:.	./.:.	./.:.	./.:.	./.:.	./.:.	./.:.
1	15844926	.	C	T	228	PASS	VDB=0.824313;SGB=-0.693143;RPB=0.541146;MQB=1;MQSB=1;BQB=0.086881;MQ0F=0;ICB=1;HOB=0.5;MQ=60;DP=489;DP4=54,97,90,208;AN=24;AC=17	GT:PL	0/1:255,0,255	0/1:255,0,255	1/1:255,105,0	./.:.	./.:.	./.:.	./.:.	./.:.	1/1:255,114,0	1/1:255,84,0	./.:.	./.:.	./.:.	0/1:240,0,218	0/1:187,0,249	./.:.	./.:.	1/1:255,96,0	1/1:255,75,0	./.:.	./.:.	0/1:206,0,255	0/1:187,0,255	0/1:230,0,255	./.:.
1	15845022	.	C	CTGAG	228	PASS	INDEL;IDV=11;IMF=0.611111;VDB=0.139868;SGB=-0.676189;MQSB=1;MQ0F=0;ICB=1;HOB=0.5;MQ=60;DP=96;DP4=0,21,4,62;AN=16;AC=13	GT:PL	0/1:255,0,209	./.:.	1/1:255,24,0	./.:.	./.:.	./.:.	./.:.	./.:.	1/1:255,39,0	1/1:255,27,0	./.:.	./.:.	./.:.	./.:.	0/1:177,0,163	./.:.	./.:.	1/1:255,24,0	1/1:255,24,0	./.:.	./.:.	0/1:150,0,255	./.:.	./.:.	./.:.
1	15850483	.	G	A	31.3897	PASS	VDB=0.645206;SGB=-0.511536;RPB=0.861511;MQB=0.861511;BQB=0.28717;MQ0F=0;ICB=1;HOB=0.5;MQ=60;DP=7;DP4=3,0,3,0;AN=2;AC=1	GT:PL	./.:.	./.:.	./.:.	./.:.	./.:.	./.:.	./.:.	./.:.	./.:.	./.:.	./.:.	./.:.	./.:.	./.:.	./.:.	./.:.	./.:.	./.:.	./.:.	./.:.	./.:.	./.:.	./.:.	0/1:64,0,75	./.:.
1	15850553	.	C	CGGGGGCG	216	PASS	INDEL;IDV=5;IMF=0.833333;VDB=0.251321;SGB=-0.590765;MQSB=1;MQ0F=0;MQ=60;ICB=1;HOB=0.5;DP=18;DP4=3,2,5,4;AN=6;AC=4	GT:PL	./.:.	./.:.	./.:.	./.:.	./.:.	./.:.	./.:.	./.:.	./.:.	./.:.	./.:.	./.:.	./.:.	./.:.	./.:.	./.:.	./.:.	1/1:243,15,0	./.:.	./.:.	./.:.	./.:.	./.:.	0/1:98,0,98	0/1:105,0,137
1	15850613	.	G	A	223	PASS	VDB=0.611175;SGB=-0.686358;RPB=0.384297;MQB=1;MQSB=1;BQB=0.322557;MQ0F=0;ICB=1;HOB=0.5;MQ=60;DP=210;DP4=47,27,108,11;AN=22;AC=16	GT:PL	0/1:193,0,202	0/1:179,0,255	1/1:250,60,0	./.:.	./.:.	./.:.	./.:.	./.:.	1/1:146,18,0	1/1:133,21,0	./.:.	./.:.	./.:.	./.:.	./.:.	./.:.	./.:.	1/1:188,33,0	1/1:149,27,0	./.:.	./.:.	0/1:164,0,232	0/1:185,0,255	0/1:154,0,112	0/1:93,0,186
1	16199764	.	G	A	129	PASS	VDB=0.294276;SGB=-0.670168;RPB=0.868634;MQB=1;MQSB=1;BQB=0.0880368;MQ0F=0;ICB=1;HOB=0.5;MQ=60;DP=48;DP4=0,24,1,21;AN=4;AC=2	GT:PL	./.:.	./.:.	./.:.	./.:.	./.:.	./.:.	./.:.	./.:.	./.:.	./.:.	./.:.	./.:.	./.:.	0/1:162,0,160	0/1:137,0,175	./.:.	./.:.	./.:.	./.:.	./.:.	./.:.	./.:.	./.:.	./.:.	./.:.
1	16242620	.	C	A	222	PASS	VDB=0.0753336;SGB=-0.693147;RPB=0.323772;MQB=1;MQSB=1;BQB=1.52251e-10;MQ0F=0;ICB=1;HOB=0.5;MQ=60;DP=1158;DP4=514,77,453,51;AN=16;AC=8	GT:PL	./.:.	./.:.	0/1:255,0,255	0/1:127,0,121	./.:.	./.:.	./.:.	./.:.	./.:.	./.:.	./.:.	./.:.	./.:.	0/1:255,0,255	0/1:255,0,255	./.:.	./.:.	0/1:255,0,255	0/1:255,0,255	./.:.	./.:.	./.:.	./.:.	0/1:255,0,255	0/1:238,0,255
1	16245362	.	G	A	98	PASS	VDB=0.316575;SGB=-0.651104;RPB=0.167553;MQB=1;MQSB=1;BQB=0.0189675;MQ0F=0;ICB=1;HOB=0.5;MQ=60;DP=101;DP4=52,5,43,0;AN=10;AC=5	GT:PL	./.:.	./.:.	0/1:110,0,175	./.:.	./.:.	./.:.	./.:.	./.:.	./.:.	./.:.	./.:.	./.:.	./.:.	0/1:131,0,230	0/1:131,0,175	./.:.	./.:.	0/1:75,0,180	0/1:123,0,144	./.:.	./.:.	./.:.	./.:.	./.:.	./.:.
1	16245982	.	A	C	222	PASS	VDB=0.646697;SGB=-0.693079;RPB=0.974903;MQB=0.986729;MQSB=0.974363;BQB=9.81538e-06;MQ0F=0;ICB=1;HOB=0.5;MQ=59;DP=150;DP4=32,46,23,36;AN=4;AC=2	GT:PL	./.:.	./.:.	./.:.	./.:.	./.:.	./.:.	./.:.	./.:.	./.:.	./.:.	./.:.	./.:.	./.:.	./.:.	./.:.	0/1:255,0,255	0/1:255,0,255	./.:.	./.:.	./.:.	./.:.	./.:.	./.:.	./.:.	./.:.
1	16255223	.	T	C	222	PASS	VDB=0.183336;SGB=-0.693147;RPB=0.191736;MQB=1;MQSB=1;BQB=1.61584e-07;MQ0F=0;ICB=1;HOB=0.5;MQ=60;DP=233;DP4=51,65,45,52;AN=4;AC=2	GT:PL	./.:.	./.:.	./.:.	./.:.	0/1:255,0,255	0/1:255,0,255	./.:.	./.:.	./.:.	./.:.	./.:.	./.:.	./.:.	./.:.	./.:.	./.:.	./.:.	./.:.	./.:.	./.:.	./.:.	./.:.	./.:.	./.:.	./.:.
1	16255644	.	C	T	222	PASS	VDB=0.814752;SGB=-0.693097;RPB=0.757801;MQB=1;MQSB=1;BQB=3.93701e-06;MQ0F=0;ICB=1;HOB=0.5;MQ=60;DP=391;DP4=83,102,84,109;AN=14;AC=7	GT:PL	./.:.	./.:.	0/1:255,0,255	./.:.	./.:.	./.:.	./.:.	./.:.	./.:.	./.:.	./.:.	./.:.	./.:.	0/1:255,0,255	0/1:194,0,255	./.:.	./.:.	0/1:255,0,255	0/1:255,0,255	./.:.	./.:.	./.:.	./.:.	0/1:228,0,255	0/1:234,0,255
1	16255653	.	T	G	222	PASS	VDB=0.598281;SGB=-0.692067;RPB=0.991073;MQB=1;MQSB=1;BQB=0.0198321;MQ0F=0;ICB=1;HOB=0.5;MQ=60;DP=195;DP4=46,45,44,44;AN=6;AC=3	GT:PL	./.:.	./.:.	./.:.	./.:.	./.:.	./.:.	./.:.	./.:.	./.:.	./.:.	0/1:255,0,255	0/1:255,0,255	0/1:255,0,253	./.:.	./.:.	./.:.	./.:.	./.:.	./.:.	./.:.	./.:.	./.:.	./.:.	./.:.	./.:.
1	16256007	.	T	C	228	PASS	VDB=0.368379;SGB=-0.693147;MQSB=1;MQ0F=0;MQ=60;RPB=0.886592;MQB=1;BQB=0.377165;ICB=1;HOB=0.5;DP=3063;DP4=298,223,1443,892;AN=50;AC=41	GT:PL	1/1:255,255,0	1/1:255,255,0	1/1:255,223,0	1/1:244,27,0	0/1:255,0,255	0/1:255,0,255	1/1:255,250,0	1/1:255,255,0	0/1:255,0,255	0/1:255,0,255	0/1:255,0,255	0/1:255,0,255	0/1:255,0,255	1/1:255,255,0	1/1:255,255,0	1/1:255,255,0	1/1:255,255,0	0/1:255,0,255	0/1:255,0,255	1/1:255,234,0	1/1:255,255,0	1/1:255,255,0	1/1:255,255,0	1/1:255,255,0	1/1:255,255,0
1	16257194	.	C	T	222	PASS	VDB=0.284522;SGB=-0.693147;RPB=0.998396;MQB=1;MQSB=1;BQB=3.43991e-14;MQ0F=0;ICB=1;HOB=0.5;MQ=60;DP=192;DP4=65,38,55,27;AN=2;AC=1	GT:PL	./.:.	0/1:255,0,255	./.:.	./.:.	./.:.	./.:.	./.:.	./.:.	./.:.	./.:.	./.:.	./.:.	./.:.	./.:.	./.:.	./.:.	./.:.	./.:.	./.:.	./.:.	./.:.	./.:.	./.:.	./.:.	./.:.
1	16258302	.	A	G	222	PASS	VDB=0.878957;SGB=-0.692831;RPB=0.988959;MQB=1;MQSB=1;BQB=6.733e-07;MQ0F=0;ICB=1;HOB=0.5;MQ=60;DP=216;DP4=56,59,47,36;AN=6;AC=3	GT:PL	./.:.	./.:.	./.:.	./.:.	./.:.	./.:.	./.:.	./.:.	./.:.	./.:.	0/1:255,0,255	0/1:255,0,255	0/1:255,0,255	./.:.	./.:.	./.:.	./.:.	./.:.	./.:.	./.:.	./.:.	./.:.	./.:.	./.:.	./.:.
1	16259813	.	A	G	228	PASS	VDB=0.777253;SGB=-0.693147;RPB=1;MQB=1;MQSB=1;BQB=1;MQ0F=0;MQ=60;ICB=1;HOB=0.5;DP=2198;DP4=221,156,938,719;AN=48;AC=39	GT:PL	1/1:255,255,0	1/1:255,255,0	1/1:255,163,0	./.:.	0/1:255,0,255	0/1:255,0,255	1/1:255,202,0	1/1:255,255,0	0/1:255,0,255	0/1:255,0,255	0/1:255,0,255	0/1:255,0,255	0/1:255,0,255	1/1:255,169,0	1/1:255,250,0	1/1:255,255,0	1/1:255,238,0	0/1:255,0,255	0/1:255,0,255	1/1:255,180,0	1/1:255,202,0	1/1:255,255,0	1/1:255,255,0	1/1:255,196,0	1/1:255,190,0
1	16260916	.	C	T	222	PASS	VDB=0.477548;SGB=-0.693147;RPB=0.307439;MQB=1;MQSB=1;BQB=0.0229311;MQ0F=0;ICB=1;HOB=0.5;MQ=60;DP=786;DP4=201,192,155,187;AN=16;AC=8	GT:PL	./.:.	./.:.	0/1:255,0,255	0/1:197,0,255	./.:.	./.:.	./.:.	./.:.	./.:.	./.:.	./.:.	./.:.	./.:.	0/1:255,0,255	0/1:255,0,255	./.:.	./.:.	0/1:255,0,255	0/1:255,0,255	./.:.	./.:.	./.:.	./.:.	0/1:255,0,255	0/1:255,0,255
1	16261588	.	A	C	222	PASS	VDB=0.223155;SGB=-0.693147;RPB=0.992292;MQB=1;MQSB=1;BQB=1.10937e-16;MQ0F=0;ICB=1;HOB=0.5;MQ=60;DP=354;DP4=80,92,79,75;AN=4;AC=2	GT:PL	./.:.	./.:.	./.:.	./.:.	./.:.	./.:.	./.:.	./.:.	./.:.	./.:.	./.:.	./.:.	./.:.	./.:.	./.:.	0/1:255,0,255	0/1:255,0,255	./.:.	./.:.	./.:.	./.:.	./.:.	./.:.	./.:.	./.:.
1	16262404	.	C	T	152	PASS	VDB=0.823078;SGB=-0.692067;RPB=0.949135;MQB=1;MQSB=1;BQB=1.17257e-06;MQ0F=0;ICB=1;HOB=0.5;MQ=60;DP=199;DP4=7,92,9,79;AN=14;AC=7	GT:PL	./.:.	./.:.	0/1:134,0,255	./.:.	./.:.	./.:.	./.:.	./.:.	./.:.	./.:.	./.:.	./.:.	./.:.	0/1:121,0,207	0/1:121,0,152	./.:.	./.:.	0/1:73,0,226	0/1:134,0,93	./.:.	./.:.	./.:.	./.:.	0/1:185,0,175	0/1:153,0,191
1	16264264	.	G	A	222	PASS	VDB=0.401531;SGB=-0.693147;RPB=0.999997;MQB=1;MQSB=1;BQB=1.09243e-06;MQ0F=0;ICB=1;HOB=0.5;MQ=60;DP=646;DP4=207,122,189,103;AN=16;AC=8	GT:PL	./.:.	./.:.	0/1:255,0,255	0/1:156,0,95	./.:.	./.:.	./.:.	./.:.	./.:.	./.:.	./.:.	./.:.	./.:.	0/1:255,0,255	0/1:255,0,255	./.:.	./.:.	0/1:255,0,255	0/1:255,0,255	./.:.	./.:.	./.:.	./.:.	0/1:255,0,255	0/1:255,0,255
1	16264330	.	C	G,T	222	PASS	VDB=0.184847;SGB=-0.69168;RPB=0.000150974;MQB=0.289165;MQSB=0.630994;BQB=6.5235e-08;MQ0F=0;ICB=1;HOB=0.5;MQ=55;DP=391;DP4=28,110,142,37;AN=8;AC=2,2	GT:PL	./.:.	./.:.	./.:.	./.:.	./.:.	./.:.	0/1:74,0,255,.,.,.	./.:.	./.:.	./.:.	./.:.	./.:.	./.:.	./.:.	0/1:79,0,255,.,.,.	0/2:255,.,.,0,.,216	0/2:255,.,.,0,.,227	./.:.	./.:.	./.:.	./.:.	./.:.	./.:.	./.:.	./.:.
1	16265422	.	A	G	228	PASS	VDB=0.933073;SGB=-0.693147;MQSB=1;MQ0F=0;MQ=60;RPB=1;MQB=1;BQB=1;ICB=1;HOB=0.5;DP=2299;DP4=44,384,144,1610;AN=50;AC=41	GT:PL	1/1:255,255,0	1/1:255,255,0	1/1:255,255,0	1/1:204,1,0	0/1:255,0,226	0/1:220,0,255	1/1:255,202,0	1/1:255,252,0	0/1:255,0,255	0/1:255,0,248	0/1:208,0,235	0/1:255,0,255	0/1:255,0,255	1/1:255,235,0	1/1:255,255,0	1/1:255,222,0	1/1:255,255,0	0/1:184,0,201	0/1:255,0,211	1/1:255,247,0	1/1:255,244,0	1/1:255,255,0	1/1:255,255,0	1/1:255,226,0	1/1:255,202,0
1	16265904	.	T	A	222	PASS	VDB=0.00358079;SGB=-0.693144;RPB=0.802222;MQB=1;MQSB=1;BQB=0.6386;MQ0F=0;ICB=1;HOB=0.5;MQ=60;DP=867;DP4=173,239,170,234;AN=12;AC=6	GT:PL	./.:.	./.:.	./.:.	./.:.	./.:.	./.:.	./.:.	./.:.	./.:.	./.:.	./.:.	./.:.	./.:.	0/1:255,0,255	0/1:255,0,255	0/1:255,0,255	0/1:255,0,255	./.:.	./.:.	0/1:255,0,255	0/1:255,0,255	./.:.	./.:.	./.:.	./.:.
1	17359676	.	C	A	228	PASS	VDB=0.00484624;SGB=-0.693147;MQSB=1;MQ0F=0;MQ=60;DP=750;DP4=0,0,45,670;AN=50;AC=50	GT:PL	1/1:255,178,0	1/1:255,187,0	1/1:255,138,0	1/1:162,21,0	1/1:255,90,0	1/1:209,57,0	1/1:255,66,0	1/1:193,48,0	1/1:250,60,0	1/1:255,60,0	1/1:255,72,0	1/1:255,105,0	1/1:240,63,0	1/1:248,81,0	1/1:185,45,0	1/1:255,75,0	1/1:194,54,0	1/1:255,102,0	1/1:188,81,0	1/1:240,45,0	1/1:211,60,0	1/1:247,169,0	1/1:255,148,0	1/1:255,69,0	1/1:223,72,0
1	17371152	.	T	C	228	PASS	VDB=0.414654;SGB=-0.662043;RPB=0.597145;MQB=1;MQSB=1;BQB=0.368597;MQ0F=0;ICB=1;HOB=0.5;MQ=60;DP=323;DP4=43,3,256,10;AN=40;AC=33	GT:PL	./.:.	./.:.	0/1:128,0,150	./.:.	1/1:164,36,0	1/1:214,36,0	0/1:153,0,138	0/1:109,0,110	0/1:135,0,91	0/1:74,0,147	1/1:255,75,0	1/1:239,54,0	1/1:245,39,0	1/1:203,57,0	1/1:182,33,0	0/1:158,0,30	0/1:100,0,113	1/1:180,45,0	1/1:181,51,0	./.:.	./.:.	1/1:180,57,0	1/1:183,84,0	1/1:187,42,0	1/1:178,45,0
1	17371221	.	C	T	122	PASS	VDB=0.0985666;SGB=-0.688148;RPB=0.262033;MQB=1;MQSB=1;BQB=0.000202454;MQ0F=0;ICB=1;HOB=0.5;MQ=60;DP=58;DP4=26,1,26,0;AN=4;AC=2	GT:PL	./.:.	./.:.	./.:.	./.:.	./.:.	./.:.	0/1:155,0,214	0/1:139,0,209	./.:.	./.:.	./.:.	./.:.	./.:.	./.:.	./.:.	./.:.	./.:.	./.:.	./.:.	./.:.	./.:.	./.:.	./.:.	./.:.	./.:.
1	17371223	.	C	T	157	PASS	VDB=0.250641;SGB=-0.636426;RPB=0.878209;MQB=1;MQSB=1;BQB=0.000672039;MQ0F=0;ICB=1;HOB=0.5;MQ=60;DP=154;DP4=81,7,53,5;AN=8;AC=4	GT:PL	./.:.	./.:.	./.:.	./.:.	./.:.	./.:.	./.:.	./.:.	0/1:85,0,255	0/1:190,0,193	./.:.	./.:.	./.:.	./.:.	./.:.	./.:.	./.:.	./.:.	./.:.	0/1:176,0,246	0/1:158,0,185	./.:.	./.:.	./.:.	./.:.
1	17371494	.	C	T	163	PASS	VDB=0.0795002;SGB=-0.636426;MQ0F=0;MQ=60;MQSB=1;RPB=0.5;MQB=1;BQB=0;ICB=1;HOB=0.5;DP=123;DP4=0,12,4,102;AN=26;AC=22	GT:PL	./.:.	./.:.	./.:.	./.:.	1/1:124,21,0	1/1:164,30,0	./.:.	./.:.	./.:.	0/1:98,0,54	0/1:74,0,31	0/1:120,0,114	./.:.	1/1:131,21,0	./.:.	0/1:72,0,94	./.:.	1/1:172,27,0	1/1:161,39,0	./.:.	./.:.	1/1:152,39,0	1/1:190,51,0	1/1:117,21,0	1/1:96,15,0
1	17380269	.	G	C	149	PASS	VDB=0.237542;SGB=-0.662043;RPB=0.86931;MQB=0.994413;MQSB=1;BQB=0.892753;MQ0F=0;ICB=1;HOB=0.5;MQ=56;DP=37;DP4=20,0,16,1;AN=4;AC=2	GT:PL	./.:.	./.:.	./.:.	./.:.	./.:.	./.:.	0/1:182,0,134	0/1:133,0,176	./.:.	./.:.	./.:.	./.:.	./.:.	./.:.	./.:.	./.:.	./.:.	./.:.	./.:.	./.:.	./.:.	./.:.	./.:.	./.:.	./.:.
1	17380497	.	G	T	228	PASS	VDB=0.278876;SGB=-0.693147;MQSB=1;MQ0F=0;MQ=60;RPB=1;MQB=1;BQB=1;DP=1079;DP4=0,1,127,853;AN=48;AC=48	GT:PL	1/1:255,199,0	1/1:255,217,0	1/1:255,57,0	./.:.	1/1:255,108,0	1/1:255,93,0	1/1:243,78,0	1/1:255,105,0	1/1:255,105,0	1/1:255,151,0	1/1:255,102,0	1/1:255,208,0	1/1:255,129,0	1/1:242,93,0	1/1:255,111,0	1/1:255,151,0	1/1:255,126,0	1/1:255,120,0	1/1:255,93,0	1/1:255,90,0	1/1:255,120,0	1/1:255,169,0	1/1:255,154,0	1/1:201,90,0	1/1:198,66,0
1	17907108	.	T	G	222	PASS	VDB=0.391706;SGB=-0.680642;RPB=0.72796;MQB=1;MQSB=1;BQB=0.0429905;MQ0F=0;ICB=1;HOB=0.5;MQ=60;DP=266;DP4=58,75,55,45;AN=8;AC=4	GT:PL	./.:.	./.:.	./.:.	./.:.	./.:.	./.:.	./.:.	./.:.	./.:.	./.:.	./.:.	./.:.	./.:.	0/1:226,0,255	0/1:255,0,255	./.:.	./.:.	./.:.	./.:.	0/1:255,0,255	0/1:255,0,255	./.:.	./.:.	./.:.	./.:.
1	17914057	.	G	A	222	PASS	VDB=0.423527;SGB=-0.693147;RPB=0.913606;MQB=1;MQSB=1;BQB=2.41225e-14;MQ0F=0;ICB=1;HOB=0.5;MQ=60;DP=212;DP4=60,46,60,38;AN=4;AC=2	GT:PL	./.:.	./.:.	./.:.	./.:.	0/1:255,0,255	0/1:255,0,255	./.:.	./.:.	./.:.	./.:.	./.:.	./.:.	./.:.	./.:.	./.:.	./.:.	./.:.	./.:.	./.:.	./.:.	./.:.	./.:.	./.:.	./.:.	./.:.
1	17914122	.	G	A	222	PASS	VDB=0.321994;SGB=-0.693147;RPB=0.645791;MQB=1;MQSB=1;BQB=1.5203e-07;MQ0F=0;ICB=1;HOB=0.5;MQ=60;DP=141;DP4=19,39,20,55;AN=4;AC=2	GT:PL	./.:.	./.:.	0/1:255,0,255	0/1:142,0,123	./.:.	./.:.	./.:.	./.:.	./.:.	./.:.	./.:.	./.:.	./.:.	./.:.	./.:.	./.:.	./.:.	./.:.	./.:.	./.:.	./.:.	./.:.	./.:.	./.:.	./.:.
1	17914846	.	C	T	199	PASS	VDB=0.233375;SGB=-0.693079;RPB=0.999043;MQB=1;MQSB=1;BQB=0.000445828;MQ0F=0;ICB=1;HOB=0.5;MQ=60;DP=527;DP4=110,7,367,31;AN=48;AC=37	GT:PL	0/1:149,0,163	0/1:151,0,160	0/1:102,0,97	./.:.	1/1:182,75,0	1/1:188,66,0	1/1:223,60,0	1/1:115,0,4	0/1:152,0,210	0/1:102,0,139	1/1:225,51,0	1/1:220,60,0	1/1:226,45,0	0/1:124,0,196	0/1:164,0,131	0/1:80,0,100	0/1:68,0,141	1/1:207,60,0	1/1:166,45,0	1/1:181,75,0	1/1:203,96,0	0/1:138,0,215	0/1:137,0,153	1/1:202,75,0	1/1:177,72,0
1	17929972	.	G	T	173	PASS	VDB=0.0435275;SGB=-0.692352;RPB=0.999771;MQB=1;MQSB=1;BQB=1.54086e-05;MQ0F=0;ICB=1;HOB=0.5;MQ=60;DP=153;DP4=49,2,94,1;AN=8;AC=6	GT:PL	./.:.	./.:.	./.:.	./.:.	0/1:117,0,226	0/1:111,0,185	./.:.	./.:.	1/1:200,78,0	1/1:174,67,0	./.:.	./.:.	./.:.	./.:.	./.:.	./.:.	./.:.	./.:.	./.:.	./.:.	./.:.	./.:.	./.:.	./.:.	./.:.
1	17929980	.	C	G	228	PASS	VDB=0.24141;SGB=-0.693147;MQSB=1;MQ0F=0;MQ=60;RPB=0.0771488;MQB=1;BQB=0.611214;ICB=1;HOB=0.5;DP=771;DP4=100,10,513,44;AN=28;AC=22	GT:PL	1/1:255,253,0	1/1:255,229,0	./.:.	./.:.	./.:.	./.:.	0/1:183,0,255	0/1:200,0,214	./.:.	./.:.	./.:.	./.:.	./.:.	./.:.	./.:.	1/1:255,132,0	1/1:247,135,0	1/1:246,123,0	1/1:255,114,0	0/1:189,0,255	0/1:220,0,228	1/1:255,108,0	1/1:255,223,0	0/1:212,0,206	0/1:218,0,192
1	17929990	.	A	C	228	PASS	VDB=0.658104;SGB=-0.692976;RPB=0.791517;MQB=1;MQSB=1;BQB=0.0286144;MQ0F=0;ICB=1;HOB=0.5;MQ=60;DP=169;DP4=44,8,96,7;AN=8;AC=6	GT:PL	./.:.	./.:.	./.:.	./.:.	0/1:206,0,246	0/1:143,0,220	./.:.	./.:.	1/1:255,75,0	1/1:255,90,0	./.:.	./.:.	./.:.	./.:.	./.:.	./.:.	./.:.	./.:.	./.:.	./.:.	./.:.	./.:.	./.:.	./.:.	./.:.
1	17934319	.	C	T	198	PASS	VDB=0.377767;SGB=-0.683931;RPB=0.999039;MQB=1;MQSB=1;BQB=0.0351857;MQ0F=0;ICB=1;HOB=0.5;MQ=60;DP=93;DP4=31,13,36,10;AN=8;AC=4	GT:PL	./.:.	./.:.	./.:.	./.:.	0/1:142,0,255	0/1:231,0,176	./.:.	./.:.	0/1:156,0,232	0/1:138,0,100	./.:.	./.:.	./.:.	./.:.	./.:.	./.:.	./.:.	./.:.	./.:.	./.:.	./.:.	./.:.	./.:.	./.:.	./.:.
1	17944923	.	C	A	222	PASS	VDB=0.167399;SGB=-0.692067;RPB=0.863342;MQB=1;MQSB=1;BQB=0.00544199;MQ0F=0;ICB=1;HOB=0.5;MQ=60;DP=71;DP4=7,20,12,31;AN=4;AC=2	GT:PL	./.:.	./.:.	./.:.	./.:.	./.:.	./.:.	./.:.	./.:.	./.:.	./.:.	./.:.	./.:.	./.:.	./.:.	./.:.	./.:.	./.:.	./.:.	./.:.	./.:.	./.:.	./.:.	./.:.	0/1:238,0,118	0/1:255,0,211
1	17944934	.	C	T	163	PASS	VDB=0.0266148;SGB=-0.683931;RPB=0.119548;MQB=0.960189;MQSB=0.940317;BQB=0.000583682;MQ0F=0;ICB=1;HOB=0.5;MQ=58;DP=59;DP4=13,17,12,16;AN=4;AC=2	GT:PL	./.:.	./.:.	./.:.	./.:.	./.:.	./.:.	./.:.	./.:.	0/1:185,0,255	0/1:196,0,237	./.:.	./.:.	./.:.	./.:.	./.:.	./.:.	./.:.	./.:.	./.:.	./.:.	./.:.	./.:.	./.:.	./.:.	./.:.
1	17948305	.	G	GGGCCACAGCAGGTACT	120	PASS	INDEL;IDV=4;IMF=0.222222;VDB=0.163512;SGB=-0.556411;MQSB=1;MQ0F=0;ICB=1;HOB=0.5;MQ=60;DP=47;DP4=25,2,9,0;AN=4;AC=2	GT:PL	./.:.	./.:.	./.:.	./.:.	0/1:153,0,255	0/1:144,0,255	./.:.	./.:.	./.:.	./.:.	./.:.	./.:.	./.:.	./.:.	./.:.	./.:.	./.:.	./.:.	./.:.	./.:.	./.:.	./.:.	./.:.	./.:.	./.:.
1	17959102	.	T	A	74	PASS	VDB=0.988126;SGB=-0.651104;RPB=0.9945;MQB=1;MQSB=1;BQB=0.167501;MQ0F=0;ICB=1;HOB=0.5;MQ=60;DP=34;DP4=3,15,1,14;AN=4;AC=2	GT:PL	0/1:107,0,127	0/1:90,0,194	./.:.	./.:.	./.:.	./.:.	./.:.	./.:.	./.:.	./.:.	./.:.	./.:.	./.:.	./.:.	./.:.	./.:.	./.:.	./.:.	./.:.	./.:.	./.:.	./.:.	./.:.	./.:.	./.:.
1	17961345	.	C	T	146	PASS	VDB=0.788754;SGB=-0.686358;RPB=0.880248;MQB=0.972604;MQSB=0.969697;BQB=0.0201343;MQ0F=0;ICB=1;HOB=0.5;MQ=59;DP=258;DP4=125,5,116,4;AN=12;AC=6	GT:PL	./.:.	./.:.	./.:.	./.:.	./.:.	./.:.	./.:.	./.:.	./.:.	./.:.	./.:.	./.:.	./.:.	./.:.	./.:.	0/1:179,0,224	0/1:146,0,200	./.:.	./.:.	0/1:162,0,157	0/1:148,0,182	./.:.	./.:.	0/1:124,0,227	0/1:172,0,155
1	17964288	.	C	T	222	PASS	VDB=0.577184;SGB=-0.693139;RPB=0.767639;MQB=0.939299;MQSB=0.957266;BQB=0.00781436;MQ0F=0;ICB=1;HOB=0.5;MQ=57;DP=341;DP4=149,16,141,17;AN=8;AC=4	GT:PL	./.:.	./.:.	./.:.	./.:.	0/1:177,0,255	0/1:255,0,195	./.:.	./.:.	0/1:255,0,253	0/1:255,0,255	./.:.	./.:.	./.:.	./.:.	./.:.	./.:.	./.:.	./.:.	./.:.	./.:.	./.:.	./.:.	./.:.	./.:.	./.:.
1	17965194	.	G	A	191	PASS	VDB=0.0596312;SGB=-0.692976;RPB=0.661646;MQB=1;MQSB=1;BQB=0.515471;MQ0F=0;ICB=1;HOB=0.5;MQ=60;DP=181;DP4=2,86,4,76;AN=10;AC=5	GT:PL	0/1:224,0,180	0/1:144,0,154	0/1:164,0,185	./.:.	./.:.	./.:.	./.:.	./.:.	0/1:189,0,121	0/1:100,0,139	./.:.	./.:.	./.:.	./.:.	./.:.	./.:.	./.:.	./.:.	./.:.	./.:.	./.:.	./.:.	./.:.	./.:.	./.:.
1	17981184	.	A	C	222	PASS	VDB=0.0202446;SGB=-0.692831;RPB=0.00187441;MQB=1;MQSB=1;BQB=0.0979828;MQ0F=0;ICB=1;HOB=0.5;MQ=60;DP=466;DP4=47,184,31,178;AN=14;AC=7	GT:PL	./.:.	./.:.	./.:.	./.:.	0/1:235,0,244	0/1:174,0,255	./.:.	./.:.	0/1:255,0,255	0/1:223,0,255	0/1:233,0,255	0/1:232,0,255	0/1:255,0,255	./.:.	./.:.	./.:.	./.:.	./.:.	./.:.	./.:.	./.:.	./.:.	./.:.	./.:.	./.:.
1	17982559	.	G	A	182	PASS	VDB=0.98044;SGB=-0.680642;RPB=0.511891;MQB=1;MQSB=1;BQB=0.0572619;MQ0F=0;ICB=1;HOB=0.5;MQ=60;DP=161;DP4=10,68,12,61;AN=14;AC=7	GT:PL	./.:.	./.:.	./.:.	./.:.	0/1:176,0,209	0/1:164,0,121	./.:.	./.:.	0/1:159,0,162	0/1:215,0,241	0/1:191,0,188	0/1:206,0,251	0/1:106,0,152	./.:.	./.:.	./.:.	./.:.	./.:.	./.:.	./.:.	./.:.	./.:.	./.:.	./.:.	./.:.
1	17991052	.	T	C	228	PASS	VDB=0.638194;SGB=-0.693147;MQSB=1;MQ0F=0;MQ=60;DP=1520;DP4=0,0,737,637;AN=50;AC=50	GT:PL	1/1:255,255,0	1/1:255,255,0	1/1:255,193,0	1/1:250,36,0	1/1:255,160,0	1/1:255,202,0	1/1:255,114,0	1/1:255,144,0	1/1:255,129,0	1/1:255,135,0	1/1:255,96,0	1/1:255,199,0	1/1:255,169,0	1/1:255,111,0	1/1:255,148,0	1/1:255,144,0	1/1:255,132,0	1/1:255,178,0	1/1:255,135,0	1/1:255,172,0	1/1:255,132,0	1/1:255,241,0	1/1:255,250,0	1/1:255,151,0	1/1:255,151,0
1	17991101	.	A	G	222	PASS	VDB=0.916971;SGB=-0.693097;RPB=0.578544;MQB=0.976123;MQSB=0.980496;BQB=0.00675947;MQ0F=0;ICB=1;HOB=0.5;MQ=59;DP=118;DP4=26,27,20,40;AN=4;AC=2	GT:PL	./.:.	./.:.	./.:.	./.:.	./.:.	./.:.	./.:.	./.:.	./.:.	./.:.	./.:.	./.:.	./.:.	./.:.	./.:.	0/1:255,0,255	0/1:255,0,255	./.:.	./.:.	./.:.	./.:.	./.:.	./.:.	./.:.	./.:.
1	17991196	.	A	G	130	PASS	VDB=0.160695;SGB=-0.683931;RPB=0.965295;MQB=1;MQSB=1;BQB=0.000862588;MQ0F=0;ICB=1;HOB=0.5;MQ=60;DP=154;DP4=0,92,2,59;AN=14;AC=7	GT:PL	./.:.	./.:.	./.:.	./.:.	0/1:154,0,144	0/1:109,0,133	./.:.	./.:.	0/1:125,0,145	0/1:146,0,156	0/1:140,0,137	0/1:163,0,173	0/1:98,0,155	./.:.	./.:.	./.:.	./.:.	./.:.	./.:.	./.:.	./.:.	./.:.	./.:.	./.:.	./.:.
1	18016162	.	G	A	154	PASS	VDB=0.618905;SGB=-0.662043;RPB=0.676634;MQB=1;BQB=0.105399;MQ0F=0;ICB=1;HOB=0.5;MQ=60;MQSB=1;DP=133;DP4=59,1,65,3;AN=14;AC=7	GT:PL	./.:.	./.:.	./.:.	./.:.	0/1:119,0,101	0/1:149,0,130	./.:.	./.:.	0/1:126,0,180	0/1:172,0,159	0/1:70,0,168	0/1:187,0,181	0/1:111,0,113	./.:.	./.:.	./.:.	./.:.	./.:.	./.:.	./.:.	./.:.	./.:.	./.:.	./.:.	./.:.
1	18016402	.	A	G	222	PASS	VDB=0.303654;SGB=-0.693127;RPB=0.743673;MQB=1;MQSB=1;BQB=4.11285e-05;MQ0F=0;ICB=1;HOB=0.5;MQ=60;DP=398;DP4=26,162,16,156;AN=14;AC=7	GT:PL	./.:.	./.:.	./.:.	./.:.	0/1:255,0,125	0/1:210,0,233	./.:.	./.:.	0/1:244,0,143	0/1:188,0,232	0/1:196,0,255	0/1:230,0,255	0/1:193,0,157	./.:.	./.:.	./.:.	./.:.	./.:.	./.:.	./.:.	./.:.	./.:.	./.:.	./.:.	./.:.
1	18016441	.	T	C	172	PASS	VDB=0.120911;SGB=-0.693143;RPB=0.996841;MQB=1;MQSB=1;BQB=8.18306e-07;MQ0F=0;ICB=1;HOB=0.5;MQ=60;DP=473;DP4=11,225,6,215;AN=18;AC=9	GT:PL	0/1:142,0,194	0/1:142,0,145	./.:.	./.:.	0/1:129,0,126	0/1:150,0,163	./.:.	./.:.	0/1:141,0,204	0/1:117,0,241	0/1:187,0,184	0/1:205,0,255	0/1:131,0,141	./.:.	./.:.	./.:.	./.:.	./.:.	./.:.	./.:.	./.:.	./.:.	./.:.	./.:.	./.:.
1	18016491	.	G	A	102	PASS	VDB=0.244343;SGB=-0.670168;RPB=0.99005;MQB=1;BQB=0.298197;MQ0F=0;ICB=1;HOB=0.5;MQ=60;DP=79;DP4=0,33,0,43;AN=10;AC=5	GT:PL	./.:.	./.:.	./.:.	./.:.	./.:.	0/1:122,0,70	./.:.	./.:.	0/1:123,0,140	./.:.	0/1:130,0,100	0/1:118,0,183	0/1:136,0,85	./.:.	./.:.	./.:.	./.:.	./.:.	./.:.	./.:.	./.:.	./.:.	./.:.	./.:.	./.:.
1	18017522	.	T	C	228	PASS	VDB=0.33951;SGB=-0.693147;MQSB=1;MQ0F=0;MQ=60;RPB=0.678571;MQB=1;BQB=0.301587;ICB=1;HOB=0.5;DP=2514;DP4=288,31,1846,186;AN=50;AC=43	GT:PL	1/1:255,255,0	1/1:255,255,0	1/1:255,255,0	1/1:255,48,0	0/1:250,0,255	0/1:255,0,254	1/1:255,208,0	1/1:255,247,0	0/1:239,0,247	0/1:255,0,230	0/1:255,0,232	0/1:255,0,255	0/1:239,0,254	1/1:255,193,0	1/1:255,255,0	1/1:255,244,0	1/1:255,200,0	1/1:255,255,0	1/1:255,255,0	1/1:255,175,0	1/1:255,226,0	1/1:255,255,0	1/1:255,255,0	1/1:255,208,0	1/1:255,199,0
1	18017558	.	A	G	228	PASS	VDB=0.0116952;SGB=-0.693147;MQSB=1;MQ0F=0;MQ=60;RPB=1;MQB=1;BQB=1;ICB=1;HOB=0.5;DP=3717;DP4=333,112,2260,694;AN=50;AC=43	GT:PL	1/1:255,255,0	1/1:255,255,0	1/1:255,255,0	1/1:255,60,0	0/1:255,0,255	0/1:255,0,255	1/1:255,255,0	1/1:255,255,0	0/1:255,0,255	0/1:255,0,255	0/1:255,0,255	0/1:255,0,255	0/1:255,0,255	1/1:255,247,0	1/1:255,255,0	1/1:255,255,0	1/1:255,255,0	1/1:255,255,0	1/1:255,255,0	1/1:255,255,0	1/1:255,255,0	1/1:255,255,0	1/1:255,255,0	1/1:255,255,0	1/1:255,255,0
1	18017704	.	C	T	228	PASS	VDB=0.190113;SGB=-0.693147;MQSB=1;MQ0F=0;MQ=60;RPB=1;MQB=1;BQB=1;ICB=1;HOB=0.5;DP=2601;DP4=27,322,155,1970;AN=48;AC=41	GT:PL	1/1:255,255,0	1/1:255,255,0	1/1:255,234,0	./.:.	0/1:238,0,232	0/1:223,0,168	1/1:255,205,0	1/1:255,255,0	0/1:222,0,216	0/1:213,0,255	0/1:193,0,255	0/1:255,0,255	0/1:236,0,208	1/1:255,169,0	1/1:255,255,0	1/1:255,244,0	1/1:255,220,0	1/1:255,255,0	1/1:255,255,0	1/1:255,184,0	1/1:255,255,0	1/1:255,255,0	1/1:255,255,0	1/1:255,255,0	1/1:255,208,0
1	18021406	.	T	C	228	PASS	VDB=0.185631;SGB=-0.693147;MQSB=1;MQ0F=0;MQ=60;RPB=1;MQB=1;BQB=1;ICB=1;HOB=0.5;DP=1982;DP4=198,131,1020,451;AN=50;AC=43	GT:PL	1/1:255,255,0	1/1:255,255,0	1/1:255,190,0	1/1:255,45,0	0/1:255,0,255	0/1:255,0,255	1/1:255,132,0	1/1:255,138,0	0/1:255,0,255	0/1:255,0,255	0/1:255,0,255	0/1:255,0,255	0/1:255,0,255	1/1:255,129,0	1/1:255,205,0	1/1:255,187,0	1/1:255,235,0	1/1:255,178,0	1/1:255,205,0	1/1:255,229,0	1/1:255,193,0	1/1:255,255,0	1/1:255,255,0	1/1:255,214,0	1/1:255,175,0
1	18021444	.	G	T	222	PASS	VDB=0.0238018;SGB=-0.693145;RPB=0.435484;MQB=1;MQSB=1;BQB=9.82931e-11;MQ0F=0;ICB=1;HOB=0.5;MQ=60;DP=166;DP4=40,37,42,34;AN=4;AC=2	GT:PL	./.:.	./.:.	./.:.	./.:.	./.:.	./.:.	./.:.	./.:.	./.:.	./.:.	./.:.	./.:.	./.:.	./.:.	./.:.	./.:.	./.:.	./.:.	./.:.	0/1:255,0,255	0/1:255,0,255	./.:.	./.:.	./.:.	./.:.
1	18023290	.	C	T	228	PASS	VDB=0.036706;SGB=-0.693147;MQSB=1;MQ0F=0;MQ=60;RPB=1;MQB=1;BQB=1;ICB=1;HOB=0.5;DP=1131;DP4=118,17,828,86;AN=48;AC=41	GT:PL	1/1:255,255,0	1/1:255,255,0	1/1:255,108,0	./.:.	0/1:172,0,251	0/1:171,0,233	1/1:255,90,0	1/1:255,51,0	0/1:72,0,255	0/1:187,0,214	0/1:180,0,255	0/1:255,0,174	0/1:217,0,124	1/1:255,96,0	1/1:236,78,0	1/1:254,60,0	1/1:255,96,0	1/1:255,135,0	1/1:255,148,0	1/1:255,129,0	1/1:255,126,0	1/1:255,220,0	1/1:255,190,0	1/1:255,127,0	1/1:255,132,0
1	18023365	.	C	T	228	PASS	VDB=0.286694;SGB=-0.693147;MQSB=1;MQ0F=0;MQ=60;RPB=1;MQB=1;BQB=1;ICB=1;HOB=0.5;DP=1851;DP4=122,94,819,668;AN=50;AC=42	GT:PL	1/1:255,255,0	1/1:255,255,0	1/1:255,255,0	0/1:151,0,13	0/1:255,0,255	0/1:255,0,255	1/1:255,126,0	1/1:255,63,0	0/1:247,0,255	0/1:255,0,255	0/1:255,0,255	0/1:255,0,255	0/1:255,0,255	1/1:255,178,0	1/1:255,141,0	1/1:255,129,0	1/1:255,157,0	1/1:255,229,0	1/1:255,187,0	1/1:255,250,0	1/1:255,223,0	1/1:255,255,0	1/1:255,255,0	1/1:255,196,0	1/1:255,202,0
1	18023509	.	T	C	228	PASS	VDB=0.592687;SGB=-0.693147;MQSB=1;MQ0F=0;MQ=60;RPB=1;MQB=1;BQB=1;ICB=1;HOB=0.5;DP=1024;DP4=56,80,387,428;AN=50;AC=42	GT:PL	1/1:255,235,0	1/1:255,187,0	1/1:255,154,0	0/1:133,0,10	0/1:224,0,238	0/1:255,0,184	1/1:255,81,0	1/1:255,87,0	0/1:255,0,234	0/1:233,0,234	0/1:255,0,233	0/1:255,0,255	0/1:248,0,245	1/1:255,69,0	1/1:255,96,0	1/1:255,81,0	1/1:255,108,0	1/1:255,102,0	1/1:255,78,0	1/1:255,144,0	1/1:255,105,0	1/1:255,184,0	1/1:255,148,0	1/1:255,117,0	1/1:255,114,0
1	18023690	.	A	G	228	PASS	VDB=0.637419;SGB=-0.693147;MQSB=1;MQ0F=0;MQ=60;RPB=1;MQB=1;BQB=1;ICB=1;HOB=0.5;DP=1663;DP4=108,95,701,593;AN=50;AC=43	GT:PL	1/1:255,255,0	1/1:255,251,0	1/1:255,255,0	1/1:135,15,0	0/1:255,0,255	0/1:255,0,255	1/1:255,120,0	1/1:255,135,0	0/1:255,0,196	0/1:255,0,255	0/1:255,0,255	0/1:255,0,255	0/1:255,0,255	1/1:255,105,0	1/1:255,118,0	1/1:255,175,0	1/1:255,226,0	1/1:255,169,0	1/1:255,123,0	1/1:255,187,0	1/1:255,132,0	1/1:255,223,0	1/1:255,255,0	1/1:255,166,0	1/1:255,135,0
1	18023877	.	G	A	70	PASS	VDB=0.275478;SGB=-0.616816;RPB=0.742931;MQB=0.950952;MQSB=1;BQB=0.475476;MQ0F=0;ICB=1;HOB=0.5;MQ=60;DP=11;DP4=0,5,1,5;AN=2;AC=1	GT:PL	./.:.	./.:.	./.:.	./.:.	./.:.	./.:.	./.:.	./.:.	0/1:103,0,101	./.:.	./.:.	./.:.	./.:.	./.:.	./.:.	./.:.	./.:.	./.:.	./.:.	./.:.	./.:.	./.:.	./.:.	./.:.	./.:.
1	18023997	.	G	GC	228	PASS	INDEL;IDV=16;IMF=1;VDB=0.318781;SGB=-0.689466;MQSB=1;MQ0F=0;MQ=60;ICB=1;HOB=0.5;DP=222;DP4=21,14,133,45;AN=40;AC=35	GT:PL	1/1:255,48,0	1/1:255,42,0	./.:.	./.:.	0/1:131,0,183	0/1:112,0,151	1/1:255,33,0	1/1:255,30,0	./.:.	0/1:111,0,143	./.:.	0/1:105,0,192	0/1:196,0,7	1/1:255,33,0	1/1:216,21,0	1/1:172,15,0	1/1:145,12,0	1/1:255,33,0	1/1:193,21,0	1/1:239,24,0	1/1:255,45,0	1/1:247,39,0	1/1:255,36,0	./.:.	1/1:189,21,0
1	18960722	.	G	C	228	PASS	VDB=0.712796;SGB=-0.692562;RPB=0.365316;MQB=1;MQSB=1;BQB=0.00481197;MQ0F=0;ICB=1;HOB=0.5;MQ=60;DP=745;DP4=312,11,365,12;AN=32;AC=18	GT:PL	./.:.	./.:.	0/1:225,0,202	./.:.	./.:.	./.:.	0/1:191,0,250	0/1:173,0,223	./.:.	./.:.	0/1:155,0,252	0/1:200,0,255	0/1:205,0,173	1/1:255,69,0	1/1:255,154,0	0/1:226,0,206	0/1:177,0,188	0/1:139,0,170	0/1:106,0,187	0/1:151,0,146	0/1:150,0,158	0/1:154,0,218	0/1:232,0,209	./.:.	./.:.
1	19018405	.	G	A	222	PASS	VDB=0.414449;SGB=-0.693147;RPB=0.294204;MQB=1;MQSB=1;BQB=0.122067;MQ0F=0;ICB=1;HOB=0.5;MQ=60;DP=589;DP4=103,174,92,176;AN=14;AC=7	GT:PL	0/1:255,0,255	0/1:255,0,255	./.:.	./.:.	./.:.	./.:.	./.:.	./.:.	./.:.	./.:.	0/1:255,0,255	0/1:255,0,255	0/1:255,0,255	./.:.	./.:.	./.:.	./.:.	./.:.	./.:.	0/1:255,0,255	0/1:255,0,255	./.:.	./.:.	./.:.	./.:.
1	19018432	.	A	C	222	PASS	VDB=0.105739;SGB=-0.693147;RPB=0.924684;MQB=1;MQSB=1;BQB=0.000553395;MQ0F=0;ICB=1;HOB=0.5;MQ=60;DP=479;DP4=69,174,64,151;AN=14;AC=7	GT:PL	0/1:255,0,255	0/1:255,0,255	./.:.	./.:.	./.:.	./.:.	./.:.	./.:.	./.:.	./.:.	0/1:255,0,255	0/1:255,0,255	0/1:221,0,255	./.:.	./.:.	./.:.	./.:.	./.:.	./.:.	0/1:255,0,255	0/1:239,0,250	./.:.	./.:.	./.:.	./.:.
1	19018558	.	G	A	98	PASS	VDB=0.585652;SGB=-0.670168;RPB=0.887766;MQB=1;MQSB=1;BQB=0.447194;MQ0F=0;ICB=1;HOB=0.5;MQ=60;DP=38;DP4=2,13,0,22;AN=6;AC=3	GT:PL	./.:.	./.:.	0/1:131,0,144	./.:.	./.:.	./.:.	./.:.	./.:.	./.:.	./.:.	./.:.	./.:.	./.:.	./.:.	./.:.	0/1:109,0,75	0/1:95,0,110	./.:.	./.:.	./.:.	./.:.	./.:.	./.:.	./.:.	./.:.
1	19027170	.	C	T	151	PASS	VDB=0.015625;SGB=-0.676189;RPB=0.411547;MQB=1;MQSB=1;BQB=0.255836;MQ0F=0;ICB=1;HOB=0.5;MQ=60;DP=60;DP4=28,1,26,2;AN=4;AC=2	GT:PL	./.:.	./.:.	./.:.	./.:.	./.:.	./.:.	0/1:176,0,192	0/1:184,0,194	./.:.	./.:.	./.:.	./.:.	./.:.	./.:.	./.:.	./.:.	./.:.	./.:.	./.:.	./.:.	./.:.	./.:.	./.:.	./.:.	./.:.
1	19027239	.	A	G	228	PASS	VDB=0.983305;SGB=-0.693146;RPB=0.976089;MQB=1;MQSB=1;BQB=0.153286;MQ0F=0;ICB=1;HOB=0.5;MQ=60;DP=1143;DP4=365,152,384,158;AN=34;AC=19	GT:PL	0/1:255,0,255	0/1:255,0,255	0/1:255,0,255	0/1:75,0,123	1/1:255,175,0	1/1:255,148,0	0/1:255,0,250	0/1:251,0,255	./.:.	./.:.	0/1:255,0,255	0/1:255,0,255	0/1:240,0,255	./.:.	./.:.	0/1:215,0,255	0/1:255,0,255	./.:.	./.:.	0/1:255,0,255	0/1:255,0,255	0/1:253,0,255	0/1:255,0,255	./.:.	./.:.
1	19029546	.	A	G	140	PASS	VDB=0.680992;SGB=-0.686358;RPB=0.820031;MQB=1;MQSB=1;BQB=0.488571;MQ0F=0;ICB=1;HOB=0.5;MQ=60;DP=160;DP4=66,2,82,1;AN=28;AC=16	GT:PL	0/1:173,0,112	0/1:119,0,104	0/1:72,0,88	./.:.	1/1:149,24,0	1/1:95,12,0	0/1:126,0,66	0/1:105,0,106	./.:.	./.:.	0/1:104,0,106	0/1:109,0,109	0/1:103,0,149	./.:.	./.:.	./.:.	0/1:113,0,85	./.:.	./.:.	./.:.	0/1:86,0,54	0/1:85,0,81	0/1:127,0,96	./.:.	./.:.
1	19029854	.	C	T	133	PASS	VDB=0.297765;SGB=-0.69168;RPB=0.0529756;MQB=0.96037;BQB=1.44081e-06;MQ0F=0;ICB=1;HOB=0.5;MQ=59;MQSB=1;DP=94;DP4=1,42,1,46;AN=4;AC=2	GT:PL	./.:.	./.:.	./.:.	./.:.	./.:.	./.:.	./.:.	./.:.	0/1:138,0,199	0/1:166,0,206	./.:.	./.:.	./.:.	./.:.	./.:.	./.:.	./.:.	./.:.	./.:.	./.:.	./.:.	./.:.	./.:.	./.:.	./.:.
1	19062163	.	C	T	218	PASS	VDB=0.871028;SGB=-0.686358;RPB=0.86056;MQB=1;MQSB=1;BQB=0.875028;MQ0F=0;ICB=1;HOB=0.5;MQ=60;DP=87;DP4=23,27,16,19;AN=4;AC=2	GT:PL	./.:.	./.:.	./.:.	./.:.	./.:.	./.:.	./.:.	./.:.	0/1:240,0,255	0/1:251,0,255	./.:.	./.:.	./.:.	./.:.	./.:.	./.:.	./.:.	./.:.	./.:.	./.:.	./.:.	./.:.	./.:.	./.:.	./.:.
1	19071153	.	C	CGGATGGAT,CGGAT	228	PASS	INDEL;IDV=1;IMF=0.0526316;VDB=0.472095;SGB=-0.556411;MQ0F=0;MQ=49;DP=137;DP4=0,0,65,0;AN=20;AC=2,18	GT:PL	1/1:152,12,0,.,.,.	2/2:107,.,.,9,.,0	2/2:160,.,.,12,.,0	./.:.	./.:.	./.:.	./.:.	2/2:171,.,.,21,.,0	./.:.	./.:.	2/2:243,.,.,21,.,0	./.:.	./.:.	./.:.	./.:.	./.:.	./.:.	2/2:172,.,.,18,.,0	2/2:232,.,.,27,.,0	2/2:255,.,.,24,.,0	2/2:255,.,.,42,.,0	./.:.	./.:.	./.:.	2/2:120,.,.,9,.,0
1	19071178	.	G	GGATA	149	PASS	INDEL;IDV=1;IMF=0.030303;VDB=0.351553;SGB=-0.686358;MQSB=1;MQ0F=0;ICB=1;HOB=0.5;MQ=46;DP=33;DP4=9,1,14,0;AN=2;AC=1	GT:PL	./.:.	./.:.	./.:.	./.:.	./.:.	./.:.	./.:.	./.:.	./.:.	./.:.	./.:.	./.:.	./.:.	./.:.	./.:.	./.:.	./.:.	./.:.	./.:.	./.:.	0/1:182,0,121	./.:.	./.:.	./.:.	./.:.
1	19071179	.	GATAA	G	88	PASS	INDEL;IDV=8;IMF=0.380952;VDB=0.860367;SGB=-0.590765;MQ0F=0;ICB=1;HOB=0.5;MQ=48;DP=21;DP4=10,0,5,0;AN=2;AC=1	GT:PL	./.:.	./.:.	./.:.	./.:.	0/1:121,0,198	./.:.	./.:.	./.:.	./.:.	./.:.	./.:.	./.:.	./.:.	./.:.	./.:.	./.:.	./.:.	./.:.	./.:.	./.:.	./.:.	./.:.	./.:.	./.:.	./.:.
1	19071183	.	AATGGATGG	AATGG,A,AATGGATGGATGG	195	PASS	INDEL;IDV=10;IMF=0.322581;VDB=5.7509e-06;SGB=-0.676189;MQ0F=0;MQ=44;MQSB=1;ICB=1;HOB=0.5;DP=193;DP4=4,1,71,0;AN=20;AC=7,8,4	GT:PL	1/2:255,131,110,181,0,169,.,.,.,.	1/2:255,105,84,204,0,189,.,.,.,.	./.:.	./.:.	1/2:232,88,76,156,0,150,.,.,.,.	0/2:116,.,.,0,.,108,.,.,.,.	./.:.	./.:.	./.:.	./.:.	./.:.	./.:.	./.:.	./.:.	./.:.	./.:.	./.:.	1/3:120,60,51,.,.,.,69,0,.,63	1/3:127,68,59,.,.,.,69,0,.,63	1/3:152,87,72,.,.,.,82,0,.,73	3/1:176,115,103,.,.,.,79,0,.,67	2/2:196,.,.,21,.,0,.,.,.,.	2/2:171,.,.,18,.,0,.,.,.,.	./.:.	./.:.
1	23885498	.	T	C	228	PASS	VDB=0.0504118;SGB=-0.693147;RPB=0.995625;MQB=1;MQSB=1;BQB=2.67916e-05;MQ0F=0;ICB=1;HOB=0.5;MQ=60;DP=2462;DP4=113,62,1336,716;AN=46;AC=44	GT:PL	0/1:255,0,255	0/1:255,0,255	1/1:255,255,0	1/1:205,24,0	1/1:255,255,0	1/1:255,255,0	./.:.	./.:.	1/1:255,223,0	1/1:255,255,0	1/1:255,247,0	1/1:255,255,0	1/1:255,238,0	1/1:255,238,0	1/1:255,224,0	1/1:255,250,0	1/1:255,246,0	1/1:255,255,0	1/1:255,255,0	1/1:255,255,0	1/1:255,255,0	1/1:255,255,0	1/1:255,255,0	1/1:255,241,0	1/1:255,244,0
1	23885599	.	T	C	228	PASS	VDB=0.992784;SGB=-0.693147;RPB=0.549877;MQB=1;MQSB=1;BQB=1.13654e-10;MQ0F=0;ICB=1;HOB=0.5;MQ=60;DP=2186;DP4=380,416,549,707;AN=38;AC=24	GT:PL	0/1:255,0,255	0/1:255,0,255	1/1:255,255,0	./.:.	1/1:255,255,0	1/1:255,255,0	./.:.	./.:.	0/1:255,0,255	0/1:255,0,255	./.:.	./.:.	./.:.	0/1:255,0,255	0/1:255,0,255	0/1:255,0,255	0/1:255,0,255	0/1:255,0,255	0/1:255,0,255	0/1:255,0,255	0/1:255,0,255	1/1:255,255,0	1/1:255,255,0	0/1:255,0,255	0/1:255,0,255
1	23908176	.	G	T	185	PASS	VDB=0.029632;SGB=-0.691153;RPB=0.985229;MQB=0.283789;MQSB=0.00430557;BQB=0.815691;MQ0F=0;ICB=1;HOB=0.5;MQ=53;DP=84;DP4=7,27,3,39;AN=4;AC=2	GT:PL	./.:.	./.:.	./.:.	./.:.	./.:.	./.:.	./.:.	./.:.	./.:.	./.:.	./.:.	./.:.	./.:.	./.:.	./.:.	0/1:218,0,227	0/1:176,0,207	./.:.	./.:.	./.:.	./.:.	./.:.	./.:.	./.:.	./.:.
1	23954126	.	T	TAC,TACAC	228	PASS	INDEL;IDV=11;IMF=0.366667;VDB=0.0623976;SGB=-0.676189;MQSB=1;MQ0F=0;ICB=1;HOB=0.5;MQ=60;DP=250;DP4=35,8,115,40;AN=34;AC=26,2	GT:PL	0/1:255,0,255,.,.,.	0/1:242,0,240,.,.,.	0/1:255,0,30,.,.,.	./.:.	./.:.	./.:.	1/1:255,21,0,.,.,.	0/1:255,0,11,.,.,.	2/1:229,185,182,52,0,37	2/1:255,214,208,102,0,81	1/1:255,27,0,.,.,.	1/1:255,19,0,.,.,.	1/1:255,0,2,.,.,.	./.:.	./.:.	1/1:255,30,0,.,.,.	1/1:255,27,0,.,.,.	1/1:255,24,0,.,.,.	1/1:233,18,0,.,.,.	0/1:104,0,232,.,.,.	./.:.	./.:.	./.:.	0/1:223,0,16,.,.,.	1/1:160,12,0,.,.,.
1	23955186	.	T	TTTATTATTATTATTA,TTTATTA,TTTA	195	PASS	INDEL;IDV=3;IMF=0.09375;VDB=0.0941126;SGB=-0.511536;MQ0F=0;MQ=39;DP=186;DP4=0,0,0,38;AN=6;AC=2,2,2	GT:PL	./.:.	./.:.	./.:.	./.:.	./.:.	./.:.	./.:.	./.:.	./.:.	./.:.	./.:.	./.:.	./.:.	./.:.	./.:.	./.:.	1/1:103,9,0,.,.,.,.,.,.,.	./.:.	./.:.	./.:.	./.:.	2/3:255,.,.,149,.,122,255,.,0,253	2/3:255,.,.,127,.,82,255,.,0,255	./.:.	./.:.
1	23965517	.	G	A	178	PASS	VDB=0.534944;SGB=-0.692914;MQ0F=0;MQ=60;MQSB=1;RPB=0.475476;MQB=0.950952;BQB=0.0297172;ICB=1;HOB=0.5;DP=111;DP4=9,2,93,3;AN=12;AC=10	GT:PL	./.:.	./.:.	./.:.	./.:.	1/1:155,75,0	1/1:205,48,0	./.:.	./.:.	./.:.	./.:.	./.:.	./.:.	./.:.	./.:.	./.:.	./.:.	./.:.	./.:.	./.:.	0/1:90,0,118	0/1:122,0,109	1/1:196,66,0	1/1:151,36,0	./.:.	./.:.
1	23965704	.	A	C	228	PASS	VDB=0.812595;SGB=-0.693147;MQSB=1;MQ0F=0;MQ=60;RPB=1;MQB=1;BQB=1;ICB=1;HOB=0.5;DP=636;DP4=36,44,215,305;AN=12;AC=10	GT:PL	./.:.	./.:.	./.:.	./.:.	1/1:255,255,0	1/1:255,250,0	./.:.	./.:.	./.:.	./.:.	./.:.	./.:.	./.:.	./.:.	./.:.	./.:.	./.:.	./.:.	./.:.	0/1:255,0,255	0/1:255,0,255	1/1:255,255,0	1/1:255,255,0	./.:.	./.:.
1	23965829	.	C	T	190	PASS	VDB=0.0394985;SGB=-0.690438;MQ0F=0;MQ=60;RPB=0.381619;MQB=1;MQSB=1;BQB=0.76338;ICB=1;HOB=0.5;DP=177;DP4=1,26,4,141;AN=12;AC=10	GT:PL	./.:.	./.:.	./.:.	./.:.	1/1:163,51,0	1/1:169,99,0	./.:.	./.:.	./.:.	./.:.	./.:.	./.:.	./.:.	./.:.	./.:.	./.:.	./.:.	./.:.	./.:.	0/1:132,0,142	0/1:137,0,126	1/1:217,99,0	1/1:214,126,0	./.:.	./.:.
1	23966837	.	C	T	228	PASS	VDB=0.989214;SGB=-0.691153;MQSB=1;MQ0F=0;MQ=60;RPB=0.245416;MQB=1;BQB=0.00203927;ICB=1;HOB=0.5;DP=246;DP4=36,1,179,16;AN=12;AC=10	GT:PL	./.:.	./.:.	./.:.	./.:.	1/1:255,54,0	1/1:255,99,0	./.:.	./.:.	./.:.	./.:.	./.:.	./.:.	./.:.	./.:.	./.:.	./.:.	./.:.	./.:.	./.:.	0/1:182,0,202	0/1:125,0,175	1/1:205,151,0	1/1:255,172,0	./.:.	./.:.
1	23966894	.	T	TAAG	228	PASS	INDEL;IDV=29;IMF=0.763158;VDB=0.000322186;SGB=-0.693097;MQSB=1;MQ0F=0;MQ=60;ICB=1;HOB=0.5;DP=355;DP4=21,26,139,110;AN=12;AC=10	GT:PL	./.:.	./.:.	./.:.	./.:.	1/1:255,90,0	1/1:255,81,0	./.:.	./.:.	./.:.	./.:.	./.:.	./.:.	./.:.	./.:.	./.:.	./.:.	./.:.	./.:.	./.:.	0/1:255,0,255	0/1:255,0,255	1/1:255,193,0	1/1:255,208,0	./.:.	./.:.
1	23966897	.	G	GAAA	151	PASS	INDEL;IDV=1;IMF=0.0107527;VDB=0.792966;SGB=-0.693147;MQSB=1;MQ0F=0;ICB=1;HOB=0.5;MQ=60;DP=93;DP4=9,9,38,26;AN=2;AC=1	GT:PL	./.:.	./.:.	./.:.	./.:.	./.:.	./.:.	./.:.	./.:.	./.:.	./.:.	./.:.	./.:.	./.:.	./.:.	./.:.	./.:.	./.:.	./.:.	./.:.	./.:.	./.:.	./.:.	0/1:185,0,122	./.:.	./.:.
1	23966898	.	A	AAGG	212	PASS	INDEL;IDV=1;IMF=0.0243902;VDB=0.0555373;SGB=-0.693054;MQSB=1;MQ0F=0;ICB=1;HOB=0.5;MQ=60;DP=127;DP4=15,8,56,28;AN=4;AC=2	GT:PL	./.:.	./.:.	./.:.	./.:.	0/1:243,0,61	./.:.	./.:.	./.:.	./.:.	./.:.	./.:.	./.:.	./.:.	./.:.	./.:.	./.:.	./.:.	./.:.	./.:.	./.:.	./.:.	0/1:246,0,116	./.:.	./.:.	./.:.
1	23966900	.	G	GAAT	156	PASS	INDEL;IDV=1;IMF=0.0117647;VDB=0.101001;SGB=-0.693147;MQSB=1;MQ0F=0;ICB=1;HOB=0.5;MQ=60;DP=85;DP4=4,5,35,23;AN=2;AC=1	GT:PL	./.:.	./.:.	./.:.	./.:.	./.:.	./.:.	./.:.	./.:.	./.:.	./.:.	./.:.	./.:.	./.:.	./.:.	./.:.	./.:.	./.:.	./.:.	./.:.	./.:.	./.:.	0/1:191,0,35	./.:.	./.:.	./.:.
1	27057621	.	A	C	228	PASS	VDB=0.373446;SGB=-0.692976;MQSB=1;MQ0F=0;MQ=60;RPB=1;MQB=1;BQB=1;ICB=1;HOB=0.5;DP=323;DP4=120,17,143,16;AN=14;AC=9	GT:PL	./.:.	./.:.	./.:.	./.:.	./.:.	./.:.	1/1:255,78,0	1/1:255,69,0	./.:.	./.:.	0/1:192,0,255	0/1:221,0,255	0/1:166,0,227	0/1:244,0,200	0/1:255,0,249	./.:.	./.:.	./.:.	./.:.	./.:.	./.:.	./.:.	./.:.	./.:.	./.:.
1	27088546	.	A	T	187	PASS	VDB=0.384573;SGB=-0.691153;MQSB=1;MQ0F=0;MQ=60;DP=39;DP4=0,0,33,3;AN=4;AC=4	GT:PL	./.:.	./.:.	./.:.	./.:.	1/1:188,54,0	1/1:214,54,0	./.:.	./.:.	./.:.	./.:.	./.:.	./.:.	./.:.	./.:.	./.:.	./.:.	./.:.	./.:.	./.:.	./.:.	./.:.	./.:.	./.:.	./.:.	./.:.
1	27089446	.	G	C	207	PASS	VDB=0.293708;SGB=-0.692831;MQ0F=0;MQ=60;RPB=0.266194;MQB=1;BQB=1;ICB=1;HOB=0.5;MQSB=1;DP=158;DP4=56,1,96,0;AN=14;AC=9	GT:PL	./.:.	./.:.	./.:.	./.:.	./.:.	./.:.	1/1:234,72,0	1/1:209,66,0	./.:.	./.:.	0/1:132,0,179	0/1:174,0,188	0/1:118,0,212	0/1:176,0,105	0/1:175,0,167	./.:.	./.:.	./.:.	./.:.	./.:.	./.:.	./.:.	./.:.	./.:.	./.:.
1	27094156	.	A	G	202	PASS	VDB=0.246704;SGB=-0.662043;MQ0F=0;MQ=60;MQSB=1;RPB=0.649731;MQB=0.974597;BQB=0.974597;ICB=1;HOB=0.5;DP=28;DP4=5,0,21,1;AN=6;AC=5	GT:PL	./.:.	./.:.	./.:.	./.:.	./.:.	1/1:156,27,0	1/1:229,27,0	./.:.	./.:.	./.:.	./.:.	./.:.	./.:.	0/1:79,0,100	./.:.	./.:.	./.:.	./.:.	./.:.	./.:.	./.:.	./.:.	./.:.	./.:.	./.:.
1	27097515	.	A	G	164	PASS	VDB=0.528438;SGB=-0.692352;MQ0F=0;MQ=60;DP=33;DP4=0,0,33,0;AN=4;AC=4	GT:PL	./.:.	./.:.	./.:.	./.:.	1/1:191,63,0	1/1:182,36,0	./.:.	./.:.	./.:.	./.:.	./.:.	./.:.	./.:.	./.:.	./.:.	./.:.	./.:.	./.:.	./.:.	./.:.	./.:.	./.:.	./.:.	./.:.	./.:.
1	27100243	.	C	T	222	PASS	VDB=0.976417;SGB=-0.693147;RPB=0.24005;MQB=0.999976;MQSB=0.99844;BQB=4.21034e-11;MQ0F=0;ICB=1;HOB=0.5;MQ=59;DP=456;DP4=121,103,106,106;AN=8;AC=4	GT:PL	./.:.	./.:.	./.:.	./.:.	./.:.	./.:.	0/1:255,0,255	0/1:255,0,255	./.:.	./.:.	./.:.	./.:.	./.:.	0/1:255,0,255	0/1:255,0,255	./.:.	./.:.	./.:.	./.:.	./.:.	./.:.	./.:.	./.:.	./.:.	./.:.
1	32745473	.	G	A	222	PASS	VDB=0.282383;SGB=-0.693147;RPB=0.955166;MQB=1;MQSB=1;BQB=2.77427e-05;MQ0F=0;ICB=1;HOB=0.5;MQ=60;DP=484;DP4=130,109,124,106;AN=4;AC=2	GT:PL	0/1:255,0,255	0/1:255,0,255	./.:.	./.:.	./.:.	./.:.	./.:.	./.:.	./.:.	./.:.	./.:.	./.:.	./.:.	./.:.	./.:.	./.:.	./.:.	./.:.	./.:.	./.:.	./.:.	./.:.	./.:.	./.:.	./.:.
1	35650002	.	T	C	222	PASS	VDB=0.831904;SGB=-0.693127;RPB=0.988646;MQB=1;MQSB=1;BQB=7.08788e-08;MQ0F=0;ICB=1;HOB=0.5;MQ=60;DP=313;DP4=144,6,138,8;AN=8;AC=4	GT:PL	0/1:194,0,160	0/1:244,0,225	./.:.	./.:.	./.:.	./.:.	./.:.	./.:.	./.:.	./.:.	./.:.	./.:.	./.:.	./.:.	./.:.	./.:.	./.:.	./.:.	./.:.	./.:.	./.:.	0/1:255,0,168	0/1:147,0,198	./.:.	./.:.
1	35653783	.	G	C	134	PASS	VDB=0.0802872;SGB=-0.693143;RPB=0.782064;MQB=1;BQB=2.24827e-05;MQ0F=0;ICB=1;HOB=0.5;MQ=60;DP=271;DP4=0,134,0,128;AN=8;AC=4	GT:PL	0/1:160,0,149	0/1:150,0,156	./.:.	./.:.	./.:.	./.:.	./.:.	./.:.	./.:.	./.:.	./.:.	./.:.	./.:.	./.:.	./.:.	./.:.	./.:.	./.:.	./.:.	./.:.	./.:.	0/1:167,0,148	0/1:157,0,154	./.:.	./.:.
1	35654765	.	G	A	222	PASS	VDB=0.0711865;SGB=-0.693146;RPB=0.697153;MQB=1;MQSB=1;BQB=1.81637e-10;MQ0F=0;ICB=1;HOB=0.5;MQ=60;DP=313;DP4=94,70,78,58;AN=8;AC=4	GT:PL	0/1:255,0,255	0/1:255,0,255	./.:.	./.:.	./.:.	./.:.	./.:.	./.:.	./.:.	./.:.	./.:.	./.:.	./.:.	./.:.	./.:.	./.:.	./.:.	./.:.	./.:.	./.:.	./.:.	0/1:255,0,255	0/1:255,0,255	./.:.	./.:.
1	35654777	.	G	A	222	PASS	VDB=0.0088285;SGB=-0.693145;RPB=0.936788;MQB=1;MQSB=1;BQB=4.45907e-07;MQ0F=0;ICB=1;HOB=0.5;MQ=60;DP=338;DP4=98,76,82,62;AN=8;AC=4	GT:PL	0/1:255,0,255	0/1:255,0,255	./.:.	./.:.	./.:.	./.:.	./.:.	./.:.	./.:.	./.:.	./.:.	./.:.	./.:.	./.:.	./.:.	./.:.	./.:.	./.:.	./.:.	./.:.	./.:.	0/1:255,0,255	0/1:255,0,255	./.:.	./.:.
1	35656064	.	T	A	106	PASS	VDB=0.206892;SGB=-0.69311;RPB=0.875394;MQB=1;BQB=0.407986;MQ0F=0;ICB=1;HOB=0.5;MQ=60;MQSB=1;DP=235;DP4=125,1,105,0;AN=8;AC=4	GT:PL	0/1:130,0,140	0/1:127,0,170	./.:.	./.:.	./.:.	./.:.	./.:.	./.:.	./.:.	./.:.	./.:.	./.:.	./.:.	./.:.	./.:.	./.:.	./.:.	./.:.	./.:.	./.:.	./.:.	0/1:139,0,138	0/1:137,0,139	./.:.	./.:.
1	35656079	.	A	G	121	PASS	VDB=0.207923;SGB=-0.683931;RPB=0.637607;MQB=1;BQB=8.36483e-05;MQ0F=0;ICB=1;HOB=0.5;MQ=60;DP=55;DP4=28,0,26,0;AN=4;AC=2	GT:PL	./.:.	./.:.	./.:.	./.:.	./.:.	./.:.	./.:.	./.:.	./.:.	./.:.	./.:.	./.:.	./.:.	./.:.	./.:.	./.:.	./.:.	./.:.	./.:.	./.:.	./.:.	./.:.	./.:.	0/1:154,0,125	0/1:150,0,131
1	35656664	.	G	A	199	PASS	VDB=0.406508;SGB=-0.69312;RPB=0.852845;MQB=1;MQSB=1;BQB=0.121421;MQ0F=0;ICB=1;HOB=0.5;MQ=60;DP=240;DP4=12,114,6,95;AN=8;AC=4	GT:PL	0/1:201,0,255	0/1:172,0,157	./.:.	./.:.	./.:.	./.:.	./.:.	./.:.	./.:.	./.:.	./.:.	./.:.	./.:.	./.:.	./.:.	./.:.	./.:.	./.:.	./.:.	./.:.	./.:.	0/1:135,0,220	0/1:232,0,255	./.:.	./.:.
1	35657256	.	T	C	142	PASS	VDB=0.0218775;SGB=-0.680642;RPB=0.732699;MQB=1;MQSB=1;BQB=0.00012341;MQ0F=0;ICB=1;HOB=0.5;MQ=60;DP=127;DP4=1,62,1,60;AN=8;AC=4	GT:PL	0/1:145,0,155	0/1:175,0,137	./.:.	./.:.	./.:.	./.:.	./.:.	./.:.	./.:.	./.:.	./.:.	./.:.	./.:.	./.:.	./.:.	./.:.	./.:.	./.:.	./.:.	./.:.	./.:.	0/1:161,0,124	0/1:151,0,142	./.:.	./.:.
1	35657810	.	CAT	C	222	PASS	INDEL;IDV=43;IMF=0.457447;VDB=0.0430442;SGB=-0.693146;MQSB=1;MQ0F=0;ICB=1;HOB=0.5;MQ=60;DP=299;DP4=111,43,97,41;AN=8;AC=4	GT:PL	0/1:255,0,255	0/1:255,0,255	./.:.	./.:.	./.:.	./.:.	./.:.	./.:.	./.:.	./.:.	./.:.	./.:.	./.:.	./.:.	./.:.	./.:.	./.:.	./.:.	./.:.	./.:.	./.:.	0/1:255,0,255	0/1:255,0,255	./.:.	./.:.
1	35657874	.	G	C	222	PASS	VDB=0.751823;SGB=-0.693147;RPB=0.957952;MQB=1;MQSB=1;BQB=0.165899;MQ0F=0;ICB=1;HOB=0.5;MQ=60;DP=338;DP4=60,82,82,79;AN=8;AC=4	GT:PL	0/1:255,0,255	0/1:255,0,255	./.:.	./.:.	./.:.	./.:.	./.:.	./.:.	./.:.	./.:.	./.:.	./.:.	./.:.	./.:.	./.:.	./.:.	./.:.	./.:.	./.:.	./.:.	./.:.	0/1:255,0,255	0/1:255,0,255	./.:.	./.:.
1	35658405	.	CGGCTGCTGCGGCGGT	C	188	PASS	INDEL;IDV=2;IMF=0.153846;VDB=0.27538;SGB=-0.556411;MQSB=1;MQ0F=0;ICB=1;HOB=0.5;MQ=60;DP=27;DP4=1,5,3,6;AN=4;AC=2	GT:PL	./.:.	./.:.	./.:.	./.:.	./.:.	./.:.	./.:.	./.:.	./.:.	./.:.	./.:.	./.:.	./.:.	./.:.	./.:.	./.:.	./.:.	./.:.	./.:.	./.:.	./.:.	./.:.	./.:.	0/1:190,0,190	0/1:222,0,51
1	35658417	.	C	T	60	PASS	VDB=0.824414;SGB=-0.556411;RPB=0.783809;MQB=1.00775;MQSB=1.00775;BQB=0.559863;MQ0F=0;ICB=1;HOB=0.5;MQ=60;DP=19;DP4=3,5,2,6;AN=4;AC=2	GT:PL	./.:.	./.:.	./.:.	./.:.	./.:.	./.:.	./.:.	./.:.	./.:.	./.:.	./.:.	./.:.	./.:.	./.:.	./.:.	./.:.	./.:.	./.:.	./.:.	./.:.	./.:.	./.:.	./.:.	0/1:74,0,140	0/1:93,0,36
1	35658429	.	C	CGGT	222	PASS	INDEL;IDV=6;IMF=0.25;VDB=0.0988104;SGB=-0.662043;MQSB=0.980625;MQ0F=0;ICB=1;HOB=0.5;MQ=52;DP=71;DP4=15,18,19,12;AN=6;AC=3	GT:PL	./.:.	./.:.	./.:.	./.:.	./.:.	./.:.	./.:.	./.:.	./.:.	./.:.	0/1:243,0,255	0/1:255,0,255	0/1:255,0,255	./.:.	./.:.	./.:.	./.:.	./.:.	./.:.	./.:.	./.:.	./.:.	./.:.	./.:.	./.:.
1	35658432	.	T	TGGG	87	PASS	INDEL;IDV=1;IMF=0.0322581;VDB=0.790443;SGB=-0.662043;MQSB=0.990963;MQ0F=0;ICB=1;HOB=0.5;MQ=53;DP=31;DP4=10,7,7,2;AN=2;AC=1	GT:PL	./.:.	./.:.	./.:.	./.:.	./.:.	./.:.	./.:.	./.:.	./.:.	./.:.	./.:.	./.:.	0/1:121,0,255	./.:.	./.:.	./.:.	./.:.	./.:.	./.:.	./.:.	./.:.	./.:.	./.:.	./.:.	./.:.
1	36752152	.	C	T	222	PASS	VDB=0.11715;SGB=-0.693147;RPB=0.345362;MQB=0.993182;MQSB=0.985061;BQB=1.2153e-22;MQ0F=0;ICB=1;HOB=0.5;MQ=59;DP=1637;DP4=386,416,343,413;AN=34;AC=17	GT:PL	0/1:255,0,255	0/1:255,0,255	0/1:255,0,255	0/1:68,0,80	0/1:255,0,255	0/1:255,0,255	0/1:255,0,255	0/1:255,0,255	./.:.	./.:.	0/1:255,0,255	0/1:255,0,255	0/1:217,0,255	./.:.	./.:.	./.:.	./.:.	./.:.	./.:.	0/1:255,0,255	0/1:255,0,255	0/1:255,0,255	0/1:255,0,255	0/1:255,0,255	0/1:216,0,255
1	36752410	.	C	T	222	PASS	VDB=0.332747;SGB=-0.693147;RPB=0.755485;MQB=0.969182;MQSB=0.961319;BQB=1.13044e-06;MQ0F=0;ICB=1;HOB=0.5;MQ=59;DP=354;DP4=31,129,40,133;AN=4;AC=2	GT:PL	./.:.	./.:.	./.:.	./.:.	./.:.	./.:.	./.:.	./.:.	./.:.	./.:.	./.:.	./.:.	./.:.	./.:.	./.:.	./.:.	./.:.	./.:.	./.:.	./.:.	./.:.	0/1:255,0,255	0/1:255,0,255	./.:.	./.:.
1	36752433	.	C	T	228	PASS	VDB=0.285564;SGB=-0.693147;MQSB=0.91726;MQ0F=0;MQ=57;RPB=0.997616;MQB=0.984447;BQB=7.33708e-06;ICB=1;HOB=0.5;DP=2253;DP4=19,80,329,1680;AN=50;AC=48	GT:PL	1/1:255,255,0	1/1:255,255,0	1/1:255,255,0	1/1:239,48,0	1/1:255,190,0	1/1:255,187,0	1/1:255,193,0	1/1:255,232,0	1/1:255,154,0	1/1:255,214,0	1/1:255,208,0	1/1:255,255,0	1/1:255,202,0	1/1:255,241,0	1/1:255,235,0	1/1:255,255,0	1/1:255,208,0	0/1:255,0,255	0/1:255,0,255	1/1:255,157,0	1/1:255,175,0	1/1:255,255,0	1/1:255,255,0	1/1:255,144,0	1/1:255,132,0
1	36762396	.	C	T	228	PASS	VDB=0.0514375;SGB=-0.693147;MQSB=1;MQ0F=0;MQ=60;RPB=1;MQB=1;BQB=1;DP=1043;DP4=0,1,10,961;AN=48;AC=48	GT:PL	1/1:246,241,0	1/1:225,202,0	1/1:218,111,0	./.:.	1/1:199,78,0	1/1:163,90,0	1/1:188,93,0	1/1:186,163,0	1/1:186,78,0	1/1:179,99,0	1/1:190,93,0	1/1:233,208,0	1/1:181,138,0	1/1:185,72,0	1/1:183,129,0	1/1:189,108,0	1/1:211,138,0	1/1:167,83,0	1/1:178,102,0	1/1:170,96,0	1/1:161,72,0	1/1:255,187,0	1/1:182,172,0	1/1:159,57,0	1/1:158,87,0
1	36766604	.	G	A	202	PASS	VDB=0.352621;SGB=-0.69168;RPB=0.987191;MQB=1;MQSB=1;BQB=0.0909735;MQ0F=0;ICB=1;HOB=0.5;MQ=60;DP=71;DP4=24,9,21,11;AN=4;AC=2	GT:PL	./.:.	./.:.	./.:.	./.:.	./.:.	./.:.	./.:.	./.:.	./.:.	./.:.	./.:.	./.:.	./.:.	./.:.	./.:.	./.:.	./.:.	./.:.	./.:.	./.:.	./.:.	./.:.	./.:.	0/1:235,0,236	0/1:222,0,236
1	36767400	.	C	T	228	PASS	VDB=0.192634;SGB=-0.693147;MQSB=1;MQ0F=0;MQ=60;RPB=0.757263;MQB=1;BQB=0.0193229;ICB=1;HOB=0.5;DP=749;DP4=1,29,39,642;AN=50;AC=48	GT:PL	1/1:255,163,0	1/1:255,151,0	1/1:228,81,0	1/1:120,15,0	1/1:200,60,0	1/1:202,96,0	1/1:193,57,0	1/1:252,114,0	1/1:255,66,0	1/1:181,63,0	1/1:195,63,0	1/1:255,120,0	1/1:219,102,0	1/1:255,99,0	1/1:183,66,0	1/1:235,105,0	1/1:237,78,0	0/1:176,0,152	0/1:171,0,129	1/1:193,45,0	1/1:255,60,0	1/1:255,123,0	1/1:183,123,0	1/1:216,42,0	1/1:255,51,0
1	36933096	.	T	C	180	PASS	VDB=0.104744;SGB=-0.670168;RPB=0.920309;MQB=1;MQSB=1;BQB=0.00574302;MQ0F=0;ICB=1;HOB=0.5;MQ=60;DP=58;DP4=26,2,27,1;AN=4;AC=2	GT:PL	./.:.	./.:.	./.:.	./.:.	./.:.	./.:.	./.:.	./.:.	./.:.	./.:.	./.:.	./.:.	./.:.	./.:.	./.:.	0/1:146,0,204	0/1:214,0,127	./.:.	./.:.	./.:.	./.:.	./.:.	./.:.	./.:.	./.:.
1	36935036	.	T	C	112	PASS	VDB=0.405689;SGB=-0.651104;RPB=0.68614;MQB=1;MQSB=1;BQB=0.381255;MQ0F=0;ICB=1;HOB=0.5;MQ=60;DP=31;DP4=7,9,3,12;AN=4;AC=2	GT:PL	./.:.	./.:.	./.:.	./.:.	./.:.	./.:.	./.:.	./.:.	./.:.	./.:.	./.:.	./.:.	./.:.	./.:.	./.:.	./.:.	./.:.	./.:.	./.:.	./.:.	./.:.	0/1:145,0,136	0/1:136,0,173	./.:.	./.:.
1	36935128	.	G	A	228	PASS	VDB=0.223718;SGB=-0.693147;RPB=1;MQB=1;MQSB=1;BQB=1;MQ0F=0;MQ=60;ICB=1;HOB=0.5;DP=634;DP4=259,1,325,13;AN=32;AC=18	GT:PL	1/1:226,107,0	1/1:255,166,0	0/1:102,0,123	./.:.	0/1:122,0,128	0/1:133,0,120	0/1:208,0,118	0/1:148,0,134	0/1:191,0,152	0/1:149,0,137	0/1:161,0,156	0/1:158,0,153	0/1:150,0,116	./.:.	./.:.	0/1:134,0,148	0/1:181,0,129	./.:.	./.:.	0/1:124,0,75	0/1:104,0,148	./.:.	./.:.	./.:.	./.:.
1	36937059	.	A	G	228	PASS	VDB=0.0447568;SGB=-0.693147;MQSB=1;MQ0F=0;MQ=60;RPB=0.596734;MQB=1;BQB=0.0975118;ICB=1;HOB=0.5;DP=1650;DP4=294,224,580,448;AN=44;AC=30	GT:PL	1/1:255,255,0	1/1:255,255,0	0/1:255,0,255	./.:.	0/1:255,0,255	0/1:255,0,255	0/1:255,0,255	0/1:178,0,237	1/1:255,120,0	1/1:255,20,0	0/1:255,0,255	0/1:255,0,255	0/1:255,0,255	./.:.	./.:.	0/1:251,0,255	0/1:255,0,254	1/1:255,241,0	1/1:255,255,0	0/1:255,0,255	0/1:255,0,255	0/1:245,0,255	0/1:255,0,255	1/1:255,181,0	1/1:255,223,0
1	36937065	.	A	G	228	PASS	VDB=0.0201355;SGB=-0.693147;MQSB=1;MQ0F=0;MQ=60;RPB=0.864566;MQB=1;BQB=0.000402907;ICB=1;HOB=0.5;DP=1046;DP4=221,178,349,239;AN=32;AC=18	GT:PL	1/1:255,255,0	1/1:255,255,0	0/1:255,0,255	./.:.	0/1:255,0,255	0/1:255,0,255	0/1:255,0,255	0/1:186,0,255	0/1:255,0,254	0/1:255,0,232	0/1:255,0,255	0/1:255,0,255	0/1:255,0,255	./.:.	./.:.	0/1:255,0,255	0/1:255,0,245	./.:.	./.:.	0/1:255,0,252	0/1:239,0,255	./.:.	./.:.	./.:.	./.:.
1	36937878	.	C	T	222	PASS	VDB=0.313856;SGB=-0.693146;RPB=0.850328;MQB=1;MQSB=1;BQB=0.65308;MQ0F=0;ICB=1;HOB=0.5;MQ=60;DP=180;DP4=26,49,43,43;AN=4;AC=2	GT:PL	./.:.	./.:.	./.:.	./.:.	./.:.	./.:.	0/1:255,0,255	0/1:255,0,255	./.:.	./.:.	./.:.	./.:.	./.:.	./.:.	./.:.	./.:.	./.:.	./.:.	./.:.	./.:.	./.:.	./.:.	./.:.	./.:.	./.:.
1	36945307	.	AG	A	176	PASS	INDEL;IDV=17;IMF=0.944444;VDB=0.0454826;SGB=-0.690438;MQSB=1;MQ0F=0;MQ=60;ICB=1;HOB=0.5;DP=99;DP4=0,15,2,70;AN=14;AC=11	GT:PL	1/1:203,51,0	1/1:164,60,0	./.:.	./.:.	./.:.	./.:.	0/1:116,0,98	./.:.	./.:.	0/1:106,0,67	./.:.	0/1:111,0,88	./.:.	./.:.	./.:.	./.:.	./.:.	./.:.	./.:.	1/1:136,24,0	1/1:132,21,0	./.:.	./.:.	./.:.	./.:.
1	40363054	.	G	C	228	PASS	VDB=0.560853;SGB=-0.69312;RPB=0.975132;MQB=1;MQSB=1;BQB=0.00929791;MQ0F=0;ICB=1;HOB=0.5;MQ=60;DP=1287;DP4=235,67,719,164;AN=48;AC=39	GT:PL	0/1:246,0,255	0/1:255,0,255	0/1:174,0,255	./.:.	0/1:162,0,255	0/1:194,0,255	0/1:255,0,255	0/1:206,0,255	1/1:255,154,0	1/1:255,120,0	1/1:255,78,0	1/1:255,187,0	1/1:255,157,0	1/1:255,117,0	1/1:255,138,0	1/1:255,166,0	1/1:255,120,0	1/1:255,144,0	1/1:255,160,0	0/1:208,0,255	0/1:207,0,255	1/1:255,184,0	1/1:255,175,0	1/1:255,60,0	1/1:255,132,0
1	40366768	.	G	A	222	PASS	VDB=0.845191;SGB=-0.69312;RPB=0.68987;MQB=0.963419;MQSB=0.9171;BQB=0.210256;MQ0F=0;ICB=1;HOB=0.5;MQ=59;DP=228;DP4=88,20,89,19;AN=6;AC=3	GT:PL	./.:.	./.:.	./.:.	./.:.	./.:.	./.:.	./.:.	./.:.	./.:.	./.:.	0/1:255,0,219	0/1:241,0,255	0/1:208,0,255	./.:.	./.:.	./.:.	./.:.	./.:.	./.:.	./.:.	./.:.	./.:.	./.:.	./.:.	./.:.
1	40367592	.	A	G	228	PASS	VDB=0.785616;SGB=-0.693079;MQSB=1;MQ0F=0;MQ=60;DP=339;DP4=0,0,134,168;AN=46;AC=46	GT:PL	1/1:255,87,0	1/1:255,69,0	./.:.	./.:.	1/1:255,54,0	1/1:255,42,0	1/1:112,12,0	1/1:142,18,0	1/1:159,18,0	1/1:224,24,0	1/1:208,24,0	1/1:176,21,0	1/1:149,18,0	1/1:250,36,0	1/1:162,21,0	1/1:193,18,0	1/1:185,18,0	1/1:255,51,0	1/1:255,66,0	1/1:255,45,0	1/1:255,57,0	1/1:255,81,0	1/1:255,57,0	1/1:243,36,0	1/1:255,30,0
1	43804340	.	G	A	228	PASS	VDB=0.00716102;SGB=-0.693147;MQSB=1;MQ0F=0;MQ=60;RPB=1;MQB=1;BQB=1;ICB=1;HOB=0.5;DP=735;DP4=20,86,143,437;AN=8;AC=6	GT:PL	1/1:255,255,0	1/1:255,255,0	./.:.	./.:.	./.:.	./.:.	./.:.	./.:.	./.:.	./.:.	./.:.	./.:.	./.:.	./.:.	./.:.	0/1:255,0,255	0/1:255,0,255	./.:.	./.:.	./.:.	./.:.	./.:.	./.:.	./.:.	./.:.
1	43805240	.	A	G	222	PASS	VDB=0.574208;SGB=-0.692562;RPB=0.928109;MQB=0.99002;MQSB=0.919262;BQB=0.510964;MQ0F=0;ICB=1;HOB=0.5;MQ=59;DP=335;DP4=51,139,48,80;AN=6;AC=3	GT:PL	./.:.	./.:.	./.:.	./.:.	./.:.	./.:.	./.:.	./.:.	./.:.	./.:.	0/1:217,0,255	0/1:255,0,255	0/1:255,0,255	./.:.	./.:.	./.:.	./.:.	./.:.	./.:.	./.:.	./.:.	./.:.	./.:.	./.:.	./.:.
1	43812075	.	G	A	178	PASS	VDB=0.0739287;SGB=-0.680642;RPB=0.163537;MQB=1;MQSB=1;BQB=0.992587;MQ0F=0;ICB=1;HOB=0.5;MQ=60;DP=345;DP4=134,6,184,4;AN=34;AC=19	GT:PL	./.:.	./.:.	0/1:135,0,196	./.:.	./.:.	0/1:78,0,126	0/1:125,0,165	0/1:129,0,138	0/1:151,0,150	0/1:105,0,207	0/1:185,0,93	0/1:127,0,161	0/1:183,0,118	1/1:176,9,0	1/1:205,78,0	./.:.	./.:.	0/1:98,0,153	0/1:129,0,141	0/1:96,0,146	0/1:115,0,193	./.:.	./.:.	0/1:105,0,107	0/1:163,0,105
1	43814864	.	T	C	228	PASS	VDB=0.795822;SGB=-0.691153;RPB=0.904286;MQB=1;MQSB=1;BQB=0.000156223;MQ0F=0;ICB=1;HOB=0.5;MQ=60;DP=762;DP4=286,15,395,22;AN=34;AC=19	GT:PL	./.:.	./.:.	./.:.	./.:.	0/1:173,0,148	0/1:147,0,181	0/1:255,0,127	0/1:189,0,121	0/1:236,0,141	0/1:191,0,141	0/1:176,0,176	0/1:174,0,178	0/1:179,0,111	1/1:248,132,0	1/1:255,123,0	./.:.	./.:.	0/1:224,0,131	0/1:244,0,144	0/1:165,0,101	0/1:156,0,123	./.:.	./.:.	0/1:225,0,131	0/1:191,0,140
1	45796269	.	G	C	228	PASS	VDB=0.0452822;SGB=-0.693147;MQSB=1;MQ0F=0;MQ=60;RPB=0.321541;MQB=0.976472;BQB=0.894743;ICB=1;HOB=0.5;DP=1584;DP4=51,64,535,769;AN=50;AC=46	GT:PL	1/1:255,255,0	1/1:255,255,0	1/1:255,229,0	1/1:138,15,0	1/1:255,117,0	1/1:255,129,0	1/1:255,138,0	1/1:255,114,0	1/1:255,126,0	1/1:255,132,0	1/1:255,154,0	1/1:255,238,0	1/1:255,141,0	1/1:255,160,0	1/1:255,187,0	0/1:255,0,255	0/1:255,0,255	1/1:255,151,0	1/1:255,138,0	0/1:255,0,255	0/1:255,0,255	1/1:255,211,0	1/1:255,255,0	1/1:255,123,0	1/1:255,138,0
1	45796354	.	G	T	109	PASS	VDB=0.725151;SGB=-0.556411;RPB=0.895781;MQB=1.00775;MQSB=1;BQB=0.167959;MQ0F=0;ICB=1;HOB=0.5;MQ=60;DP=94;DP4=4,42,0,43;AN=10;AC=5	GT:PL	./.:.	./.:.	./.:.	./.:.	0/1:70,0,134	0/1:120,0,141	./.:.	./.:.	./.:.	./.:.	0/1:135,0,88	0/1:142,0,198	0/1:93,0,225	./.:.	./.:.	./.:.	./.:.	./.:.	./.:.	./.:.	./.:.	./.:.	./.:.	./.:.	./.:.
1	45797505	.	C	G	182	PASS	VDB=0.128791;SGB=-0.688148;RPB=0.562142;MQB=1;MQSB=1;BQB=0.300659;MQ0F=0;ICB=1;HOB=0.5;MQ=60;DP=133;DP4=9,52,7,58;AN=10;AC=5	GT:PL	./.:.	./.:.	./.:.	./.:.	0/1:200,0,124	0/1:166,0,154	./.:.	./.:.	./.:.	./.:.	0/1:215,0,255	0/1:206,0,255	0/1:161,0,178	./.:.	./.:.	./.:.	./.:.	./.:.	./.:.	./.:.	./.:.	./.:.	./.:.	./.:.	./.:.
1	45798225	.	G	T	222	PASS	VDB=0.169629;SGB=-0.693147;RPB=0.989146;MQB=1;MQSB=1;BQB=5.7137e-06;MQ0F=0;ICB=1;HOB=0.5;MQ=60;DP=236;DP4=59,64,38,64;AN=4;AC=2	GT:PL	0/1:255,0,255	0/1:255,0,255	./.:.	./.:.	./.:.	./.:.	./.:.	./.:.	./.:.	./.:.	./.:.	./.:.	./.:.	./.:.	./.:.	./.:.	./.:.	./.:.	./.:.	./.:.	./.:.	./.:.	./.:.	./.:.	./.:.
1	45798555	.	T	C	228	PASS	VDB=0.294208;SGB=-0.693147;RPB=1;MQB=1;MQSB=1;BQB=1;MQ0F=0;MQ=60;ICB=1;HOB=0.5;DP=3333;DP4=140,142,1532,1274;AN=50;AC=46	GT:PL	1/1:255,255,0	1/1:255,255,0	1/1:255,255,0	1/1:255,108,0	1/1:255,255,0	1/1:255,255,0	1/1:255,255,0	1/1:255,255,0	1/1:255,238,0	1/1:255,255,0	1/1:255,255,0	1/1:255,255,0	1/1:255,255,0	1/1:255,255,0	1/1:255,255,0	0/1:255,0,255	0/1:255,0,255	1/1:255,255,0	1/1:255,255,0	0/1:255,0,255	0/1:255,0,255	1/1:255,255,0	1/1:255,255,0	1/1:255,255,0	1/1:255,255,0
1	45800156	.	C	T	222	PASS	VDB=0.418961;SGB=-0.69311;RPB=0.174125;MQB=1;MQSB=1;BQB=0.633505;MQ0F=0;ICB=1;HOB=0.5;MQ=60;DP=260;DP4=54,73,53,63;AN=8;AC=4	GT:PL	./.:.	./.:.	./.:.	./.:.	./.:.	./.:.	0/1:255,0,255	0/1:238,0,255	./.:.	./.:.	./.:.	./.:.	./.:.	./.:.	./.:.	./.:.	./.:.	./.:.	./.:.	./.:.	./.:.	./.:.	./.:.	0/1:255,0,255	0/1:255,0,255
1	45805566	.	G	C	228	PASS	VDB=0.119175;SGB=-0.693147;MQSB=1;MQ0F=0;MQ=60;DP=2592;DP4=0,0,966,1355;AN=50;AC=50	GT:PL	1/1:255,255,0	1/1:255,255,0	1/1:255,255,0	1/1:175,15,0	1/1:255,244,0	1/1:255,247,0	1/1:255,223,0	1/1:255,255,0	1/1:255,208,0	1/1:255,255,0	1/1:255,205,0	1/1:255,255,0	1/1:255,255,0	1/1:255,202,0	1/1:255,255,0	1/1:255,255,0	1/1:255,255,0	1/1:255,255,0	1/1:255,255,0	1/1:255,255,0	1/1:255,255,0	1/1:255,255,0	1/1:255,255,0	1/1:255,214,0	1/1:255,232,0
1	45805816	.	G	C	149	PASS	VDB=0.630515;SGB=-0.670168;RPB=0.993592;MQB=1;MQSB=1;BQB=0.0333494;MQ0F=0;ICB=1;HOB=0.5;MQ=60;DP=39;DP4=21,0,14,3;AN=4;AC=2	GT:PL	./.:.	./.:.	./.:.	./.:.	./.:.	./.:.	0/1:182,0,134	0/1:110,0,124	./.:.	./.:.	./.:.	./.:.	./.:.	./.:.	./.:.	./.:.	./.:.	./.:.	./.:.	./.:.	./.:.	./.:.	./.:.	./.:.	./.:.
1	45806053	.	G	A	222	PASS	VDB=0.0105861;SGB=-0.69311;RPB=0.413064;MQB=1;MQSB=1;BQB=8.81034e-07;MQ0F=0;ICB=1;HOB=0.5;MQ=60;DP=270;DP4=16,105,22,118;AN=12;AC=6	GT:PL	./.:.	./.:.	./.:.	./.:.	./.:.	./.:.	0/1:255,0,255	0/1:196,0,173	./.:.	./.:.	./.:.	./.:.	./.:.	0/1:254,0,250	0/1:255,0,232	0/1:169,0,255	0/1:219,0,134	./.:.	./.:.	./.:.	./.:.	./.:.	./.:.	./.:.	./.:.
1	47684933	.	T	C	96	PASS	VDB=0.784517;SGB=-0.651104;RPB=0.954207;MQB=1;BQB=0.954207;MQ0F=0;ICB=1;HOB=0.5;MQ=60;MQSB=1;DP=22;DP4=8,0,13,1;AN=4;AC=2	GT:PL	./.:.	./.:.	./.:.	./.:.	./.:.	./.:.	./.:.	./.:.	./.:.	./.:.	./.:.	./.:.	./.:.	./.:.	./.:.	./.:.	./.:.	./.:.	./.:.	./.:.	./.:.	0/1:125,0,57	0/1:129,0,99	./.:.	./.:.
1	47685235	.	A	G	222	PASS	VDB=0.466733;SGB=-0.693147;RPB=0.0552099;MQB=0.988075;MQSB=0.979485;BQB=0.180088;MQ0F=0;ICB=1;HOB=0.5;MQ=59;DP=305;DP4=100,57,79,50;AN=4;AC=2	GT:PL	./.:.	./.:.	./.:.	./.:.	./.:.	./.:.	0/1:255,0,255	0/1:255,0,255	./.:.	./.:.	./.:.	./.:.	./.:.	./.:.	./.:.	./.:.	./.:.	./.:.	./.:.	./.:.	./.:.	./.:.	./.:.	./.:.	./.:.
1	47685455	.	T	C	228	PASS	VDB=0.041298;SGB=-0.693147;MQSB=1;MQ0F=0;MQ=60;RPB=1;MQB=1;BQB=1;DP=1480;DP4=1,0,532,805;AN=50;AC=50	GT:PL	1/1:255,255,0	1/1:255,255,0	1/1:255,141,0	1/1:193,18,0	1/1:255,135,0	1/1:255,148,0	1/1:255,132,0	1/1:255,105,0	1/1:255,123,0	1/1:255,114,0	1/1:255,181,0	1/1:255,255,0	1/1:255,141,0	1/1:255,184,0	1/1:255,120,0	1/1:255,120,0	1/1:255,135,0	1/1:255,138,0	1/1:255,120,0	1/1:255,178,0	1/1:255,154,0	1/1:255,238,0	1/1:255,166,0	1/1:255,184,0	1/1:255,141,0
1	47685569	.	G	A	43.8736	PASS	VDB=0.0445763;SGB=-0.590765;RPB=0.908075;MQB=1;MQSB=1;BQB=0.0452104;MQ0F=0;ICB=1;HOB=0.5;MQ=60;DP=15;DP4=1,7,0,5;AN=2;AC=1	GT:PL	./.:.	./.:.	./.:.	./.:.	./.:.	./.:.	./.:.	./.:.	./.:.	./.:.	./.:.	./.:.	./.:.	./.:.	./.:.	./.:.	./.:.	./.:.	./.:.	./.:.	./.:.	0/1:77,0,179	./.:.	./.:.	./.:.
1	47689842	.	C	G	228	PASS	VDB=0.372756;SGB=-0.556411;RPB=0.248092;MQB=0.992367;MQSB=1;BQB=0.868321;MQ0F=0;ICB=1;HOB=0.5;MQ=60;DP=229;DP4=2,48,15,150;AN=34;AC=24	GT:PL	./.:.	./.:.	./.:.	./.:.	./.:.	0/1:96,0,88	1/1:161,21,0	1/1:167,27,0	0/1:145,0,51	0/1:182,0,153	1/1:255,39,0	1/1:197,57,0	1/1:220,48,0	./.:.	./.:.	0/1:184,0,140	0/1:96,0,95	0/1:135,0,85	./.:.	0/1:109,0,68	0/1:169,0,85	0/1:136,0,96	0/1:173,0,99	1/1:235,36,0	1/1:168,33,0
1	47691568	.	GCAGA	G	228	PASS	INDEL;IDV=16;IMF=0.307692;VDB=0.0290403;SGB=-0.689466;MQSB=1;MQ0F=0;ICB=1;HOB=0.5;MQ=60;DP=706;DP4=62,166,82,239;AN=34;AC=24	GT:PL	./.:.	./.:.	./.:.	./.:.	0/1:255,0,255	0/1:255,0,255	1/1:255,72,0	1/1:255,42,0	0/1:255,0,255	0/1:253,0,255	1/1:255,81,0	1/1:255,102,0	1/1:255,66,0	./.:.	./.:.	0/1:255,0,255	0/1:233,0,255	0/1:255,0,255	0/1:255,0,255	0/1:255,0,255	0/1:221,0,255	./.:.	./.:.	1/1:255,60,0	1/1:255,12,0
1	47691579	.	GACAA	G	134	PASS	INDEL;IDV=1;IMF=0.0263158;VDB=0.619094;SGB=-0.69168;MQSB=0.801852;MQ0F=0;ICB=1;HOB=0.5;MQ=54;DP=38;DP4=7,11,4,15;AN=2;AC=1	GT:PL	./.:.	./.:.	./.:.	./.:.	./.:.	./.:.	./.:.	./.:.	0/1:167,0,255	./.:.	./.:.	./.:.	./.:.	./.:.	./.:.	./.:.	./.:.	./.:.	./.:.	./.:.	./.:.	./.:.	./.:.	./.:.	./.:.
1	47717189	.	A	G	228	PASS	VDB=0.0604169;SGB=-0.693147;RPB=0.925727;MQB=1;MQSB=1;BQB=0.00832617;MQ0F=0;ICB=1;HOB=0.5;MQ=60;DP=3822;DP4=619,650,1172,1155;AN=42;AC=28	GT:PL	0/1:255,0,255	0/1:255,0,255	./.:.	./.:.	./.:.	./.:.	0/1:255,0,255	0/1:255,0,255	0/1:255,0,255	0/1:255,0,255	1/1:255,255,0	1/1:255,255,0	1/1:255,255,0	0/1:255,0,255	0/1:255,0,255	1/1:255,255,0	1/1:255,255,0	0/1:255,0,255	0/1:255,0,255	0/1:255,0,255	0/1:255,0,255	0/1:255,0,255	0/1:255,0,255	1/1:255,255,0	1/1:255,255,0
1	47726087	.	T	C	222	PASS	VDB=0.852126;SGB=-0.693147;RPB=0.969236;MQB=1;MQSB=1;BQB=0.657193;MQ0F=0;ICB=1;HOB=0.5;MQ=60;DP=1733;DP4=490,359,449,344;AN=28;AC=14	GT:PL	0/1:255,0,255	0/1:255,0,255	0/1:255,0,255	0/1:64,0,134	0/1:255,0,255	0/1:255,0,255	0/1:255,0,255	0/1:255,0,255	./.:.	./.:.	./.:.	./.:.	./.:.	0/1:255,0,255	0/1:255,0,255	./.:.	./.:.	0/1:255,0,255	0/1:255,0,255	./.:.	./.:.	0/1:255,0,255	0/1:255,0,255	./.:.	./.:.
1	47728707	.	C	T	213	PASS	VDB=0.140138;SGB=-0.693079;RPB=0.527133;MQB=1;MQSB=1;BQB=2.50752e-10;MQ0F=0;ICB=1;HOB=0.5;MQ=60;DP=143;DP4=26,46,27,38;AN=4;AC=2	GT:PL	./.:.	./.:.	./.:.	./.:.	./.:.	./.:.	./.:.	./.:.	./.:.	./.:.	./.:.	./.:.	./.:.	./.:.	./.:.	./.:.	./.:.	./.:.	./.:.	0/1:244,0,255	0/1:246,0,255	./.:.	./.:.	./.:.	./.:.
1	47735280	.	T	C	228	PASS	VDB=0.213026;SGB=-0.692831;RPB=0.729713;MQB=1;MQSB=1;BQB=0.00128105;MQ0F=0;ICB=1;HOB=0.5;MQ=60;DP=626;DP4=225,4,376,8;AN=42;AC=28	GT:PL	0/1:178,0,162	0/1:153,0,135	./.:.	./.:.	./.:.	./.:.	0/1:164,0,137	0/1:170,0,118	0/1:189,0,143	0/1:157,0,129	1/1:223,60,0	1/1:227,135,0	1/1:205,66,0	0/1:137,0,143	0/1:197,0,129	1/1:255,63,0	1/1:205,60,0	0/1:190,0,138	0/1:161,0,131	0/1:84,0,143	0/1:106,0,126	0/1:122,0,139	0/1:154,0,179	1/1:175,39,0	1/1:207,33,0
1	47737769	.	C	T	222	PASS	VDB=0.668172;SGB=-0.689466;RPB=0.556658;MQB=1;MQSB=1;BQB=5.60737e-06;MQ0F=0;ICB=1;HOB=0.5;MQ=60;DP=100;DP4=43,13,28,11;AN=4;AC=2	GT:PL	./.:.	./.:.	./.:.	./.:.	./.:.	./.:.	./.:.	./.:.	./.:.	./.:.	./.:.	./.:.	./.:.	0/1:194,0,255	0/1:255,0,255	./.:.	./.:.	./.:.	./.:.	./.:.	./.:.	./.:.	./.:.	./.:.	./.:.
1	47746066	.	C	T	222	PASS	VDB=0.257102;SGB=-0.689466;RPB=0.566257;MQB=1;MQSB=1;BQB=0.000468149;MQ0F=0;ICB=1;HOB=0.5;MQ=60;DP=190;DP4=79,26,49,29;AN=6;AC=3	GT:PL	./.:.	./.:.	./.:.	./.:.	./.:.	./.:.	./.:.	./.:.	./.:.	./.:.	0/1:239,0,255	0/1:255,0,255	0/1:170,0,255	./.:.	./.:.	./.:.	./.:.	./.:.	./.:.	./.:.	./.:.	./.:.	./.:.	./.:.	./.:.
1	47746678	.	G	C	222	PASS	VDB=0.577229;SGB=-0.693145;RPB=0.848042;MQB=1;MQSB=1;BQB=0.00143696;MQ0F=0;ICB=1;HOB=0.5;MQ=60;DP=171;DP4=48,40,43,35;AN=4;AC=2	GT:PL	./.:.	./.:.	./.:.	./.:.	0/1:255,0,255	0/1:255,0,255	./.:.	./.:.	./.:.	./.:.	./.:.	./.:.	./.:.	./.:.	./.:.	./.:.	./.:.	./.:.	./.:.	./.:.	./.:.	./.:.	./.:.	./.:.	./.:.
1	47753405	.	G	A	195	PASS	VDB=0.0231771;SGB=-0.692831;RPB=0.787268;MQB=1;MQSB=1;BQB=0.0230903;MQ0F=0;ICB=1;HOB=0.5;MQ=60;DP=456;DP4=8,157,8,269;AN=38;AC=26	GT:PL	0/1:188,0,223	0/1:115,0,208	./.:.	./.:.	./.:.	./.:.	0/1:150,0,186	0/1:136,0,139	0/1:107,0,170	0/1:167,0,135	1/1:189,66,0	1/1:222,60,0	1/1:163,42,0	0/1:129,0,219	0/1:158,0,151	1/1:186,57,0	1/1:163,33,0	0/1:211,0,139	0/1:160,0,156	0/1:118,0,149	0/1:117,0,145	./.:.	./.:.	1/1:156,51,0	1/1:134,28,0
1	47765490	.	T	C	187	PASS	VDB=0.784982;SGB=-0.556411;RPB=0.895781;MQB=1.00775;MQSB=1;BQB=0.503877;MQ0F=0;ICB=1;HOB=0.5;MQ=60;DP=57;DP4=17,0,34,5;AN=12;AC=8	GT:PL	./.:.	0/1:80,0,105	./.:.	./.:.	./.:.	./.:.	./.:.	./.:.	./.:.	./.:.	./.:.	./.:.	./.:.	0/1:221,0,68	./.:.	./.:.	./.:.	./.:.	0/1:118,0,61	0/1:90,0,72	./.:.	1/1:156,15,0	1/1:171,36,0	./.:.	./.:.
1	47767141	.	C	A	161	PASS	VDB=0.160587;SGB=-0.689466;RPB=0.999017;MQB=1;MQSB=1;BQB=0.000290628;MQ0F=0;ICB=1;HOB=0.5;MQ=60;DP=285;DP4=91,2,182,1;AN=32;AC=21	GT:PL	0/1:118,0,186	0/1:120,0,156	1/1:131,5,0	./.:.	1/1:142,33,0	1/1:145,36,0	0/1:115,0,132	0/1:117,0,65	0/1:136,0,160	0/1:119,0,131	./.:.	./.:.	./.:.	0/1:86,0,156	./.:.	./.:.	./.:.	0/1:79,0,83	0/1:97,0,124	0/1:73,0,71	0/1:124,0,97	1/1:188,93,0	1/1:157,39,0	./.:.	./.:.
1	47767914	.	G	A	228	PASS	VDB=0.25015;SGB=-0.693147;RPB=0.952283;MQB=1;MQSB=1;BQB=1.83101e-27;MQ0F=0;ICB=1;HOB=0.5;MQ=60;DP=2200;DP4=745,156,1002,183;AN=36;AC=22	GT:PL	0/1:255,0,255	0/1:255,0,255	1/1:255,255,0	1/1:199,27,0	1/1:255,217,0	1/1:255,255,0	0/1:255,0,255	0/1:252,0,255	0/1:255,0,255	0/1:221,0,255	./.:.	./.:.	./.:.	0/1:212,0,255	0/1:232,0,255	./.:.	./.:.	0/1:255,0,255	0/1:248,0,255	0/1:243,0,255	0/1:255,0,255	0/1:255,0,255	0/1:255,0,255	./.:.	./.:.
1	47770441	.	A	C	212	PASS	VDB=0.244265;SGB=-0.688148;RPB=0.722575;MQB=1;BQB=0.128207;MQ0F=0;ICB=1;HOB=0.5;MQ=60;MQSB=1;DP=320;DP4=145,1,154,4;AN=34;AC=20	GT:PL	0/1:145,0,125	0/1:148,0,135	1/1:123,15,0	./.:.	1/1:239,45,0	1/1:185,45,0	0/1:157,0,107	0/1:171,0,82	0/1:76,0,137	0/1:104,0,139	./.:.	./.:.	./.:.	0/1:136,0,142	0/1:86,0,134	./.:.	./.:.	0/1:137,0,130	0/1:70,0,120	0/1:93,0,107	0/1:147,0,96	0/1:132,0,133	0/1:168,0,133	./.:.	./.:.
1	47770466	.	T	C	127	PASS	VDB=0.15118;SGB=-0.676189;RPB=0.962374;MQB=1;MQSB=1;BQB=0.238761;MQ0F=0;ICB=1;HOB=0.5;MQ=60;DP=193;DP4=96,2,90,1;AN=14;AC=7	GT:PL	./.:.	./.:.	0/1:160,0,137	./.:.	0/1:155,0,156	0/1:152,0,105	./.:.	./.:.	0/1:159,0,144	0/1:128,0,144	./.:.	./.:.	./.:.	./.:.	./.:.	./.:.	./.:.	./.:.	./.:.	0/1:101,0,126	0/1:146,0,126	./.:.	./.:.	./.:.	./.:.
1	47770786	.	T	A	170	PASS	VDB=0.00138821;SGB=-0.693144;RPB=0.0602792;MQB=1;BQB=1.35411e-07;MQ0F=0;ICB=1;HOB=0.5;MQ=60;MQSB=1;DP=560;DP4=3,184,2,353;AN=38;AC=26	GT:PL	0/1:125,0,127	0/1:129,0,165	./.:.	./.:.	./.:.	./.:.	0/1:140,0,150	0/1:88,0,162	0/1:141,0,141	0/1:87,0,142	1/1:178,75,0	1/1:178,111,0	1/1:165,93,0	0/1:153,0,164	0/1:110,0,131	1/1:197,69,0	1/1:162,54,0	0/1:133,0,139	0/1:131,0,138	0/1:91,0,123	0/1:119,0,119	./.:.	./.:.	1/1:148,54,0	1/1:149,48,0
1	47770806	.	T	C	132	PASS	VDB=0.190034;SGB=-0.69168;RPB=0.999112;MQB=1;BQB=6.47595e-07;MQ0F=0;ICB=1;HOB=0.5;MQ=60;MQSB=1;DP=265;DP4=3,131,1,114;AN=24;AC=12	GT:PL	0/1:159,0,125	0/1:119,0,151	./.:.	./.:.	0/1:86,0,92	0/1:156,0,122	0/1:165,0,135	0/1:128,0,105	./.:.	./.:.	./.:.	./.:.	./.:.	0/1:112,0,143	0/1:74,0,115	./.:.	./.:.	0/1:154,0,108	0/1:133,0,117	./.:.	./.:.	0/1:129,0,127	0/1:150,0,127	./.:.	./.:.
1	51439456	.	A	T	85	PASS	VDB=0.383129;SGB=-0.636426;RPB=0.714506;MQB=0.966012;BQB=0.497296;MQ0F=0;ICB=1;HOB=0.5;MQ=60;DP=23;DP4=11,0,11,0;AN=4;AC=2	GT:PL	./.:.	./.:.	./.:.	./.:.	./.:.	./.:.	0/1:118,0,124	0/1:77,0,88	./.:.	./.:.	./.:.	./.:.	./.:.	./.:.	./.:.	./.:.	./.:.	./.:.	./.:.	./.:.	./.:.	./.:.	./.:.	./.:.	./.:.
1	51439506	.	T	A	105	PASS	VDB=0.0805733;SGB=-0.636426;RPB=0.950934;MQB=1;BQB=0.115082;MQ0F=0;ICB=1;HOB=0.5;MQ=60;MQSB=1;DP=59;DP4=28,1,25,0;AN=4;AC=2	GT:PL	./.:.	./.:.	./.:.	./.:.	./.:.	./.:.	./.:.	./.:.	0/1:96,0,155	0/1:138,0,163	./.:.	./.:.	./.:.	./.:.	./.:.	./.:.	./.:.	./.:.	./.:.	./.:.	./.:.	./.:.	./.:.	./.:.	./.:.
1	51439777	.	C	T	222	PASS	VDB=0.116743;SGB=-0.693145;RPB=0.793285;MQB=0.980493;MQSB=0.986302;BQB=1.72602e-08;MQ0F=0;ICB=1;HOB=0.5;MQ=59;DP=186;DP4=45,52,34,41;AN=4;AC=2	GT:PL	./.:.	./.:.	./.:.	./.:.	./.:.	./.:.	./.:.	./.:.	./.:.	./.:.	./.:.	./.:.	./.:.	0/1:255,0,255	0/1:255,0,255	./.:.	./.:.	./.:.	./.:.	./.:.	./.:.	./.:.	./.:.	./.:.	./.:.
1	51826742	.	G	C	162	PASS	VDB=0.851509;SGB=-0.670168;RPB=0.980034;MQB=1;BQB=0.709516;MQ0F=0;ICB=1;HOB=0.5;MQ=60;DP=105;DP4=52,0,49,0;AN=6;AC=3	GT:PL	./.:.	./.:.	./.:.	./.:.	./.:.	./.:.	./.:.	./.:.	./.:.	./.:.	0/1:158,0,193	0/1:195,0,187	0/1:172,0,166	./.:.	./.:.	./.:.	./.:.	./.:.	./.:.	./.:.	./.:.	./.:.	./.:.	./.:.	./.:.
1	51826921	.	T	C	228	PASS	VDB=0.010451;SGB=-0.693147;MQSB=1;MQ0F=0;MQ=60;RPB=0.994807;MQB=1;BQB=1.17431e-09;ICB=1;HOB=0.5;DP=1387;DP4=103,278,250,652;AN=26;AC=18	GT:PL	./.:.	./.:.	1/1:255,255,0	1/1:255,39,0	./.:.	./.:.	./.:.	./.:.	0/1:255,0,255	0/1:255,0,255	1/1:255,255,0	1/1:255,255,0	1/1:255,255,0	0/1:255,0,255	0/1:255,0,255	./.:.	./.:.	./.:.	./.:.	0/1:255,0,255	0/1:255,0,255	./.:.	./.:.	0/1:255,0,255	0/1:255,0,255
1	51829728	.	T	G	176	PASS	VDB=0.385941;SGB=-0.689466;RPB=0.809607;MQB=1;MQSB=1;BQB=0.320395;MQ0F=0;ICB=1;HOB=0.5;MQ=60;DP=68;DP4=0,30,2,32;AN=4;AC=2	GT:PL	./.:.	./.:.	./.:.	./.:.	./.:.	./.:.	0/1:209,0,141	0/1:188,0,148	./.:.	./.:.	./.:.	./.:.	./.:.	./.:.	./.:.	./.:.	./.:.	./.:.	./.:.	./.:.	./.:.	./.:.	./.:.	./.:.	./.:.
1	51831570	.	T	C	169	PASS	VDB=0.524018;SGB=-0.693136;RPB=0.144922;MQB=0.978233;BQB=5.71299e-11;MQ0F=0;ICB=1;HOB=0.5;MQ=59;MQSB=1;DP=170;DP4=78,1,83,0;AN=4;AC=2	GT:PL	./.:.	./.:.	./.:.	./.:.	./.:.	./.:.	./.:.	./.:.	0/1:202,0,144	0/1:202,0,181	./.:.	./.:.	./.:.	./.:.	./.:.	./.:.	./.:.	./.:.	./.:.	./.:.	./.:.	./.:.	./.:.	./.:.	./.:.
1	51869004	.	T	C	222	PASS	VDB=0.0275695;SGB=-0.686358;RPB=0.443661;MQB=1;MQSB=1;BQB=0.000665986;MQ0F=0;ICB=1;HOB=0.5;MQ=60;DP=66;DP4=35,1,23,4;AN=4;AC=2	GT:PL	./.:.	./.:.	./.:.	./.:.	./.:.	./.:.	./.:.	./.:.	0/1:255,0,221	0/1:183,0,136	./.:.	./.:.	./.:.	./.:.	./.:.	./.:.	./.:.	./.:.	./.:.	./.:.	./.:.	./.:.	./.:.	./.:.	./.:.
1	51869248	.	C	T	149	PASS	VDB=0.000739173;SGB=-0.693147;MQ0F=0;MQ=60;RPB=0.995787;MQB=1;BQB=0.000108383;ICB=1;HOB=0.5;DP=129;DP4=0,35,0,92;AN=8;AC=6	GT:PL	./.:.	./.:.	1/1:176,154,0	1/1:133,21,0	./.:.	./.:.	./.:.	./.:.	./.:.	./.:.	./.:.	./.:.	./.:.	./.:.	./.:.	./.:.	./.:.	./.:.	./.:.	0/1:117,0,157	0/1:121,0,160	./.:.	./.:.	./.:.	./.:.
1	51871438	.	G	GACTC	228	PASS	INDEL;IDV=24;IMF=1;VDB=0.000309821;SGB=-0.692831;MQ0F=0;MQ=60;ICB=1;HOB=0.5;MQSB=1;DP=208;DP4=65,0,138,1;AN=22;AC=15	GT:PL	./.:.	./.:.	1/1:255,72,0	./.:.	./.:.	./.:.	./.:.	./.:.	0/1:181,0,255	0/1:192,0,247	1/1:255,51,0	1/1:255,66,0	1/1:255,60,0	0/1:255,0,240	0/1:151,0,255	./.:.	./.:.	./.:.	./.:.	0/1:255,0,202	0/1:195,0,255	./.:.	./.:.	0/1:246,0,174	./.:.
1	51873879	.	A	C	222	PASS	VDB=0.0234695;SGB=-0.693136;RPB=0.798913;MQB=1;MQSB=1;BQB=8.6072e-11;MQ0F=0;ICB=1;HOB=0.5;MQ=60;DP=204;DP4=46,62,36,47;AN=4;AC=2	GT:PL	./.:.	./.:.	./.:.	./.:.	./.:.	./.:.	./.:.	./.:.	./.:.	./.:.	./.:.	./.:.	./.:.	0/1:255,0,255	0/1:255,0,255	./.:.	./.:.	./.:.	./.:.	./.:.	./.:.	./.:.	./.:.	./.:.	./.:.
1	51873951	.	G	A	228	PASS	VDB=0.884362;SGB=-0.693147;RPB=0.747033;MQB=1;MQSB=1;BQB=0.00132208;MQ0F=0;ICB=1;HOB=0.5;MQ=60;DP=1666;DP4=110,437,204,855;AN=42;AC=30	GT:PL	0/1:255,0,255	0/1:255,0,255	1/1:255,255,0	1/1:122,18,0	0/1:255,0,211	0/1:228,0,255	0/1:201,0,255	0/1:255,0,255	0/1:255,0,255	0/1:218,0,255	1/1:255,193,0	1/1:255,185,0	1/1:255,166,0	0/1:255,0,255	0/1:219,0,255	./.:.	./.:.	./.:.	./.:.	1/1:255,187,0	1/1:255,199,0	0/1:255,0,255	0/1:255,0,255	1/1:255,144,0	1/1:255,169,0
1	51873967	.	G	A	152	PASS	VDB=0.0599649;SGB=-0.692717;RPB=0.862686;MQB=1;MQSB=1;BQB=0.000178552;MQ0F=0;ICB=1;HOB=0.5;MQ=60;DP=119;DP4=14,47,4,46;AN=4;AC=2	GT:PL	./.:.	./.:.	./.:.	./.:.	./.:.	./.:.	./.:.	./.:.	./.:.	./.:.	./.:.	./.:.	./.:.	./.:.	./.:.	./.:.	./.:.	./.:.	./.:.	0/1:163,0,255	0/1:185,0,255	./.:.	./.:.	./.:.	./.:.
1	51875406	.	C	T	106	PASS	VDB=0.0298868;SGB=-0.670168;RPB=0.908075;MQB=1;MQSB=1;BQB=0.84246;MQ0F=0;ICB=1;HOB=0.5;MQ=60;DP=31;DP4=1,11,0,17;AN=4;AC=2	GT:PL	./.:.	./.:.	./.:.	./.:.	./.:.	./.:.	./.:.	./.:.	./.:.	./.:.	./.:.	./.:.	./.:.	0/1:139,0,138	0/1:118,0,84	./.:.	./.:.	./.:.	./.:.	./.:.	./.:.	./.:.	./.:.	./.:.	./.:.
1	51888749	.	T	C	145	PASS	VDB=0.000208628;SGB=-0.680642;RPB=0.593165;MQB=1;BQB=0.000399184;MQ0F=0;ICB=1;HOB=0.5;MQ=60;DP=123;DP4=72,0,46,0;AN=10;AC=5	GT:PL	./.:.	./.:.	./.:.	./.:.	./.:.	./.:.	./.:.	./.:.	./.:.	./.:.	0/1:178,0,125	0/1:150,0,138	0/1:134,0,133	0/1:112,0,140	0/1:132,0,118	./.:.	./.:.	./.:.	./.:.	./.:.	./.:.	./.:.	./.:.	./.:.	./.:.
1	51888822	.	A	G	203	PASS	VDB=0.235857;SGB=-0.692717;RPB=0.994158;MQB=1;MQSB=1;BQB=2.04914e-05;MQ0F=0;ICB=1;HOB=0.5;MQ=60;DP=218;DP4=103,5,97,3;AN=6;AC=3	GT:PL	./.:.	./.:.	./.:.	./.:.	./.:.	./.:.	./.:.	./.:.	./.:.	./.:.	0/1:206,0,204	0/1:236,0,148	0/1:216,0,226	./.:.	./.:.	./.:.	./.:.	./.:.	./.:.	./.:.	./.:.	./.:.	./.:.	./.:.	./.:.
1	51888878	.	A	G	222	PASS	VDB=0.341496;SGB=-0.693147;RPB=0.864736;MQB=1;MQSB=1;BQB=7.663e-13;MQ0F=0;ICB=1;HOB=0.5;MQ=60;DP=236;DP4=90,26,90,18;AN=4;AC=2	GT:PL	./.:.	./.:.	./.:.	./.:.	./.:.	./.:.	./.:.	./.:.	./.:.	./.:.	./.:.	./.:.	./.:.	./.:.	./.:.	./.:.	./.:.	./.:.	./.:.	./.:.	./.:.	./.:.	./.:.	0/1:255,0,255	0/1:255,0,255
1	51905949	.	CTGTGTG	CTGTG,CTGTGTGTG,CTG,C,CTGTGTGTGTG	198	PASS	INDEL;IDV=7;IMF=0.388889;VDB=0.021254;SGB=-0.636426;MQSB=1;MQ0F=0;MQ=60;ICB=1;HOB=0.5;DP=169;DP4=16,0,68,1;AN=26;AC=4,6,8,2,1	GT:PL	1/2:163,33,54,106,0,132,.,.,.,.,.,.,.,.,.,.,.,.,.,.,.	1/3:174,79,80,.,.,.,90,0,.,98,.,.,.,.,.,.,.,.,.,.,.	3/4:255,.,.,.,.,.,163,.,.,151,165,.,.,0,153,.,.,.,.,.,.	./.:.	0/2:125,.,.,20,.,47,.,.,.,.,.,.,.,.,.,.,.,.,.,.,.	./.:.	0/2:102,.,.,0,.,134,.,.,.,.,.,.,.,.,.,.,.,.,.,.,.	./.:.	1/1:90,15,0,.,.,.,.,.,.,.,.,.,.,.,.,.,.,.,.,.,.	./.:.	3/3:110,.,.,.,.,.,6,.,.,0,.,.,.,.,.,.,.,.,.,.,.	3/3:225,.,.,.,.,.,7,.,.,0,.,.,.,.,.,.,.,.,.,.,.	3/4:166,.,.,.,.,.,65,.,.,56,113,.,.,0,104,.,.,.,.,.,.	./.:.	./.:.	./.:.	0/5:118,.,.,.,.,.,.,.,.,.,.,.,.,.,.,20,.,.,.,.,42	./.:.	./.:.	0/2:120,.,.,0,.,19,.,.,.,.,.,.,.,.,.,.,.,.,.,.,.	0/2:112,.,.,0,.,52,.,.,.,.,.,.,.,.,.,.,.,.,.,.,.	./.:.	./.:.	2/3:184,.,.,56,.,41,136,.,0,133,.,.,.,.,.,.,.,.,.,.,.	./.:.
1	51905981	.	GTGTGTA	G	64	PASS	INDEL;IDV=1;IMF=0.0555556;VDB=0.55693;SGB=-0.511536;MQSB=1;MQ0F=0;ICB=1;HOB=0.5;MQ=60;DP=18;DP4=3,2,3,0;AN=2;AC=1	GT:PL	./.:.	./.:.	0/1:97,0,115	./.:.	./.:.	./.:.	./.:.	./.:.	./.:.	./.:.	./.:.	./.:.	./.:.	./.:.	./.:.	./.:.	./.:.	./.:.	./.:.	./.:.	./.:.	./.:.	./.:.	./.:.	./.:.
1	51905983	.	GTGTA	G	68	PASS	INDEL;IDV=1;IMF=0.0555556;VDB=0.676898;SGB=-0.556411;MQSB=1;MQ0F=0;ICB=1;HOB=0.5;MQ=60;DP=17;DP4=3,2,4,0;AN=2;AC=1	GT:PL	./.:.	./.:.	0/1:101,0,112	./.:.	./.:.	./.:.	./.:.	./.:.	./.:.	./.:.	./.:.	./.:.	./.:.	./.:.	./.:.	./.:.	./.:.	./.:.	./.:.	./.:.	./.:.	./.:.	./.:.	./.:.	./.:.
1	51912760	.	T	G	222	PASS	VDB=0.0125355;SGB=-0.692717;RPB=0.488908;MQB=1;MQSB=1;BQB=0.858363;MQ0F=0;ICB=1;HOB=0.5;MQ=60;DP=220;DP4=37,79,23,67;AN=6;AC=3	GT:PL	./.:.	./.:.	./.:.	./.:.	./.:.	./.:.	./.:.	./.:.	./.:.	./.:.	0/1:255,0,255	0/1:255,0,255	0/1:255,0,255	./.:.	./.:.	./.:.	./.:.	./.:.	./.:.	./.:.	./.:.	./.:.	./.:.	./.:.	./.:.
1	51913564	.	T	C	108	PASS	VDB=0.226768;SGB=-0.590765;RPB=0.8618;MQB=0.950952;MQSB=1;BQB=0.0297172;MQ0F=0;ICB=1;HOB=0.5;MQ=60;DP=69;DP4=37,0,26,1;AN=10;AC=5	GT:PL	./.:.	./.:.	./.:.	./.:.	./.:.	./.:.	./.:.	./.:.	0/1:141,0,104	./.:.	0/1:140,0,112	./.:.	0/1:80,0,118	0/1:98,0,81	0/1:119,0,129	./.:.	./.:.	./.:.	./.:.	./.:.	./.:.	./.:.	./.:.	./.:.	./.:.
1	51913695	.	C	T	222	PASS	VDB=0.0268392;SGB=-0.692976;RPB=0.770058;MQB=1;MQSB=1;BQB=0.0472604;MQ0F=0;ICB=1;HOB=0.5;MQ=60;DP=259;DP4=76,55,68,49;AN=10;AC=5	GT:PL	./.:.	./.:.	./.:.	./.:.	./.:.	./.:.	./.:.	./.:.	./.:.	./.:.	0/1:255,0,255	0/1:255,0,255	0/1:255,0,255	0/1:255,0,255	0/1:255,0,255	./.:.	./.:.	./.:.	./.:.	./.:.	./.:.	./.:.	./.:.	./.:.	./.:.
1	51924226	.	C	T	228	PASS	VDB=0.0571067;SGB=-0.670168;MQSB=1;MQ0F=0;MQ=60;RPB=1;MQB=1;BQB=0.651439;ICB=1;HOB=0.5;DP=83;DP4=12,14,19,34;AN=14;AC=11	GT:PL	./.:.	./.:.	1/1:209,30,0	./.:.	./.:.	./.:.	./.:.	./.:.	0/1:76,0,242	./.:.	1/1:200,24,0	1/1:255,45,0	1/1:150,18,0	0/1:73,0,132	./.:.	./.:.	./.:.	./.:.	./.:.	./.:.	./.:.	./.:.	./.:.	0/1:156,0,209	./.:.
1	51926909	.	G	A	160	PASS	VDB=0.0397426;SGB=-0.680642;RPB=0.674623;MQB=1;MQSB=1;BQB=0.604728;MQ0F=0;ICB=1;HOB=0.5;MQ=60;DP=42;DP4=5,15,5,15;AN=4;AC=2	GT:PL	./.:.	./.:.	./.:.	./.:.	./.:.	./.:.	./.:.	./.:.	./.:.	./.:.	./.:.	./.:.	./.:.	./.:.	./.:.	./.:.	./.:.	./.:.	./.:.	./.:.	./.:.	./.:.	./.:.	0/1:193,0,178	0/1:115,0,198
1	51926978	.	C	G	52	PASS	VDB=0.199299;SGB=-0.511536;RPB=0.924584;MQB=0.924584;BQB=0.809011;MQ0F=0;ICB=1;HOB=0.5;MQ=60;DP=16;DP4=0,10,0,6;AN=4;AC=2	GT:PL	./.:.	./.:.	./.:.	./.:.	./.:.	./.:.	./.:.	./.:.	0/1:85,0,136	0/1:84,0,109	./.:.	./.:.	./.:.	./.:.	./.:.	./.:.	./.:.	./.:.	./.:.	./.:.	./.:.	./.:.	./.:.	./.:.	./.:.
1	51929504	.	TA	T	204	PASS	INDEL;IDV=25;IMF=0.862069;VDB=0.27062;SGB=-0.692914;MQSB=1;MQ0F=0;MQ=60;ICB=1;HOB=0.5;DP=229;DP4=0,69,4,147;AN=22;AC=15	GT:PL	./.:.	./.:.	1/1:231,61,0	./.:.	./.:.	./.:.	./.:.	./.:.	0/1:113,0,162	0/1:112,0,170	1/1:173,45,0	1/1:178,75,0	1/1:221,84,0	0/1:111,0,148	0/1:129,0,132	./.:.	./.:.	./.:.	./.:.	0/1:119,0,153	0/1:159,0,155	./.:.	./.:.	0/1:102,0,166	./.:.
1	51931089	.	C	T	104	PASS	VDB=0.633655;SGB=-0.688148;RPB=0.992993;MQB=1;BQB=1.42829e-05;MQ0F=0;ICB=1;HOB=0.5;MQ=60;MQSB=1;DP=74;DP4=2,39,0,31;AN=4;AC=2	GT:PL	./.:.	./.:.	./.:.	./.:.	./.:.	./.:.	./.:.	./.:.	0/1:137,0,198	0/1:123,0,255	./.:.	./.:.	./.:.	./.:.	./.:.	./.:.	./.:.	./.:.	./.:.	./.:.	./.:.	./.:.	./.:.	./.:.	./.:.
1	51938639	.	G	A	222	PASS	VDB=0.207313;SGB=-0.693147;RPB=0.709279;MQB=1;MQSB=1;BQB=0.00259729;MQ0F=0;ICB=1;HOB=0.5;MQ=60;DP=255;DP4=39,78,41,86;AN=4;AC=2	GT:PL	./.:.	./.:.	./.:.	./.:.	./.:.	./.:.	./.:.	./.:.	0/1:255,0,255	0/1:255,0,255	./.:.	./.:.	./.:.	./.:.	./.:.	./.:.	./.:.	./.:.	./.:.	./.:.	./.:.	./.:.	./.:.	./.:.	./.:.
1	51955827	.	G	A	78	PASS	VDB=0.0733923;SGB=-0.590765;RPB=0.487298;MQB=0.89338;BQB=0.487298;MQ0F=0;ICB=1;HOB=0.5;MQ=59;DP=10;DP4=4,0,5,0;AN=2;AC=1	GT:PL	./.:.	./.:.	./.:.	./.:.	./.:.	./.:.	./.:.	./.:.	0/1:111,0,105	./.:.	./.:.	./.:.	./.:.	./.:.	./.:.	./.:.	./.:.	./.:.	./.:.	./.:.	./.:.	./.:.	./.:.	./.:.	./.:.
1	51956002	.	C	A	128	PASS	VDB=0.814142;SGB=-0.636426;RPB=0.95083;MQB=0.965592;MQSB=0.032027;BQB=0.03464;MQ0F=0;ICB=1;HOB=0.5;MQ=57;DP=63;DP4=6,28,3,22;AN=6;AC=3	GT:PL	./.:.	./.:.	./.:.	./.:.	./.:.	./.:.	./.:.	./.:.	./.:.	./.:.	0/1:129,0,207	0/1:131,0,255	0/1:161,0,187	./.:.	./.:.	./.:.	./.:.	./.:.	./.:.	./.:.	./.:.	./.:.	./.:.	./.:.	./.:.
1	51956019	.	C	T	198	PASS	VDB=0.391218;SGB=-0.692914;MQSB=1;MQ0F=0;MQ=57;RPB=0.470358;MQB=0.470358;BQB=0.899815;ICB=1;HOB=0.5;DP=38;DP4=0,6,1,31;AN=4;AC=3	GT:PL	./.:.	./.:.	1/1:225,75,0	./.:.	./.:.	./.:.	./.:.	./.:.	./.:.	./.:.	./.:.	./.:.	./.:.	./.:.	./.:.	./.:.	./.:.	./.:.	./.:.	./.:.	0/1:85,0,88	./.:.	./.:.	./.:.	./.:.
1	51956028	.	G	C	134	PASS	VDB=0.531056;SGB=-0.636426;RPB=0.845852;MQB=0.295105;BQB=0.97357;MQ0F=0;ICB=1;HOB=0.5;MQ=57;DP=60;DP4=0,32,0,28;AN=6;AC=3	GT:PL	./.:.	./.:.	./.:.	./.:.	./.:.	./.:.	./.:.	./.:.	./.:.	./.:.	0/1:140,0,162	0/1:154,0,180	0/1:167,0,156	./.:.	./.:.	./.:.	./.:.	./.:.	./.:.	./.:.	./.:.	./.:.	./.:.	./.:.	./.:.
1	59247993	.	C	T	222	PASS	VDB=0.148841;SGB=-0.693147;RPB=0.975121;MQB=1;MQSB=1;BQB=2.48411e-12;MQ0F=0;ICB=1;HOB=0.5;MQ=60;DP=224;DP4=63,47,57,45;AN=4;AC=2	GT:PL	./.:.	./.:.	./.:.	./.:.	./.:.	./.:.	./.:.	./.:.	./.:.	./.:.	./.:.	./.:.	./.:.	./.:.	./.:.	./.:.	./.:.	./.:.	./.:.	0/1:255,0,255	0/1:255,0,255	./.:.	./.:.	./.:.	./.:.
1	59248813	.	G	C	228	PASS	VDB=0.0994197;SGB=-0.693147;MQ0F=0;MQ=60;MQSB=1;DP=1158;DP4=0,0,8,1083;AN=48;AC=48	GT:PL	1/1:221,244,0	1/1:255,229,0	1/1:239,126,0	./.:.	1/1:203,148,0	1/1:240,120,0	1/1:241,129,0	1/1:255,123,0	1/1:232,114,0	1/1:225,141,0	1/1:227,99,0	1/1:240,181,0	1/1:213,108,0	1/1:220,84,0	1/1:250,117,0	1/1:218,90,0	1/1:255,114,0	1/1:209,138,0	1/1:210,138,0	1/1:202,111,0	1/1:200,132,0	1/1:255,175,0	1/1:207,190,0	1/1:200,117,0	1/1:195,108,0
1	65301238	.	A	G	96	PASS	VDB=0.664027;SGB=-0.616816;RPB=0.950952;MQB=0.950952;BQB=0.356607;MQ0F=0;ICB=1;HOB=0.5;MQ=60;MQSB=1;DP=30;DP4=1,14,0,14;AN=4;AC=2	GT:PL	./.:.	./.:.	./.:.	./.:.	./.:.	./.:.	./.:.	./.:.	./.:.	./.:.	./.:.	./.:.	./.:.	./.:.	./.:.	0/1:129,0,93	0/1:125,0,153	./.:.	./.:.	./.:.	./.:.	./.:.	./.:.	./.:.	./.:.
1	65301669	.	C	A	153	PASS	VDB=0.719106;SGB=-0.676189;RPB=0.398338;MQB=1;BQB=0.0106153;MQ0F=0;ICB=1;HOB=0.5;MQ=60;MQSB=1;DP=254;DP4=76,3,166,0;AN=32;AC=21	GT:PL	./.:.	./.:.	0/1:129,0,102	./.:.	0/1:79,0,128	0/1:87,0,68	0/1:78,0,192	0/1:100,0,163	./.:.	./.:.	1/1:179,48,0	1/1:180,69,0	1/1:170,72,0	0/1:120,0,164	0/1:129,0,100	./.:.	./.:.	./.:.	./.:.	1/1:132,24,0	1/1:144,33,0	0/1:124,0,170	0/1:110,0,109	0/1:76,0,113	0/1:87,0,110
1	65303510	.	G	A	131	PASS	VDB=0.0142404;SGB=-0.662043;RPB=0.894839;MQB=1;BQB=0.309248;MQ0F=0;ICB=1;HOB=0.5;MQ=60;MQSB=1;DP=90;DP4=38,0,50,1;AN=14;AC=7	GT:PL	./.:.	./.:.	./.:.	./.:.	0/1:113,0,102	0/1:109,0,82	0/1:164,0,118	0/1:112,0,110	./.:.	./.:.	./.:.	./.:.	./.:.	./.:.	0/1:111,0,158	./.:.	./.:.	./.:.	./.:.	0/1:92,0,105	0/1:120,0,89	./.:.	./.:.	./.:.	./.:.
1	65303659	.	C	T	228	PASS	VDB=0.121766;SGB=-0.693147;RPB=1;MQB=1;MQSB=1;BQB=1;MQ0F=0;MQ=60;DP=334;DP4=1,1,226,79;AN=6;AC=6	GT:PL	./.:.	./.:.	./.:.	./.:.	./.:.	./.:.	./.:.	./.:.	./.:.	./.:.	1/1:255,173,0	1/1:255,255,0	1/1:255,255,0	./.:.	./.:.	./.:.	./.:.	./.:.	./.:.	./.:.	./.:.	./.:.	./.:.	./.:.	./.:.
1	65303888	.	T	C	162	PASS	VDB=0.0993874;SGB=-0.690438;RPB=0.81806;MQB=1;BQB=2.05632e-06;MQ0F=0;ICB=1;HOB=0.5;MQ=60;DP=87;DP4=0,47,0,37;AN=4;AC=2	GT:PL	./.:.	./.:.	./.:.	./.:.	./.:.	./.:.	./.:.	./.:.	0/1:195,0,148	0/1:178,0,139	./.:.	./.:.	./.:.	./.:.	./.:.	./.:.	./.:.	./.:.	./.:.	./.:.	./.:.	./.:.	./.:.	./.:.	./.:.
1	65310489	.	T	C	228	PASS	VDB=0.6371;SGB=-0.693143;RPB=0.624876;MQB=1;MQSB=1;BQB=0.867922;MQ0F=0;ICB=1;HOB=0.5;MQ=60;DP=679;DP4=195,56,308,77;AN=22;AC=14	GT:PL	./.:.	./.:.	0/1:255,0,255	0/1:206,0,121	./.:.	./.:.	./.:.	./.:.	./.:.	./.:.	1/1:255,117,0	1/1:255,179,0	1/1:255,151,0	./.:.	./.:.	./.:.	./.:.	./.:.	./.:.	0/1:255,0,226	0/1:241,0,255	0/1:255,0,255	0/1:255,0,255	0/1:228,0,255	0/1:250,0,231
1	65311116	.	G	C	195	PASS	VDB=0.111782;SGB=-0.651104;RPB=0.877913;MQB=1;MQSB=1;BQB=0.263597;MQ0F=0;ICB=1;HOB=0.5;MQ=60;DP=159;DP4=62,1,87,4;AN=20;AC=13	GT:PL	./.:.	./.:.	0/1:163,0,59	./.:.	./.:.	./.:.	./.:.	./.:.	./.:.	./.:.	1/1:214,39,0	1/1:222,75,0	1/1:176,30,0	./.:.	./.:.	./.:.	./.:.	./.:.	./.:.	0/1:174,0,66	0/1:94,0,140	0/1:102,0,158	0/1:111,0,181	0/1:111,0,124	0/1:74,0,122
1	65311117	.	C	T	171	PASS	VDB=0.111782;SGB=-0.651104;RPB=0.877913;MQB=1;MQSB=1;BQB=0.100573;MQ0F=0;ICB=1;HOB=0.5;MQ=60;DP=160;DP4=65,1,87,4;AN=20;AC=13	GT:PL	./.:.	./.:.	0/1:154,0,63	./.:.	./.:.	./.:.	./.:.	./.:.	./.:.	./.:.	1/1:198,39,0	1/1:173,19,0	1/1:166,30,0	./.:.	./.:.	./.:.	./.:.	./.:.	./.:.	0/1:156,0,67	0/1:84,0,140	0/1:89,0,158	0/1:101,0,182	0/1:116,0,116	0/1:64,0,127
1	65311214	.	G	C	222	PASS	VDB=0.297193;SGB=-0.693021;RPB=0.999727;MQB=1;MQSB=1;BQB=0.746978;MQ0F=0;ICB=1;HOB=0.5;MQ=60;DP=125;DP4=47,13,39,17;AN=4;AC=2	GT:PL	./.:.	./.:.	./.:.	./.:.	./.:.	./.:.	./.:.	./.:.	./.:.	./.:.	./.:.	./.:.	./.:.	./.:.	./.:.	0/1:255,0,255	0/1:255,0,255	./.:.	./.:.	./.:.	./.:.	./.:.	./.:.	./.:.	./.:.
1	65311262	.	G	A	222	PASS	VDB=0.767614;SGB=-0.693143;RPB=0.948204;MQB=1;MQSB=1;BQB=0.00280855;MQ0F=0;ICB=1;HOB=0.5;MQ=60;DP=525;DP4=130,117,134,113;AN=16;AC=8	GT:PL	./.:.	./.:.	./.:.	./.:.	0/1:255,0,255	0/1:255,0,255	0/1:255,0,255	0/1:255,0,255	./.:.	./.:.	./.:.	./.:.	./.:.	0/1:255,0,255	0/1:255,0,255	./.:.	./.:.	./.:.	./.:.	0/1:255,0,255	0/1:255,0,255	./.:.	./.:.	./.:.	./.:.
1	65312342	.	G	A	222	PASS	VDB=0.00607746;SGB=-0.693147;RPB=0.767027;MQB=1;MQSB=1;BQB=0.295345;MQ0F=0;ICB=1;HOB=0.5;MQ=60;DP=343;DP4=94,86,78,59;AN=4;AC=2	GT:PL	./.:.	./.:.	0/1:255,0,255	0/1:255,0,255	./.:.	./.:.	./.:.	./.:.	./.:.	./.:.	./.:.	./.:.	./.:.	./.:.	./.:.	./.:.	./.:.	./.:.	./.:.	./.:.	./.:.	./.:.	./.:.	./.:.	./.:.
1	65312368	.	C	T	222	PASS	VDB=0.433998;SGB=-0.693147;RPB=0.963126;MQB=1;MQSB=1;BQB=0.0503946;MQ0F=0;ICB=1;HOB=0.5;MQ=60;DP=485;DP4=106,139,95,100;AN=4;AC=2	GT:PL	./.:.	./.:.	./.:.	./.:.	./.:.	./.:.	./.:.	./.:.	./.:.	./.:.	./.:.	./.:.	./.:.	./.:.	./.:.	./.:.	./.:.	./.:.	./.:.	./.:.	./.:.	0/1:255,0,255	0/1:255,0,255	./.:.	./.:.
1	65313414	.	G	A	184	PASS	VDB=0.389411;SGB=-0.689466;MQSB=1;MQ0F=0;MQ=60;DP=26;DP4=0,0,2,22;AN=4;AC=4	GT:PL	./.:.	./.:.	./.:.	./.:.	./.:.	./.:.	./.:.	./.:.	./.:.	./.:.	./.:.	1/1:211,48,0	1/1:169,24,0	./.:.	./.:.	./.:.	./.:.	./.:.	./.:.	./.:.	./.:.	./.:.	./.:.	./.:.	./.:.
1	65316544	.	G	A	222	PASS	VDB=0.0550472;SGB=-0.693147;RPB=0.372713;MQB=1;MQSB=1;BQB=0.0721367;MQ0F=0;ICB=1;HOB=0.5;MQ=60;DP=321;DP4=110,43,106,28;AN=4;AC=2	GT:PL	./.:.	./.:.	./.:.	./.:.	./.:.	./.:.	./.:.	./.:.	./.:.	./.:.	./.:.	./.:.	./.:.	./.:.	./.:.	./.:.	./.:.	./.:.	./.:.	./.:.	./.:.	0/1:255,0,255	0/1:255,0,255	./.:.	./.:.
1	65316675	.	G	A	228	PASS	VDB=0.824201;SGB=-0.688148;RPB=0.224224;MQB=1;BQB=0.865888;MQ0F=0;ICB=1;HOB=0.5;MQ=60;MQSB=1;DP=527;DP4=4,157,9,341;AN=20;AC=13	GT:PL	./.:.	./.:.	0/1:147,0,113	./.:.	./.:.	./.:.	./.:.	./.:.	./.:.	./.:.	1/1:195,123,0	1/1:255,208,0	1/1:242,163,0	./.:.	./.:.	./.:.	./.:.	./.:.	./.:.	0/1:148,0,187	0/1:221,0,145	0/1:140,0,166	0/1:139,0,156	0/1:129,0,171	0/1:118,0,149
1	65321250	.	G	A	222	PASS	VDB=0.574993;SGB=-0.693054;RPB=0.786627;MQB=1;MQSB=1;BQB=5.56625e-09;MQ0F=0;ICB=1;HOB=0.5;MQ=60;DP=133;DP4=50,18,39,17;AN=4;AC=2	GT:PL	./.:.	./.:.	./.:.	./.:.	./.:.	./.:.	./.:.	./.:.	./.:.	./.:.	./.:.	./.:.	./.:.	./.:.	./.:.	0/1:255,0,255	0/1:255,0,255	./.:.	./.:.	./.:.	./.:.	./.:.	./.:.	./.:.	./.:.
1	65321388	.	G	A	228	PASS	VDB=0.289345;SGB=-0.693143;RPB=0.942242;MQB=1;MQSB=1;BQB=0.0255613;MQ0F=0;ICB=1;HOB=0.5;MQ=60;DP=1073;DP4=211,244,224,312;AN=26;AC=16	GT:PL	./.:.	./.:.	0/1:255,0,255	0/1:138,0,164	./.:.	./.:.	./.:.	./.:.	./.:.	./.:.	1/1:255,148,0	1/1:255,238,0	1/1:255,154,0	./.:.	./.:.	0/1:255,0,255	0/1:242,0,255	./.:.	./.:.	0/1:255,0,255	0/1:255,0,255	0/1:255,0,255	0/1:255,0,255	0/1:255,0,255	0/1:255,0,255
1	65321419	.	G	A	194	PASS	VDB=0.0531651;SGB=-0.689466;RPB=0.825577;MQB=1;MQSB=1;BQB=0.0360343;MQ0F=0;ICB=1;HOB=0.5;MQ=60;DP=105;DP4=15,49,5,32;AN=4;AC=2	GT:PL	./.:.	./.:.	./.:.	./.:.	./.:.	./.:.	./.:.	./.:.	./.:.	./.:.	./.:.	./.:.	./.:.	./.:.	./.:.	0/1:205,0,255	0/1:227,0,255	./.:.	./.:.	./.:.	./.:.	./.:.	./.:.	./.:.	./.:.
1	65325970	.	C	T	228	PASS	VDB=0.0124543;SGB=-0.693079;RPB=0.0767816;MQB=1;MQSB=1;BQB=6.79788e-08;MQ0F=0;ICB=1;HOB=0.5;MQ=60;DP=449;DP4=36,137,34,218;AN=26;AC=16	GT:PL	./.:.	./.:.	0/1:221,0,172	0/1:106,0,164	./.:.	./.:.	./.:.	./.:.	./.:.	./.:.	1/1:255,105,0	1/1:255,87,0	1/1:255,93,0	./.:.	./.:.	0/1:250,0,240	0/1:152,0,217	./.:.	./.:.	0/1:113,0,203	0/1:83,0,247	0/1:255,0,171	0/1:255,0,255	0/1:172,0,142	0/1:159,0,255
1	65326095	.	TTGCA	T	218	PASS	INDEL;IDV=3;IMF=0.6;VDB=0.348933;SGB=-0.511536;MQ0F=0;ICB=1;HOB=0.5;MQ=60;MQSB=1;DP=41;DP4=0,10,1,21;AN=14;AC=10	GT:PL	./.:.	./.:.	./.:.	./.:.	./.:.	./.:.	0/1:140,0,47	0/1:167,0,128	./.:.	./.:.	./.:.	1/1:246,15,0	1/1:181,12,0	./.:.	0/1:94,0,136	0/1:96,0,116	./.:.	./.:.	./.:.	./.:.	1/1:93,6,0	./.:.	./.:.	./.:.	./.:.
1	65330682	.	G	A	160	PASS	VDB=0.983454;SGB=-0.662043;MQ0F=0;MQ=60;MQSB=1;RPB=0.810265;MQB=1.01283;BQB=0.202566;ICB=1;HOB=0.5;DP=62;DP4=1,7,2,48;AN=10;AC=8	GT:PL	./.:.	./.:.	./.:.	./.:.	./.:.	./.:.	./.:.	./.:.	./.:.	./.:.	1/1:159,27,0	1/1:184,57,0	1/1:187,33,0	./.:.	./.:.	./.:.	0/1:64,0,102	./.:.	./.:.	./.:.	./.:.	./.:.	./.:.	0/1:115,0,82	./.:.
1	65332495	.	T	A	194	PASS	VDB=0.129673;SGB=-0.693147;RPB=0.977337;MQB=1;MQSB=1;BQB=0.484165;MQ0F=0;ICB=1;HOB=0.5;MQ=60;DP=212;DP4=90,5,105,5;AN=4;AC=2	GT:PL	./.:.	./.:.	./.:.	./.:.	./.:.	./.:.	./.:.	./.:.	./.:.	./.:.	./.:.	./.:.	./.:.	./.:.	./.:.	./.:.	./.:.	./.:.	./.:.	./.:.	./.:.	0/1:227,0,155	0/1:178,0,255	./.:.	./.:.
1	65335062	.	A	G	228	PASS	VDB=0.509441;SGB=-0.693147;MQSB=1;MQ0F=0;MQ=60;RPB=1;MQB=1;BQB=1;DP=219;DP4=0,2,44,157;AN=6;AC=6	GT:PL	./.:.	./.:.	./.:.	./.:.	./.:.	./.:.	./.:.	./.:.	./.:.	./.:.	1/1:255,172,0	1/1:255,225,0	1/1:255,148,0	./.:.	./.:.	./.:.	./.:.	./.:.	./.:.	./.:.	./.:.	./.:.	./.:.	./.:.	./.:.
1	65335095	.	T	C	222	PASS	VDB=0.0604039;SGB=-0.692831;RPB=0.515524;MQB=1;MQSB=1;BQB=0.000173827;MQ0F=0;ICB=1;HOB=0.5;MQ=60;DP=99;DP4=14,35,14,30;AN=4;AC=2	GT:PL	./.:.	./.:.	./.:.	./.:.	./.:.	./.:.	./.:.	./.:.	./.:.	./.:.	./.:.	./.:.	./.:.	./.:.	./.:.	0/1:255,0,255	0/1:255,0,252	./.:.	./.:.	./.:.	./.:.	./.:.	./.:.	./.:.	./.:.
1	78426231	.	A	G	69	PASS	VDB=0.686815;SGB=-0.556411;RPB=0.992367;MQB=0.992367;MQSB=1;BQB=0.124046;MQ0F=0;ICB=1;HOB=0.5;MQ=60;DP=17;DP4=3,6,1,7;AN=4;AC=2	GT:PL	./.:.	./.:.	./.:.	./.:.	0/1:87,0,85	0/1:102,0,108	./.:.	./.:.	./.:.	./.:.	./.:.	./.:.	./.:.	./.:.	./.:.	./.:.	./.:.	./.:.	./.:.	./.:.	./.:.	./.:.	./.:.	./.:.	./.:.
1	78426284	.	T	C	46.0217	PASS	VDB=0.943964;SGB=-0.511536;RPB=0.861511;MQB=0.861511;BQB=0.28717;MQ0F=0;ICB=1;HOB=0.5;MQ=60;DP=11;DP4=0,5,0,6;AN=4;AC=2	GT:PL	./.:.	./.:.	0/1:75,0,64	./.:.	0/1:79,0,42	./.:.	./.:.	./.:.	./.:.	./.:.	./.:.	./.:.	./.:.	./.:.	./.:.	./.:.	./.:.	./.:.	./.:.	./.:.	./.:.	./.:.	./.:.	./.:.	./.:.
1	78429215	.	A	G	127	PASS	VDB=0.470665;SGB=-0.636426;RPB=0.916482;MQB=0.916482;BQB=0.0916482;MQ0F=0;ICB=1;HOB=0.5;MQ=60;DP=19;DP4=9,0,10,0;AN=4;AC=2	GT:PL	./.:.	./.:.	./.:.	./.:.	./.:.	./.:.	./.:.	./.:.	./.:.	./.:.	./.:.	./.:.	./.:.	0/1:161,0,60	0/1:75,0,118	./.:.	./.:.	./.:.	./.:.	./.:.	./.:.	./.:.	./.:.	./.:.	./.:.
1	78429408	.	G	C	222	PASS	VDB=0.0617705;SGB=-0.692067;RPB=0.942462;MQB=1;MQSB=1;BQB=0.955643;MQ0F=0;ICB=1;HOB=0.5;MQ=60;DP=63;DP4=11,22,7,16;AN=4;AC=2	GT:PL	./.:.	./.:.	0/1:255,0,255	0/1:64,0,161	./.:.	./.:.	./.:.	./.:.	./.:.	./.:.	./.:.	./.:.	./.:.	./.:.	./.:.	./.:.	./.:.	./.:.	./.:.	./.:.	./.:.	./.:.	./.:.	./.:.	./.:.
1	78430689	.	A	AG	228	PASS	INDEL;IDV=137;IMF=0.938356;VDB=0.835492;SGB=-0.693147;MQSB=1;MQ0F=0;MQ=60;DP=3008;DP4=0,0,1386,1477;AN=44;AC=44	GT:PL	./.:.	./.:.	1/1:255,255,0	1/1:255,36,0	1/1:255,255,0	1/1:255,255,0	1/1:255,255,0	1/1:255,255,0	1/1:255,255,0	1/1:255,255,0	1/1:255,255,0	1/1:255,255,0	1/1:255,255,0	1/1:255,255,0	1/1:255,255,0	1/1:255,255,0	1/1:255,255,0	1/1:255,255,0	1/1:255,255,0	1/1:255,255,0	1/1:255,255,0	1/1:255,255,0	./.:.	1/1:255,255,0	1/1:255,255,0
1	78432503	.	G	C	222	PASS	VDB=0.807361;SGB=-0.692976;RPB=0.266529;MQB=0.999487;MQSB=0.97823;BQB=0.277072;MQ0F=0;ICB=1;HOB=0.5;MQ=59;DP=282;DP4=132,24,90,17;AN=10;AC=5	GT:PL	./.:.	./.:.	0/1:253,0,255	./.:.	0/1:175,0,255	0/1:199,0,239	./.:.	./.:.	./.:.	./.:.	./.:.	./.:.	./.:.	0/1:243,0,255	0/1:255,0,255	./.:.	./.:.	./.:.	./.:.	./.:.	./.:.	./.:.	./.:.	./.:.	./.:.
1	78433182	.	G	C	73	PASS	VDB=0.480825;SGB=-0.590765;RPB=0.857112;MQB=0.952347;BQB=0.0952347;MQ0F=0;ICB=1;HOB=0.5;MQ=60;DP=10;DP4=5,0,5,0;AN=2;AC=1	GT:PL	./.:.	./.:.	0/1:106,0,100	./.:.	./.:.	./.:.	./.:.	./.:.	./.:.	./.:.	./.:.	./.:.	./.:.	./.:.	./.:.	./.:.	./.:.	./.:.	./.:.	./.:.	./.:.	./.:.	./.:.	./.:.	./.:.
1	78433801	.	T	C	209	PASS	VDB=0.034237;SGB=-0.670168;RPB=0.678822;MQB=1;MQSB=1;BQB=0.00660016;MQ0F=0;ICB=1;HOB=0.5;MQ=60;DP=43;DP4=18,4,14,4;AN=4;AC=2	GT:PL	./.:.	./.:.	./.:.	./.:.	./.:.	./.:.	./.:.	./.:.	./.:.	./.:.	./.:.	./.:.	./.:.	0/1:242,0,165	0/1:133,0,197	./.:.	./.:.	./.:.	./.:.	./.:.	./.:.	./.:.	./.:.	./.:.	./.:.
1	78444662	.	G	C	222	PASS	VDB=0.304311;SGB=-0.692352;RPB=0.999915;MQB=1;MQSB=1;BQB=0.143868;MQ0F=0;ICB=1;HOB=0.5;MQ=60;DP=87;DP4=21,20,18,19;AN=4;AC=2	GT:PL	./.:.	./.:.	./.:.	./.:.	./.:.	./.:.	./.:.	./.:.	./.:.	./.:.	./.:.	./.:.	./.:.	./.:.	./.:.	./.:.	./.:.	./.:.	./.:.	./.:.	./.:.	./.:.	./.:.	0/1:255,0,255	0/1:249,0,255
1	78444734	.	C	T	109	PASS	VDB=0.522346;SGB=-0.683931;RPB=0.550981;MQB=0.94394;MQSB=1;BQB=0.00432099;MQ0F=0;ICB=1;HOB=0.5;MQ=58;DP=60;DP4=3,27,1,28;AN=4;AC=2	GT:PL	./.:.	./.:.	./.:.	./.:.	./.:.	./.:.	./.:.	./.:.	./.:.	./.:.	./.:.	./.:.	./.:.	0/1:130,0,213	0/1:142,0,251	./.:.	./.:.	./.:.	./.:.	./.:.	./.:.	./.:.	./.:.	./.:.	./.:.
1	78444764	.	C	CGGCCG	197	PASS	INDEL;IDV=8;IMF=0.275862;VDB=0.155969;SGB=-0.651104;MQSB=1;MQ0F=0;ICB=1;HOB=0.5;MQ=60;DP=29;DP4=2,10,0,8;AN=2;AC=1	GT:PL	./.:.	./.:.	0/1:230,0,255	./.:.	./.:.	./.:.	./.:.	./.:.	./.:.	./.:.	./.:.	./.:.	./.:.	./.:.	./.:.	./.:.	./.:.	./.:.	./.:.	./.:.	./.:.	./.:.	./.:.	./.:.	./.:.
1	85733374	.	C	T	222	PASS	VDB=0.245246;SGB=-0.693147;RPB=0.896032;MQB=1;MQSB=1;BQB=4.32013e-16;MQ0F=0;ICB=1;HOB=0.5;MQ=60;DP=352;DP4=103,81,85,47;AN=4;AC=2	GT:PL	0/1:255,0,255	0/1:255,0,255	./.:.	./.:.	./.:.	./.:.	./.:.	./.:.	./.:.	./.:.	./.:.	./.:.	./.:.	./.:.	./.:.	./.:.	./.:.	./.:.	./.:.	./.:.	./.:.	./.:.	./.:.	./.:.	./.:.
1	85733737	.	TGTTAA	T	127	PASS	INDEL;IDV=4;IMF=0.333333;VDB=0.154586;SGB=-0.556411;MQ0F=0;ICB=1;HOB=0.5;MQ=60;DP=12;DP4=0,6,0,4;AN=2;AC=1	GT:PL	./.:.	./.:.	./.:.	./.:.	./.:.	./.:.	./.:.	./.:.	./.:.	./.:.	./.:.	./.:.	./.:.	./.:.	./.:.	./.:.	./.:.	./.:.	0/1:160,0,202	./.:.	./.:.	./.:.	./.:.	./.:.	./.:.
1	85741921	.	G	C	228	PASS	VDB=0.516153;SGB=-0.693147;MQSB=0.993067;MQ0F=0;MQ=59;RPB=0.796435;MQB=1;BQB=0.0244257;ICB=1;HOB=0.5;DP=1082;DP4=184,44,620,150;AN=48;AC=38	GT:PL	1/1:255,226,0	1/1:255,223,0	0/1:218,0,255	./.:.	1/1:255,108,0	1/1:255,111,0	1/1:255,78,0	1/1:255,108,0	0/1:81,0,229	0/1:255,0,156	0/1:255,0,252	0/1:255,0,255	0/1:197,0,247	1/1:255,78,0	1/1:255,135,0	0/1:217,0,255	0/1:255,0,254	1/1:255,126,0	1/1:255,129,0	0/1:175,0,236	0/1:157,0,255	1/1:255,151,0	1/1:255,184,0	1/1:255,108,0	1/1:213,66,0
1	85741968	.	G	C	222	PASS	VDB=0.870104;SGB=-0.69311;RPB=0.256659;MQB=1;MQSB=1;BQB=0.0110352;MQ0F=0;ICB=1;HOB=0.5;MQ=60;DP=271;DP4=83,56,53,51;AN=8;AC=4	GT:PL	./.:.	./.:.	./.:.	./.:.	./.:.	./.:.	./.:.	./.:.	./.:.	./.:.	./.:.	./.:.	./.:.	./.:.	./.:.	./.:.	./.:.	./.:.	./.:.	./.:.	./.:.	0/1:255,0,255	0/1:255,0,255	0/1:255,0,255	0/1:255,0,255
1	85742012	.	G	C	222	PASS	VDB=0.466628;SGB=-0.692976;RPB=0.996261;MQB=1;MQSB=1;BQB=0.933076;MQ0F=0;ICB=1;HOB=0.5;MQ=60;DP=864;DP4=172,250,201,172;AN=32;AC=16	GT:PL	./.:.	./.:.	./.:.	./.:.	0/1:255,0,255	0/1:255,0,255	0/1:255,0,255	0/1:255,0,255	0/1:255,0,255	0/1:255,0,255	./.:.	./.:.	./.:.	0/1:255,0,255	0/1:255,0,255	0/1:255,0,255	0/1:255,0,255	0/1:255,0,255	0/1:255,0,255	0/1:255,0,255	0/1:255,0,255	./.:.	./.:.	0/1:255,0,255	0/1:255,0,255
1	85742155	.	G	A	64	PASS	VDB=0.557348;SGB=-0.590765;RPB=0.89338;MQB=0.974597;BQB=0.0812164;MQ0F=0;ICB=1;HOB=0.5;MQ=60;MQSB=1;DP=17;DP4=2,6,0,8;AN=4;AC=2	GT:PL	./.:.	./.:.	./.:.	./.:.	./.:.	./.:.	./.:.	./.:.	./.:.	./.:.	./.:.	./.:.	./.:.	0/1:97,0,97	0/1:66,0,103	./.:.	./.:.	./.:.	./.:.	./.:.	./.:.	./.:.	./.:.	./.:.	./.:.
1	85742157	.	G	C	199	PASS	VDB=0.339131;SGB=-0.616816;MQ0F=0;MQ=60;MQSB=1;RPB=0.89338;MQB=0.974597;BQB=0.487298;ICB=1;HOB=0.5;DP=33;DP4=0,5,1,25;AN=6;AC=5	GT:PL	./.:.	./.:.	./.:.	./.:.	./.:.	./.:.	./.:.	./.:.	./.:.	./.:.	./.:.	./.:.	./.:.	./.:.	./.:.	./.:.	./.:.	./.:.	./.:.	./.:.	./.:.	1/1:134,18,0	1/1:226,48,0	0/1:89,0,101	./.:.
1	93306317	.	G	A	228	PASS	VDB=0.644475;SGB=-0.693147;MQSB=1;MQ0F=0;MQ=60;RPB=0.394019;MQB=1;BQB=0.865071;ICB=1;HOB=0.5;DP=1974;DP4=226,294,551,786;AN=40;AC=30	GT:PL	1/1:255,255,0	1/1:255,255,0	0/1:255,0,255	0/1:175,0,171	1/1:255,217,0	1/1:255,199,0	0/1:255,0,255	0/1:251,0,255	1/1:255,175,0	1/1:255,147,0	./.:.	./.:.	./.:.	1/1:255,208,0	1/1:255,235,0	0/1:255,0,255	0/1:255,0,255	0/1:255,0,255	0/1:255,0,255	./.:.	./.:.	0/1:255,0,255	0/1:255,0,255	1/1:255,235,0	1/1:255,229,0
1	110882444	.	A	G	228	PASS	VDB=0.959203;SGB=-0.693147;MQSB=1;MQ0F=0;MQ=60;RPB=0.834552;MQB=1;BQB=0.00231192;ICB=1;HOB=0.5;DP=1724;DP4=166,131,805,519;AN=44;AC=36	GT:PL	1/1:255,255,0	1/1:255,255,0	0/1:255,0,255	./.:.	1/1:255,135,0	1/1:255,169,0	1/1:255,214,0	1/1:255,181,0	1/1:255,223,0	1/1:255,196,0	0/1:255,0,255	0/1:255,0,255	0/1:255,0,255	0/1:255,0,255	0/1:255,0,255	1/1:255,202,0	1/1:255,181,0	./.:.	./.:.	0/1:255,0,255	0/1:255,0,255	1/1:255,255,0	1/1:255,255,0	1/1:255,178,0	1/1:255,187,0
1	110883569	.	A	T	222	PASS	VDB=0.463369;SGB=-0.693147;RPB=0.655561;MQB=1;MQSB=1;BQB=1.44164e-08;MQ0F=0;ICB=1;HOB=0.5;MQ=60;DP=1665;DP4=397,397,411,375;AN=12;AC=6	GT:PL	0/1:255,0,255	0/1:255,0,255	./.:.	./.:.	./.:.	./.:.	0/1:255,0,255	0/1:255,0,255	./.:.	./.:.	./.:.	./.:.	./.:.	0/1:255,0,255	0/1:255,0,255	./.:.	./.:.	./.:.	./.:.	./.:.	./.:.	./.:.	./.:.	./.:.	./.:.
1	110888948	.	G	A	222	PASS	VDB=0.448474;SGB=-0.692914;RPB=0.990462;MQB=0.905559;MQSB=0.77575;BQB=0.877316;MQ0F=0;ICB=1;HOB=0.5;MQ=55;DP=456;DP4=162,66,115,71;AN=12;AC=6	GT:PL	./.:.	./.:.	./.:.	./.:.	0/1:255,0,255	0/1:255,0,255	./.:.	./.:.	./.:.	./.:.	./.:.	./.:.	./.:.	./.:.	./.:.	./.:.	./.:.	./.:.	./.:.	0/1:255,0,255	0/1:255,0,255	./.:.	./.:.	0/1:242,0,255	0/1:255,0,255
1	114942296	.	T	C	76	PASS	VDB=0.490054;SGB=-0.662043;RPB=0.603142;MQB=1;BQB=0.914264;MQ0F=0;ICB=1;HOB=0.5;MQ=60;MQSB=1;DP=33;DP4=1,15,0,17;AN=4;AC=2	GT:PL	./.:.	./.:.	./.:.	./.:.	./.:.	./.:.	./.:.	./.:.	./.:.	./.:.	./.:.	./.:.	./.:.	./.:.	./.:.	./.:.	./.:.	./.:.	./.:.	./.:.	./.:.	./.:.	./.:.	0/1:109,0,94	0/1:94,0,136
1	114948281	.	A	G	228	PASS	VDB=0.139445;SGB=-0.693147;RPB=0.902933;MQB=1;MQSB=1;BQB=4.13638e-24;MQ0F=0;ICB=1;HOB=0.5;MQ=60;DP=4136;DP4=254,211,1853,1454;AN=50;AC=46	GT:PL	0/1:255,0,255	0/1:255,0,255	1/1:255,255,0	1/1:255,84,0	1/1:255,255,0	1/1:255,255,0	1/1:255,255,0	1/1:255,255,0	0/1:255,0,255	0/1:255,0,255	1/1:255,255,0	1/1:255,255,0	1/1:255,255,0	1/1:255,255,0	1/1:255,255,0	1/1:255,255,0	1/1:255,255,0	1/1:255,255,0	1/1:255,255,0	1/1:255,255,0	1/1:255,255,0	1/1:255,255,0	1/1:255,255,0	1/1:255,255,0	1/1:255,255,0
1	114949820	.	T	C	91	PASS	VDB=0.600144;SGB=-0.662043;RPB=0.981652;MQB=1;BQB=0.352866;MQ0F=0;ICB=1;HOB=0.5;MQ=60;DP=39;DP4=0,22,0,17;AN=4;AC=2	GT:PL	./.:.	./.:.	./.:.	./.:.	./.:.	./.:.	./.:.	./.:.	./.:.	./.:.	./.:.	./.:.	./.:.	./.:.	./.:.	./.:.	./.:.	./.:.	./.:.	./.:.	./.:.	./.:.	./.:.	0/1:124,0,92	0/1:115,0,120
1	114951220	.	C	T	70	PASS	VDB=0.489846;SGB=-0.590765;RPB=0.2;MQB=1;BQB=0.4;MQ0F=0;ICB=1;HOB=0.5;MQ=60;DP=7;DP4=2,0,5,0;AN=2;AC=1	GT:PL	./.:.	./.:.	0/1:103,0,44	./.:.	./.:.	./.:.	./.:.	./.:.	./.:.	./.:.	./.:.	./.:.	./.:.	./.:.	./.:.	./.:.	./.:.	./.:.	./.:.	./.:.	./.:.	./.:.	./.:.	./.:.	./.:.
1	114951390	.	T	A	120	PASS	VDB=0.101965;SGB=-0.616816;RPB=0.111973;MQB=1.00775;MQSB=0.916482;BQB=0.0559863;MQ0F=0;ICB=1;HOB=0.5;MQ=60;DP=22;DP4=2,5,2,13;AN=4;AC=2	GT:PL	./.:.	./.:.	0/1:121,0,98	./.:.	./.:.	./.:.	./.:.	./.:.	./.:.	./.:.	./.:.	./.:.	./.:.	./.:.	./.:.	0/1:154,0,57	./.:.	./.:.	./.:.	./.:.	./.:.	./.:.	./.:.	./.:.	./.:.
1	114962936	.	C	A	222	PASS	VDB=0.000536622;SGB=-0.693147;RPB=0.28798;MQB=1;MQSB=1;BQB=8.97641e-10;MQ0F=0;ICB=1;HOB=0.5;MQ=60;DP=355;DP4=140,55,87,47;AN=4;AC=2	GT:PL	./.:.	./.:.	./.:.	./.:.	./.:.	./.:.	./.:.	./.:.	./.:.	./.:.	./.:.	./.:.	./.:.	./.:.	./.:.	./.:.	./.:.	./.:.	./.:.	./.:.	./.:.	0/1:255,0,255	0/1:255,0,255	./.:.	./.:.
1	114963113	.	A	G	222	PASS	VDB=0.016188;SGB=-0.693132;RPB=0.402098;MQB=1;MQSB=1;BQB=0.00245669;MQ0F=0;ICB=1;HOB=0.5;MQ=60;DP=128;DP4=7,50,17,43;AN=4;AC=2	GT:PL	./.:.	./.:.	./.:.	./.:.	./.:.	./.:.	./.:.	./.:.	./.:.	./.:.	./.:.	./.:.	./.:.	./.:.	./.:.	./.:.	./.:.	./.:.	./.:.	./.:.	./.:.	./.:.	./.:.	0/1:255,0,175	0/1:255,0,227
1	114967431	.	C	CTT	175	PASS	INDEL;IDV=7;IMF=0.5;VDB=0.705724;SGB=-0.616816;MQSB=1;MQ0F=0;ICB=1;HOB=0.5;MQ=60;DP=26;DP4=1,8,0,10;AN=4;AC=2	GT:PL	./.:.	./.:.	./.:.	./.:.	./.:.	./.:.	./.:.	./.:.	./.:.	./.:.	./.:.	./.:.	./.:.	./.:.	./.:.	./.:.	./.:.	./.:.	./.:.	./.:.	./.:.	./.:.	./.:.	0/1:209,0,73	0/1:158,0,155
1	114973360	.	T	A	222	PASS	VDB=0.376395;SGB=-0.693132;RPB=0.999868;MQB=1;MQSB=1;BQB=0.862035;MQ0F=0;ICB=1;HOB=0.5;MQ=60;DP=122;DP4=34,14,48,17;AN=4;AC=2	GT:PL	./.:.	./.:.	./.:.	./.:.	./.:.	./.:.	./.:.	./.:.	./.:.	./.:.	./.:.	./.:.	./.:.	./.:.	./.:.	./.:.	./.:.	0/1:255,0,242	0/1:255,0,255	./.:.	./.:.	./.:.	./.:.	./.:.	./.:.
1	114973429	.	T	C	228	PASS	VDB=0.674722;SGB=-0.689466;RPB=0.791015;MQB=1;MQSB=1;BQB=7.01691e-06;MQ0F=0;ICB=1;HOB=0.5;MQ=60;DP=484;DP4=88,119,108,138;AN=18;AC=11	GT:PL	./.:.	./.:.	0/1:255,0,255	./.:.	./.:.	./.:.	0/1:255,0,255	0/1:255,0,255	./.:.	./.:.	./.:.	./.:.	./.:.	./.:.	./.:.	0/1:255,0,255	0/1:247,0,217	./.:.	./.:.	./.:.	./.:.	0/1:255,0,255	0/1:255,0,255	1/1:255,120,0	1/1:255,120,0
1	114976224	.	A	C	194	PASS	VDB=0.259208;SGB=-0.662043;RPB=0.947643;MQB=1;MQSB=1;BQB=0.938005;MQ0F=0;ICB=1;HOB=0.5;MQ=60;DP=126;DP4=51,17,48,6;AN=10;AC=5	GT:PL	./.:.	./.:.	./.:.	./.:.	./.:.	./.:.	./.:.	./.:.	./.:.	./.:.	0/1:213,0,255	0/1:170,0,255	0/1:145,0,164	0/1:173,0,228	0/1:228,0,74	./.:.	./.:.	./.:.	./.:.	./.:.	./.:.	./.:.	./.:.	./.:.	./.:.
1	115005658	.	TAAG	T	222	PASS	INDEL;IDV=3;IMF=0.214286;VDB=0.423076;SGB=-0.511536;MQ0F=0;ICB=1;HOB=0.5;MQ=60;DP=31;DP4=15,0,13,0;AN=4;AC=2	GT:PL	./.:.	./.:.	./.:.	./.:.	./.:.	./.:.	./.:.	./.:.	./.:.	./.:.	./.:.	./.:.	./.:.	./.:.	./.:.	./.:.	./.:.	./.:.	./.:.	./.:.	./.:.	./.:.	./.:.	0/1:119,0,252	0/1:255,0,195
1	115053498	.	A	G	222	PASS	VDB=0.39461;SGB=-0.692562;RPB=0.0799411;MQB=1;MQSB=1;BQB=0.248436;MQ0F=0;ICB=1;HOB=0.5;MQ=60;DP=81;DP4=18,19,24,18;AN=4;AC=2	GT:PL	./.:.	./.:.	./.:.	./.:.	./.:.	./.:.	./.:.	./.:.	./.:.	./.:.	./.:.	./.:.	./.:.	./.:.	./.:.	./.:.	./.:.	./.:.	./.:.	./.:.	./.:.	./.:.	./.:.	0/1:250,0,244	0/1:255,0,183
1	115053551	.	TTCC	T	103	PASS	INDEL;IDV=4;IMF=0.111111;VDB=0.0985666;SGB=-0.556411;MQSB=1;MQ0F=0;ICB=1;HOB=0.5;MQ=60;DP=36;DP4=9,15,2,2;AN=2;AC=1	GT:PL	./.:.	./.:.	./.:.	./.:.	./.:.	./.:.	./.:.	./.:.	./.:.	./.:.	./.:.	./.:.	./.:.	./.:.	./.:.	./.:.	./.:.	./.:.	./.:.	./.:.	./.:.	./.:.	./.:.	./.:.	0/1:138,0,255
1	115053748	.	T	TCGCCGCCGC	174	PASS	INDEL;IDV=4;IMF=0.333333;VDB=0.102965;SGB=-0.590765;MQSB=0.868321;MQ0F=0;ICB=1;HOB=0.5;MQ=57;DP=12;DP4=1,2,3,2;AN=2;AC=1	GT:PL	./.:.	./.:.	./.:.	./.:.	./.:.	./.:.	./.:.	./.:.	./.:.	./.:.	./.:.	./.:.	./.:.	./.:.	./.:.	./.:.	./.:.	./.:.	0/1:207,0,121	./.:.	./.:.	./.:.	./.:.	./.:.	./.:.
1	115256669	.	G	A	199	PASS	VDB=0.142558;SGB=-0.686358;RPB=0.908856;MQB=1;BQB=0.000956039;MQ0F=0;ICB=1;HOB=0.5;MQ=60;MQSB=1;DP=319;DP4=2,54,7,250;AN=38;AC=31	GT:PL	0/1:126,0,141	0/1:121,0,150	./.:.	./.:.	1/1:226,39,0	1/1:153,45,0	1/1:210,54,0	1/1:176,33,0	1/1:165,45,0	1/1:163,57,0	0/1:107,0,151	0/1:110,0,155	0/1:80,0,47	./.:.	./.:.	1/1:197,45,0	1/1:149,33,0	0/1:156,0,120	0/1:180,0,112	1/1:128,24,0	1/1:153,42,0	1/1:167,69,0	1/1:163,75,0	./.:.	./.:.
1	116933326	.	A	G	222	PASS	VDB=0.546974;SGB=-0.693143;RPB=0.998583;MQB=1;MQSB=1;BQB=1.66673e-06;MQ0F=0;ICB=1;HOB=0.5;MQ=60;DP=124;DP4=47,7,57,10;AN=4;AC=2	GT:PL	./.:.	./.:.	./.:.	./.:.	./.:.	./.:.	./.:.	./.:.	0/1:255,0,214	0/1:255,0,227	./.:.	./.:.	./.:.	./.:.	./.:.	./.:.	./.:.	./.:.	./.:.	./.:.	./.:.	./.:.	./.:.	./.:.	./.:.
1	116935633	.	G	A	202	PASS	VDB=0.0358328;SGB=-0.692831;RPB=0.784352;MQB=1;MQSB=1;BQB=0.992552;MQ0F=0;ICB=1;HOB=0.5;MQ=60;DP=88;DP4=4,33,4,42;AN=6;AC=3	GT:PL	./.:.	./.:.	0/1:235,0,214	./.:.	./.:.	./.:.	./.:.	./.:.	0/1:157,0,206	0/1:181,0,124	./.:.	./.:.	./.:.	./.:.	./.:.	./.:.	./.:.	./.:.	./.:.	./.:.	./.:.	./.:.	./.:.	./.:.	./.:.
1	116937809	.	A	G	222	PASS	VDB=0.444923;SGB=-0.693136;RPB=0.46341;MQB=1;MQSB=1;BQB=1.21523e-06;MQ0F=0;ICB=1;HOB=0.5;MQ=60;DP=176;DP4=35,44,32,51;AN=4;AC=2	GT:PL	./.:.	./.:.	./.:.	./.:.	./.:.	./.:.	./.:.	./.:.	./.:.	./.:.	./.:.	./.:.	./.:.	./.:.	./.:.	./.:.	./.:.	./.:.	./.:.	0/1:255,0,255	0/1:255,0,255	./.:.	./.:.	./.:.	./.:.
1	116948551	.	C	G	72	PASS	VDB=0.519801;SGB=-0.511536;RPB=0.900802;MQB=0.900802;BQB=0.750668;MQ0F=0;ICB=1;HOB=0.5;MQ=60;MQSB=1;DP=17;DP4=0,8,1,6;AN=4;AC=2	GT:PL	./.:.	./.:.	./.:.	./.:.	./.:.	./.:.	./.:.	./.:.	./.:.	./.:.	./.:.	./.:.	./.:.	./.:.	./.:.	./.:.	./.:.	./.:.	./.:.	./.:.	./.:.	./.:.	./.:.	0/1:69,0,109	0/1:105,0,71
1	120458004	.	A	T	228	PASS	VDB=0.868746;SGB=-0.693147;MQ0F=0;MQ=60;MQSB=1;RPB=0.0542717;MQB=1;BQB=0.0165217;ICB=1;HOB=0.5;DP=181;DP4=34,4,134,4;AN=8;AC=6	GT:PL	./.:.	./.:.	./.:.	./.:.	./.:.	./.:.	./.:.	./.:.	./.:.	./.:.	./.:.	./.:.	./.:.	./.:.	./.:.	./.:.	./.:.	./.:.	./.:.	./.:.	./.:.	1/1:195,175,0	1/1:255,163,0	0/1:98,0,204	0/1:156,0,134
1	120461253	.	C	T	178	PASS	VDB=0.229808;SGB=-0.693141;MQSB=1;MQ0F=0;MQ=60;RPB=0.969784;MQB=1;BQB=0.0194305;ICB=1;HOB=0.5;DP=103;DP4=1,14,1,85;AN=8;AC=6	GT:PL	./.:.	./.:.	./.:.	./.:.	./.:.	./.:.	./.:.	./.:.	./.:.	./.:.	./.:.	./.:.	./.:.	./.:.	./.:.	./.:.	./.:.	./.:.	./.:.	./.:.	./.:.	1/1:205,111,0	1/1:163,93,0	0/1:111,0,121	0/1:96,0,145
1	120464165	.	C	T	173	PASS	VDB=0.024555;SGB=-0.69312;MQSB=1;MQ0F=0;MQ=60;RPB=0.915545;MQB=1;BQB=0.00352788;ICB=1;HOB=0.5;DP=94;DP4=11,0,78,1;AN=8;AC=6	GT:PL	./.:.	./.:.	./.:.	./.:.	./.:.	./.:.	./.:.	./.:.	./.:.	./.:.	./.:.	./.:.	./.:.	./.:.	./.:.	./.:.	./.:.	./.:.	./.:.	./.:.	./.:.	1/1:200,96,0	1/1:172,87,0	0/1:105,0,125	0/1:119,0,44
1	120467876	.	G	A	103	PASS	VDB=0.0517065;SGB=-0.691153;RPB=0.376888;MQB=1;MQSB=1;BQB=0.00527935;MQ0F=0;ICB=1;HOB=0.5;MQ=60;DP=30;DP4=11,1,18,0;AN=2;AC=1	GT:PL	./.:.	./.:.	0/1:136,0,169	./.:.	./.:.	./.:.	./.:.	./.:.	./.:.	./.:.	./.:.	./.:.	./.:.	./.:.	./.:.	./.:.	./.:.	./.:.	./.:.	./.:.	./.:.	./.:.	./.:.	./.:.	./.:.
1	120469077	.	T	C	145	PASS	VDB=0.771363;SGB=-0.690438;RPB=0.342519;MQB=1;MQSB=1;BQB=0.00105426;MQ0F=0;ICB=1;HOB=0.5;MQ=60;DP=88;DP4=46,1,38,2;AN=8;AC=4	GT:PL	0/1:178,0,134	0/1:125,0,114	./.:.	./.:.	./.:.	./.:.	./.:.	./.:.	./.:.	./.:.	./.:.	./.:.	./.:.	0/1:138,0,131	0/1:113,0,162	./.:.	./.:.	./.:.	./.:.	./.:.	./.:.	./.:.	./.:.	./.:.	./.:.
1	120469147	.	T	C	192	PASS	VDB=0.576628;SGB=-0.691153;RPB=0.392624;MQB=1;MQSB=1;BQB=7.94085e-05;MQ0F=0;ICB=1;HOB=0.5;MQ=60;DP=85;DP4=44,3,32,5;AN=4;AC=2	GT:PL	./.:.	./.:.	./.:.	./.:.	./.:.	./.:.	./.:.	./.:.	./.:.	./.:.	./.:.	./.:.	./.:.	./.:.	./.:.	./.:.	./.:.	./.:.	./.:.	0/1:225,0,128	0/1:183,0,196	./.:.	./.:.	./.:.	./.:.
1	120471857	.	C	T	228	PASS	VDB=0.031257;SGB=-0.693147;MQSB=1;MQ0F=0;MQ=60;RPB=1;MQB=1;BQB=1;ICB=1;HOB=0.5;DP=476;DP4=26,80,90,246;AN=8;AC=6	GT:PL	./.:.	./.:.	./.:.	./.:.	./.:.	./.:.	./.:.	./.:.	./.:.	./.:.	./.:.	./.:.	./.:.	./.:.	./.:.	./.:.	./.:.	./.:.	./.:.	./.:.	./.:.	1/1:255,255,0	1/1:255,255,0	0/1:255,0,255	0/1:255,0,255
1	120477998	.	C	A	146	PASS	VDB=0.435321;SGB=-0.693147;MQ0F=0;MQ=60;RPB=0.969326;MQB=1;BQB=0.000174455;ICB=1;HOB=0.5;DP=171;DP4=22,0,144,0;AN=8;AC=6	GT:PL	./.:.	./.:.	./.:.	./.:.	./.:.	./.:.	./.:.	./.:.	./.:.	./.:.	./.:.	./.:.	./.:.	./.:.	./.:.	./.:.	./.:.	./.:.	./.:.	./.:.	./.:.	1/1:171,160,0	1/1:173,181,0	0/1:118,0,131	0/1:118,0,137
1	120478285	.	T	C	228	PASS	VDB=0.257837;SGB=-0.693147;MQSB=1;MQ0F=0;MQ=60;RPB=0.69242;MQB=1;BQB=0.464455;ICB=1;HOB=0.5;DP=944;DP4=1,31,82,748;AN=46;AC=44	GT:PL	1/1:255,255,0	1/1:255,250,0	1/1:255,129,0	1/1:147,33,0	1/1:255,99,0	1/1:234,105,0	1/1:226,99,0	1/1:255,90,0	1/1:255,78,0	1/1:255,96,0	1/1:255,102,0	1/1:255,123,0	1/1:227,87,0	1/1:223,84,0	1/1:255,102,0	1/1:255,81,0	1/1:231,90,0	1/1:223,102,0	1/1:255,138,0	1/1:255,132,0	1/1:255,114,0	./.:.	./.:.	0/1:176,0,96	0/1:169,0,132
1	120480394	.	T	C	228	PASS	VDB=0.146644;SGB=-0.689466;MQSB=1;MQ0F=0;MQ=60;DP=152;DP4=0,0,131,8;AN=30;AC=30	GT:PL	1/1:242,48,0	1/1:219,48,0	1/1:176,36,0	./.:.	1/1:155,21,0	./.:.	1/1:184,24,0	1/1:161,21,0	1/1:136,15,0	1/1:129,15,0	1/1:189,24,0	1/1:181,21,0	1/1:109,12,0	1/1:255,33,0	./.:.	./.:.	./.:.	./.:.	1/1:204,33,0	./.:.	./.:.	1/1:175,39,0	1/1:136,27,0	./.:.	./.:.
1	120480709	.	C	T	144	PASS	VDB=0.989136;SGB=-0.693147;MQ0F=0;MQ=60;RPB=0.79125;MQB=1;MQSB=1;BQB=0.0126559;ICB=1;HOB=0.5;DP=175;DP4=2,29,1,138;AN=8;AC=6	GT:PL	./.:.	./.:.	./.:.	./.:.	./.:.	./.:.	./.:.	./.:.	./.:.	./.:.	./.:.	./.:.	./.:.	./.:.	./.:.	./.:.	./.:.	./.:.	./.:.	./.:.	./.:.	1/1:171,166,0	1/1:170,175,0	0/1:144,0,207	0/1:113,0,187
1	120484421	.	G	A	228	PASS	VDB=0.598659;SGB=-0.693147;RPB=1;MQB=1;MQSB=1;BQB=1;MQ0F=0;MQ=60;ICB=1;HOB=0.5;DP=232;DP4=11,44,23,144;AN=8;AC=6	GT:PL	./.:.	./.:.	./.:.	./.:.	./.:.	./.:.	./.:.	./.:.	./.:.	./.:.	./.:.	./.:.	./.:.	./.:.	./.:.	./.:.	./.:.	./.:.	./.:.	./.:.	./.:.	1/1:255,181,0	1/1:255,199,0	0/1:186,0,209	0/1:136,0,255
1	120496119	.	A	T	228	PASS	VDB=0.0842153;SGB=-0.693147;RPB=1;MQB=1;MQSB=1;BQB=1;MQ0F=0;MQ=60;ICB=1;HOB=0.5;DP=339;DP4=56,2,258,5;AN=8;AC=6	GT:PL	./.:.	./.:.	./.:.	./.:.	./.:.	./.:.	./.:.	./.:.	./.:.	./.:.	./.:.	./.:.	./.:.	./.:.	./.:.	./.:.	./.:.	./.:.	./.:.	./.:.	./.:.	1/1:255,255,0	1/1:255,255,0	0/1:150,0,133	0/1:116,0,235
1	120496127	.	A	C	228	PASS	VDB=0.859076;SGB=-0.693147;RPB=1;MQB=1;MQSB=1;BQB=1;MQ0F=0;MQ=60;ICB=1;HOB=0.5;DP=375;DP4=58,3,278,16;AN=8;AC=6	GT:PL	./.:.	./.:.	./.:.	./.:.	./.:.	./.:.	./.:.	./.:.	./.:.	./.:.	./.:.	./.:.	./.:.	./.:.	./.:.	./.:.	./.:.	./.:.	./.:.	./.:.	./.:.	1/1:255,255,0	1/1:255,255,0	0/1:228,0,123	0/1:143,0,248
1	120506108	.	G	A	162	PASS	VDB=0.984225;SGB=-0.693145;MQSB=1;MQ0F=0;MQ=60;RPB=0.995381;MQB=1;BQB=0.0203735;ICB=1;HOB=0.5;DP=116;DP4=18,0,94,1;AN=8;AC=6	GT:PL	./.:.	./.:.	./.:.	./.:.	./.:.	./.:.	./.:.	./.:.	./.:.	./.:.	./.:.	./.:.	./.:.	./.:.	./.:.	./.:.	./.:.	./.:.	./.:.	./.:.	./.:.	1/1:189,120,0	1/1:167,120,0	0/1:90,0,136	0/1:93,0,137
1	120512104	.	T	C	228	PASS	VDB=0.0684514;SGB=-0.69311;MQSB=1;MQ0F=0;MQ=60;RPB=1;MQB=1;BQB=1;DP=620;DP4=1,0,563,11;AN=50;AC=50	GT:PL	1/1:220,93,0	1/1:230,96,0	1/1:189,99,0	1/1:188,24,0	1/1:181,69,0	1/1:181,60,0	1/1:254,51,0	1/1:201,54,0	1/1:207,39,0	1/1:242,51,0	1/1:222,66,0	1/1:226,123,0	1/1:243,63,0	1/1:223,90,0	1/1:255,40,0	1/1:221,108,0	1/1:193,39,0	1/1:187,75,0	1/1:189,69,0	1/1:187,81,0	1/1:180,60,0	1/1:180,63,0	1/1:188,69,0	1/1:239,60,0	1/1:180,51,0
1	120529750	.	A	C	228	PASS	VDB=0.462565;SGB=-0.693147;MQSB=1;MQ0F=0;MQ=60;RPB=0.207489;MQB=1;BQB=5.66709e-05;ICB=1;HOB=0.5;DP=179;DP4=1,27,13,126;AN=8;AC=6	GT:PL	./.:.	./.:.	./.:.	./.:.	./.:.	./.:.	./.:.	./.:.	./.:.	./.:.	./.:.	./.:.	./.:.	./.:.	./.:.	./.:.	./.:.	./.:.	./.:.	./.:.	./.:.	1/1:255,154,0	1/1:246,190,0	0/1:120,0,159	0/1:143,0,136
1	120539213	.	G	T	73	PASS	VDB=0.123431;SGB=-0.69311;RPB=0.141181;MQB=5.03654e-14;MQSB=1;BQB=6.92278e-09;MQ0F=0.0693069;ICB=1;HOB=0.5;MQ=48;DP=235;DP4=146,2,83,1;AN=6;AC=3	GT:PL	0/1:68,0,173	./.:.	./.:.	./.:.	./.:.	./.:.	./.:.	./.:.	./.:.	./.:.	./.:.	./.:.	./.:.	./.:.	./.:.	0/1:107,0,227	0/1:107,0,185	./.:.	./.:.	./.:.	./.:.	./.:.	./.:.	./.:.	./.:.
1	120539331	.	C	T	222	PASS	VDB=0.0780025;SGB=-0.693147;RPB=0.998356;MQB=9.46698e-09;MQSB=0.137488;BQB=9.88671e-07;MQ0F=0.0394737;ICB=1;HOB=0.5;MQ=54;DP=5087;DP4=1705,1228,1003,731;AN=48;AC=24	GT:PL	0/1:245,0,255	0/1:191,0,255	0/1:210,0,255	0/1:111,0,255	0/1:255,0,255	0/1:255,0,255	0/1:255,0,255	0/1:255,0,255	0/1:232,0,255	0/1:255,0,255	0/1:156,0,255	0/1:221,0,255	0/1:255,0,255	0/1:255,0,255	0/1:255,0,255	0/1:255,0,255	0/1:255,0,255	0/1:255,0,255	0/1:235,0,255	0/1:255,0,255	0/1:255,0,255	0/1:65,0,255	./.:.	0/1:255,0,255	0/1:255,0,255
1	120611365	.	G	A	44.4666	PASS	VDB=0.926448;SGB=-0.680642;RPB=0.94061;MQB=0.823197;MQSB=1;BQB=0.604009;MQ0F=0;ICB=1;HOB=0.5;MQ=37;DP=40;DP4=26,1,12,0;AN=2;AC=1	GT:PL	./.:.	./.:.	./.:.	./.:.	./.:.	./.:.	./.:.	./.:.	./.:.	./.:.	./.:.	./.:.	./.:.	./.:.	./.:.	./.:.	./.:.	./.:.	./.:.	./.:.	./.:.	./.:.	0/1:78,0,145	./.:.	./.:.
1	120611554	.	T	C	93	PASS	VDB=0.0278449;SGB=-0.693145;RPB=0.504695;MQB=0.00210558;MQSB=0.984767;BQB=1.16886e-06;MQ0F=0.166667;ICB=1;HOB=0.5;MQ=26;DP=517;DP4=261,71,152,21;AN=8;AC=4	GT:PL	./.:.	./.:.	0/1:69,0,250	./.:.	./.:.	./.:.	./.:.	./.:.	0/1:115,0,245	./.:.	./.:.	./.:.	./.:.	./.:.	./.:.	./.:.	./.:.	0/1:126,0,242	./.:.	0/1:71,0,246	./.:.	./.:.	./.:.	./.:.	./.:.
1	120611715	.	A	G	114	PASS	VDB=0.243075;SGB=-0.693147;RPB=0.470217;MQB=1.97138e-26;MQSB=0.0269311;BQB=1.11495e-07;MQ0F=0.263415;ICB=1;HOB=0.5;MQ=30;DP=789;DP4=83,362,38,273;AN=14;AC=7	GT:PL	0/1:68,0,255	./.:.	./.:.	./.:.	./.:.	./.:.	./.:.	./.:.	./.:.	./.:.	0/1:66,0,255	0/1:73,0,255	./.:.	0/1:148,0,255	./.:.	./.:.	0/1:117,0,255	./.:.	./.:.	0/1:118,0,255	0/1:71,0,225	./.:.	./.:.	./.:.	./.:.
1	120611758	.	G	A	222	PASS	VDB=0.0337259;SGB=-0.693141;RPB=0.196689;MQB=0.966315;MQSB=0.979083;BQB=0.66741;MQ0F=0.0869565;ICB=1;HOB=0.5;MQ=47;DP=1576;DP4=163,907,102,370;AN=44;AC=22	GT:PL	0/1:175,0,255	0/1:91,0,255	./.:.	./.:.	0/1:131,0,255	0/1:96,0,216	0/1:212,0,253	0/1:161,0,209	0/1:114,0,255	0/1:144,0,255	0/1:142,0,255	0/1:96,0,255	0/1:112,0,255	0/1:249,0,255	0/1:175,0,222	0/1:139,0,255	0/1:255,0,255	0/1:142,0,249	0/1:103,0,255	0/1:216,0,252	0/1:187,0,235	./.:.	0/1:139,0,255	0/1:161,0,241	0/1:140,0,255
1	120611830	.	G	A	188	PASS	VDB=0.536542;SGB=-0.692562;RPB=0.449625;MQB=0.983384;MQSB=0.373536;BQB=0.00126706;MQ0F=0.0485437;ICB=1;HOB=0.5;MQ=36;DP=906;DP4=239,301,125,198;AN=38;AC=19	GT:PL	0/1:103,0,255	0/1:181,0,255	./.:.	./.:.	0/1:172,0,214	0/1:221,0,208	0/1:186,0,221	0/1:147,0,206	./.:.	0/1:80,0,191	./.:.	0/1:149,0,239	./.:.	0/1:116,0,236	0/1:133,0,207	0/1:181,0,228	0/1:123,0,226	0/1:207,0,242	./.:.	0/1:198,0,229	0/1:164,0,198	0/1:83,0,255	0/1:197,0,246	0/1:184,0,192	0/1:153,0,206
1	120611876	.	C	T	177	PASS	VDB=0.738933;SGB=-0.69168;RPB=0.359336;MQB=0.0113945;MQSB=0.955783;BQB=0.797879;MQ0F=0.0689655;ICB=1;HOB=0.5;MQ=30;DP=464;DP4=174,137,63,64;AN=20;AC=10	GT:PL	0/1:131,0,233	0/1:102,0,247	./.:.	./.:.	0/1:168,0,219	0/1:107,0,178	./.:.	./.:.	./.:.	./.:.	./.:.	./.:.	./.:.	./.:.	./.:.	./.:.	./.:.	0/1:156,0,231	./.:.	0/1:210,0,214	0/1:96,0,224	0/1:85,0,230	./.:.	0/1:90,0,200	0/1:87,0,207
1	120611960	.	C	T	45.1307	PASS	VDB=0.407747;SGB=-0.616816;RPB=0.782119;MQB=0.986487;MQSB=0.881841;BQB=0.119331;MQ0F=0;ICB=1;HOB=0.5;MQ=32;DP=20;DP4=8,6,4,2;AN=2;AC=1	GT:PL	./.:.	./.:.	./.:.	./.:.	./.:.	./.:.	./.:.	./.:.	./.:.	./.:.	./.:.	./.:.	./.:.	./.:.	0/1:79,0,208	./.:.	./.:.	./.:.	./.:.	./.:.	./.:.	./.:.	./.:.	./.:.	./.:.
1	120611964	.	G	C	222	PASS	VDB=0.811493;SGB=-0.692831;RPB=0.993161;MQB=0.427703;MQSB=0.990159;BQB=0.0533439;MQ0F=0.0106383;ICB=1;HOB=0.5;MQ=39;DP=864;DP4=295,228,155,123;AN=42;AC=21	GT:PL	0/1:228,0,255	0/1:175,0,255	0/1:82,0,209	./.:.	0/1:178,0,234	0/1:146,0,165	0/1:178,0,255	./.:.	./.:.	0/1:167,0,140	0/1:71,0,255	0/1:109,0,255	0/1:107,0,183	0/1:145,0,255	0/1:111,0,199	0/1:185,0,134	0/1:189,0,221	0/1:167,0,255	./.:.	0/1:255,0,205	0/1:210,0,217	0/1:156,0,255	0/1:149,0,255	0/1:197,0,255	0/1:165,0,255
1	120612002	.	CGG	C	222	PASS	INDEL;IDV=30;IMF=0.288462;VDB=0.0658281;SGB=-0.693097;MQSB=0.928513;MQ0F=0.0192308;ICB=1;HOB=0.5;MQ=44;DP=416;DP4=114,132,54,59;AN=14;AC=7	GT:PL	0/1:255,0,255	./.:.	./.:.	./.:.	./.:.	./.:.	./.:.	0/1:131,0,255	./.:.	./.:.	./.:.	0/1:168,0,255	./.:.	./.:.	./.:.	./.:.	./.:.	0/1:234,0,255	0/1:255,0,255	./.:.	./.:.	0/1:98,0,255	./.:.	./.:.	0/1:208,0,255
1	120612006	.	G	A,C	222	PASS	VDB=0.147171;SGB=-0.693147;RPB=0.567927;MQB=0.856071;MQSB=0.642224;BQB=0.0253835;MQ0F=0.0186916;ICB=1;HOB=0.5;MQ=49;DP=1046;DP4=206,176,195,184;AN=46;AC=23,1	GT:PL	0/1:255,5,239,.,.,.	1/2:255,98,246,116,0,255	0/1:75,0,220,.,.,.	./.:.	0/1:206,0,181,.,.,.	0/1:200,0,148,.,.,.	0/1:145,0,255,.,.,.	./.:.	0/1:79,0,234,.,.,.	0/1:150,0,185,.,.,.	0/1:239,0,176,.,.,.	0/1:246,0,224,.,.,.	0/1:255,0,8,.,.,.	0/1:187,0,255,.,.,.	0/1:135,0,191,.,.,.	0/1:114,0,136,.,.,.	0/1:191,0,246,.,.,.	0/1:225,0,172,.,.,.	0/1:224,0,209,.,.,.	0/1:231,0,255,.,.,.	0/1:233,0,252,.,.,.	0/1:210,0,255,.,.,.	0/1:176,0,255,.,.,.	0/1:144,0,255,.,.,.	0/1:177,0,249,.,.,.
1	120612031	.	G	GCCTCCT,GCCT	220	PASS	INDEL;IDV=3;IMF=0.03;VDB=6.96831e-05;SGB=-0.670168;MQSB=0.839604;MQ0F=0.01;ICB=1;HOB=0.5;MQ=52;DP=253;DP4=43,63,18,18;AN=8;AC=2,2	GT:PL	0/1:254,0,255,.,.,.	0/1:188,0,255,.,.,.	./.:.	./.:.	0/2:130,.,.,0,.,255	./.:.	./.:.	./.:.	./.:.	./.:.	./.:.	./.:.	./.:.	0/2:204,.,.,0,.,255	./.:.	./.:.	./.:.	./.:.	./.:.	./.:.	./.:.	./.:.	./.:.	./.:.	./.:.
1	120612034	.	T	G	140	PASS	VDB=0.00242287;SGB=-0.692976;RPB=0.96029;MQB=0.000582648;MQSB=0.764272;BQB=0.151301;MQ0F=0.0102041;ICB=1;HOB=0.5;MQ=47;DP=772;DP4=205,227,106,77;AN=28;AC=14	GT:PL	0/1:174,0,255	0/1:121,0,255	./.:.	./.:.	./.:.	./.:.	0/1:104,0,255	0/1:148,0,248	./.:.	0/1:96,0,228	./.:.	0/1:118,0,255	0/1:67,0,246	0/1:100,0,255	./.:.	./.:.	0/1:84,0,255	0/1:137,0,255	0/1:167,0,255	./.:.	0/1:87,0,255	0/1:81,0,255	0/1:73,0,255	./.:.	./.:.
1	120612040	.	T	TCCTCCTCCG,TCCTCCGCCG	222	PASS	INDEL;IDV=10;IMF=0.108696;VDB=0.0304773;SGB=-0.692976;MQSB=0.9476;MQ0F=0.0108696;ICB=1;HOB=0.5;MQ=47;DP=697;DP4=110,144,106,102;AN=28;AC=3,11	GT:PL	0/1:255,0,255,.,.,.	0/1:255,0,255,.,.,.	./.:.	./.:.	0/2:255,.,.,0,.,255	0/2:159,.,.,0,.,255	0/1:131,0,255,.,.,.	./.:.	./.:.	0/2:109,.,.,0,.,255	./.:.	0/2:111,.,.,0,.,255	./.:.	0/2:244,.,.,0,.,255	0/2:183,.,.,0,.,255	./.:.	./.:.	0/2:97,.,.,0,.,255	./.:.	0/2:159,.,.,0,.,255	0/2:255,.,.,0,.,255	0/2:171,.,.,0,.,255	./.:.	0/2:97,.,.,0,.,255	./.:.
1	120612041	.	C	CCTCCGCCGT	141	PASS	INDEL;IDV=1;IMF=0.0222222;VDB=0.162409;SGB=-0.676189;MQSB=0.972375;MQ0F=0.0487805;ICB=1;HOB=0.5;MQ=40;DP=41;DP4=12,7,7,4;AN=2;AC=1	GT:PL	./.:.	./.:.	./.:.	./.:.	0/1:174,0,255	./.:.	./.:.	./.:.	./.:.	./.:.	./.:.	./.:.	./.:.	./.:.	./.:.	./.:.	./.:.	./.:.	./.:.	./.:.	./.:.	./.:.	./.:.	./.:.	./.:.
1	120612042	.	C	CTCCGCCGCT	133	PASS	INDEL;IDV=1;IMF=0.0212766;VDB=0.194631;SGB=-0.662043;MQSB=0.406449;MQ0F=0.0222222;ICB=1;HOB=0.5;MQ=49;DP=45;DP4=6,14,2,7;AN=2;AC=1	GT:PL	./.:.	./.:.	./.:.	./.:.	./.:.	./.:.	./.:.	./.:.	./.:.	./.:.	./.:.	./.:.	./.:.	./.:.	./.:.	./.:.	./.:.	./.:.	./.:.	./.:.	0/1:167,0,255	./.:.	./.:.	./.:.	./.:.
1	120612043	.	G	T	114	PASS	VDB=0.463906;SGB=-0.689466;RPB=0.57513;MQB=0.366504;MQSB=0.315476;BQB=0.266088;MQ0F=0.0204082;ICB=1;HOB=0.5;MQ=47;DP=181;DP4=64,43,16,21;AN=4;AC=2	GT:PL	./.:.	./.:.	./.:.	./.:.	./.:.	./.:.	./.:.	./.:.	./.:.	./.:.	./.:.	./.:.	./.:.	./.:.	./.:.	./.:.	./.:.	./.:.	./.:.	./.:.	./.:.	0/1:94,0,255	0/1:147,0,255	./.:.	./.:.
1	120612154	.	C	G	169	PASS	VDB=0.0814763;SGB=-0.689466;RPB=0.04991;MQB=0.252331;MQSB=0.996426;BQB=0.0272519;MQ0F=0.0655738;ICB=1;HOB=0.5;MQ=40;DP=728;DP4=200,280,90,120;AN=38;AC=19	GT:PL	0/1:153,0,255	0/1:196,0,255	0/1:113,0,138	./.:.	./.:.	./.:.	0/1:71,0,255	0/1:184,0,188	0/1:128,0,225	0/1:189,0,255	0/1:164,0,255	0/1:127,0,255	0/1:202,0,255	0/1:146,0,255	0/1:105,0,255	./.:.	0/1:111,0,255	./.:.	0/1:113,0,255	0/1:132,0,255	0/1:74,0,255	0/1:185,0,255	0/1:183,0,255	./.:.	0/1:151,0,255
1	120612157	.	C	G	159	PASS	VDB=0.36917;SGB=-0.690438;RPB=0.995209;MQB=0.998572;MQSB=0.970287;BQB=0.0020438;MQ0F=0.0666667;ICB=1;HOB=0.5;MQ=41;DP=60;DP4=15,24,3,14;AN=2;AC=1	GT:PL	0/1:192,0,255	./.:.	./.:.	./.:.	./.:.	./.:.	./.:.	./.:.	./.:.	./.:.	./.:.	./.:.	./.:.	./.:.	./.:.	./.:.	./.:.	./.:.	./.:.	./.:.	./.:.	./.:.	./.:.	./.:.	./.:.
1	120612163	.	C	A	161	PASS	VDB=0.024667;SGB=-0.688148;RPB=0.236522;MQB=0.145167;MQSB=0.997182;BQB=0.00156962;MQ0F=0.0175439;ICB=1;HOB=0.5;MQ=43;DP=707;DP4=186,277,85,121;AN=36;AC=18	GT:PL	0/1:147,0,255	0/1:194,0,255	0/1:100,0,150	./.:.	./.:.	./.:.	0/1:79,0,255	0/1:174,0,220	0/1:131,0,208	0/1:179,0,255	0/1:182,0,255	0/1:182,0,255	0/1:194,0,254	0/1:122,0,255	0/1:110,0,255	./.:.	0/1:73,0,255	./.:.	0/1:127,0,255	0/1:116,0,255	./.:.	0/1:184,0,255	0/1:125,0,255	./.:.	0/1:147,0,255
1	120612168	.	C	T	158	PASS	VDB=0.480731;SGB=-0.691153;RPB=0.698989;MQB=0.822518;MQSB=0.784441;BQB=0.343543;MQ0F=0;ICB=1;HOB=0.5;MQ=43;DP=525;DP4=151,200,52,92;AN=28;AC=14	GT:PL	0/1:183,0,255	./.:.	./.:.	./.:.	0/1:191,0,255	./.:.	0/1:179,0,255	./.:.	./.:.	./.:.	0/1:73,0,255	0/1:87,0,255	./.:.	0/1:165,0,255	0/1:149,0,255	0/1:145,0,255	0/1:82,0,245	./.:.	./.:.	0/1:153,0,255	0/1:119,0,209	0/1:76,0,255	./.:.	0/1:109,0,255	0/1:71,0,255
1	120612194	.	C	G	135	PASS	VDB=0.358597;SGB=-0.636426;RPB=0.999496;MQB=0.987474;MQSB=0.321568;BQB=0.729697;MQ0F=0.153846;ICB=1;HOB=0.5;MQ=34;DP=100;DP4=30,32,9,18;AN=6;AC=3	GT:PL	./.:.	./.:.	./.:.	./.:.	./.:.	0/1:93,0,196	./.:.	./.:.	./.:.	./.:.	./.:.	./.:.	./.:.	./.:.	./.:.	0/1:113,0,203	./.:.	./.:.	./.:.	0/1:168,0,255	./.:.	./.:.	./.:.	./.:.	./.:.
1	120612223	.	AGCC	A	96	PASS	INDEL;IDV=9;IMF=0.264706;VDB=0.00273514;SGB=-0.662043;MQSB=0.969539;MQ0F=0.117647;ICB=1;HOB=0.5;MQ=27;DP=34;DP4=3,14,1,8;AN=2;AC=1	GT:PL	./.:.	./.:.	./.:.	./.:.	./.:.	./.:.	./.:.	./.:.	./.:.	./.:.	./.:.	./.:.	./.:.	./.:.	./.:.	./.:.	./.:.	./.:.	./.:.	0/1:129,0,202	./.:.	./.:.	./.:.	./.:.	./.:.
1	144854412	.	A	C	185	PASS	VDB=0.186494;SGB=-0.688148;RPB=0.0619546;MQB=0.127646;MQSB=0.964916;BQB=2.03872e-05;MQ0F=0;ICB=1;HOB=0.5;MQ=50;DP=200;DP4=83,13,85,12;AN=24;AC=13	GT:PL	0/1:169,0,198	0/1:148,0,207	0/1:150,0,206	./.:.	0/1:92,0,59	./.:.	./.:.	./.:.	0/1:132,0,8	./.:.	./.:.	1/1:159,15,0	./.:.	0/1:177,0,77	./.:.	./.:.	./.:.	0/1:108,0,151	./.:.	0/1:66,0,105	./.:.	0/1:151,0,125	0/1:218,0,149	./.:.	0/1:68,0,71
1	144854434	.	C	T	80	PASS	VDB=0.202829;SGB=-0.662043;RPB=0.911931;MQB=0.887766;MQSB=0.691863;BQB=0.911931;MQ0F=0;ICB=1;HOB=0.5;MQ=55;DP=34;DP4=20,5,8,1;AN=2;AC=1	GT:PL	./.:.	./.:.	0/1:114,0,246	./.:.	./.:.	./.:.	./.:.	./.:.	./.:.	./.:.	./.:.	./.:.	./.:.	./.:.	./.:.	./.:.	./.:.	./.:.	./.:.	./.:.	./.:.	./.:.	./.:.	./.:.	./.:.
1	144854452	.	T	A	30.9335	PASS	VDB=0.388649;SGB=-0.636426;RPB=0.772075;MQB=0.00155413;MQSB=1;BQB=0.229714;MQ0F=0;ICB=1;HOB=0.5;MQ=48;DP=27;DP4=19,1,7,0;AN=2;AC=1	GT:PL	./.:.	./.:.	./.:.	./.:.	./.:.	./.:.	./.:.	./.:.	./.:.	./.:.	./.:.	./.:.	./.:.	./.:.	./.:.	./.:.	./.:.	./.:.	./.:.	0/1:65,0,174	./.:.	./.:.	./.:.	./.:.	./.:.
1	144854454	.	A	C	116	PASS	VDB=0.232648;SGB=-0.691153;RPB=0.997587;MQB=2.39385e-06;MQSB=0.713741;BQB=2.44811e-05;MQ0F=0;ICB=1;HOB=0.5;MQ=53;DP=242;DP4=154,8,74,3;AN=14;AC=7	GT:PL	0/1:143,0,144	0/1:122,0,215	./.:.	./.:.	./.:.	./.:.	./.:.	./.:.	./.:.	./.:.	./.:.	./.:.	./.:.	./.:.	./.:.	./.:.	./.:.	0/1:69,0,134	./.:.	0/1:149,0,149	0/1:116,0,121	./.:.	./.:.	0/1:120,0,146	0/1:102,0,145
1	144854491	.	T	G	201	PASS	VDB=0.464221;SGB=-0.693145;RPB=0.662571;MQB=0.000180736;MQSB=0.977995;BQB=2.63974e-10;MQ0F=0.0173913;ICB=1;HOB=0.5;MQ=50;DP=830;DP4=458,38,286,20;AN=40;AC=20	GT:PL	0/1:216,0,217	0/1:221,0,181	0/1:185,0,242	0/1:115,0,129	0/1:98,0,157	0/1:142,0,121	0/1:147,0,179	./.:.	0/1:139,0,190	./.:.	0/1:194,0,139	0/1:114,0,155	./.:.	0/1:110,0,136	./.:.	./.:.	0/1:99,0,119	0/1:220,0,193	0/1:148,0,211	0/1:209,0,148	0/1:127,0,173	0/1:154,0,255	0/1:234,0,197	0/1:157,0,146	0/1:211,0,152
1	144854497	.	A	G	165	PASS	VDB=0.208898;SGB=-0.693146;RPB=0.752425;MQB=2.79074e-05;MQSB=0.722612;BQB=2.47125e-06;MQ0F=0.0168067;ICB=1;HOB=0.5;MQ=49;DP=876;DP4=457,48,302,26;AN=44;AC=22	GT:PL	0/1:184,0,255	0/1:177,0,195	0/1:185,0,255	0/1:123,0,108	0/1:74,0,182	0/1:124,0,204	0/1:119,0,199	0/1:102,0,75	0/1:127,0,199	./.:.	0/1:186,0,154	0/1:101,0,171	./.:.	0/1:112,0,148	0/1:73,0,48	./.:.	0/1:76,0,118	0/1:198,0,199	0/1:118,0,236	0/1:171,0,151	0/1:99,0,197	0/1:172,0,255	0/1:192,0,187	0/1:154,0,175	0/1:174,0,181
1	144854501	.	CCT	C	194	PASS	INDEL;IDV=22;IMF=0.177419;VDB=0.363811;SGB=-0.692562;MQSB=0.266699;MQ0F=0.016129;ICB=1;HOB=0.5;MQ=53;DP=313;DP4=164,19,53,7;AN=8;AC=4	GT:PL	0/1:223,0,255	0/1:228,0,255	0/1:189,0,255	./.:.	./.:.	./.:.	./.:.	./.:.	./.:.	./.:.	0/1:208,0,255	./.:.	./.:.	./.:.	./.:.	./.:.	./.:.	./.:.	./.:.	./.:.	./.:.	./.:.	./.:.	./.:.	./.:.
1	144854528	.	A	G	222	PASS	VDB=0.0999126;SGB=-0.693147;RPB=0.940967;MQB=8.23956e-26;MQSB=0.68863;BQB=0.048692;MQ0F=0.0104167;ICB=1;HOB=0.5;MQ=51;DP=881;DP4=383,130,211,100;AN=22;AC=11	GT:PL	0/1:221,0,255	0/1:188,0,255	./.:.	./.:.	0/1:237,0,255	0/1:225,0,248	0/1:126,0,255	./.:.	./.:.	./.:.	./.:.	0/1:106,0,143	./.:.	./.:.	./.:.	./.:.	./.:.	0/1:255,0,255	0/1:255,0,255	./.:.	./.:.	0/1:230,0,255	0/1:203,0,255	0/1:80,0,255	./.:.
1	144854537	.	T	C	222	PASS	VDB=0.00890239;SGB=-0.693147;RPB=0.783819;MQB=4.30103e-24;MQSB=0.580315;BQB=2.72844e-12;MQ0F=0.0101523;ICB=1;HOB=0.5;MQ=52;DP=927;DP4=386,176,199,111;AN=22;AC=11	GT:PL	0/1:248,0,255	0/1:255,0,255	./.:.	./.:.	0/1:188,0,255	./.:.	./.:.	./.:.	./.:.	./.:.	./.:.	0/1:115,0,182	0/1:75,0,148	./.:.	./.:.	./.:.	./.:.	0/1:255,0,255	0/1:255,0,255	0/1:84,0,255	./.:.	0/1:255,0,255	0/1:255,0,255	0/1:83,0,255	./.:.
1	144854581	.	T	C	222	PASS	VDB=0.00230898;SGB=-0.692562;RPB=0.785144;MQB=3.64416e-12;MQSB=0.354622;BQB=5.0678e-08;MQ0F=0;ICB=1;HOB=0.5;MQ=55;DP=655;DP4=188,276,75,65;AN=20;AC=10	GT:PL	./.:.	0/1:102,0,255	./.:.	./.:.	0/1:101,0,255	./.:.	./.:.	./.:.	./.:.	./.:.	0/1:105,0,255	0/1:99,0,192	0/1:81,0,149	0/1:255,0,255	./.:.	./.:.	./.:.	0/1:157,0,255	./.:.	./.:.	./.:.	0/1:66,0,255	0/1:115,0,255	0/1:83,0,255	./.:.
1	144854594	.	G	T	98	PASS	VDB=0.153225;SGB=-0.680642;RPB=0.944571;MQB=2.21275e-06;MQSB=0.701649;BQB=0.00126892;MQ0F=0.0204082;ICB=1;HOB=0.5;MQ=52;DP=386;DP4=79,190,45,40;AN=16;AC=8	GT:PL	./.:.	./.:.	./.:.	./.:.	0/1:108,0,255	./.:.	./.:.	./.:.	./.:.	./.:.	0/1:69,0,255	0/1:82,0,205	0/1:69,0,131	0/1:113,0,255	./.:.	./.:.	./.:.	0/1:108,0,255	./.:.	./.:.	0/1:79,0,255	./.:.	0/1:133,0,255	./.:.	./.:.
1	144854597	.	T	C	222	PASS	VDB=0.0177874;SGB=-0.693147;RPB=0.312796;MQB=0.0102215;MQSB=0.16658;BQB=1.76629e-12;MQ0F=0.0075188;ICB=1;HOB=0.5;MQ=55;DP=1130;DP4=115,340,153,426;AN=48;AC=24	GT:PL	0/1:255,0,255	0/1:255,0,255	0/1:255,0,255	0/1:188,0,122	0/1:255,0,237	0/1:255,0,167	0/1:255,0,252	./.:.	0/1:245,0,243	0/1:110,0,19	0/1:255,0,191	0/1:220,0,29	0/1:132,0,41	0/1:255,0,255	0/1:64,0,51	0/1:82,0,41	0/1:118,0,57	0/1:255,0,255	0/1:255,0,255	0/1:255,0,193	0/1:255,0,204	0/1:255,0,225	0/1:255,0,232	0/1:255,0,255	0/1:255,0,238
1	144854598	.	C	T	222	PASS	VDB=0.00407074;SGB=-0.693147;RPB=0.0919948;MQB=0.0295833;MQSB=0.242094;BQB=5.9444e-06;MQ0F=0.00740741;ICB=1;HOB=0.5;MQ=55;DP=1104;DP4=191,474,68,291;AN=44;AC=22	GT:PL	0/1:199,0,255	0/1:241,0,255	0/1:197,0,255	0/1:143,0,149	0/1:188,0,255	0/1:219,0,187	0/1:251,0,255	./.:.	0/1:155,0,255	0/1:87,0,17	0/1:189,0,255	0/1:109,0,140	0/1:76,0,88	0/1:100,0,255	./.:.	./.:.	0/1:83,0,90	0/1:198,0,255	0/1:251,0,255	0/1:180,0,229	0/1:185,0,255	0/1:255,0,255	0/1:177,0,255	0/1:168,0,255	0/1:203,0,255
1	144854608	.	T	G	32.3936	PASS	VDB=0.914072;SGB=-0.651104;RPB=0.620061;MQB=0.675694;MQSB=0.712085;BQB=0.920949;MQ0F=0;ICB=1;HOB=0.5;MQ=56;DP=41;DP4=5,24,1,7;AN=2;AC=1	GT:PL	./.:.	./.:.	./.:.	./.:.	./.:.	./.:.	./.:.	./.:.	./.:.	./.:.	./.:.	./.:.	./.:.	./.:.	./.:.	./.:.	./.:.	./.:.	./.:.	./.:.	./.:.	./.:.	./.:.	./.:.	0/1:67,0,255
1	144854675	.	C	T	33.7275	PASS	VDB=0.262608;SGB=-0.688148;RPB=0.460355;MQB=0.869253;MQSB=0.0331157;BQB=1.8968e-05;MQ0F=0;ICB=1;HOB=0.5;MQ=57;DP=65;DP4=3,47,0,15;AN=2;AC=1	GT:PL	0/1:68,0,219	./.:.	./.:.	./.:.	./.:.	./.:.	./.:.	./.:.	./.:.	./.:.	./.:.	./.:.	./.:.	./.:.	./.:.	./.:.	./.:.	./.:.	./.:.	./.:.	./.:.	./.:.	./.:.	./.:.	./.:.
1	144859720	.	G	C	216	PASS	VDB=0.0171422;SGB=-0.693141;MQSB=1;MQ0F=0;MQ=54;RPB=0.300267;MQB=0.900802;BQB=0.150134;ICB=1;HOB=0.5;DP=416;DP4=9,0,369,8;AN=48;AC=45	GT:PL	1/1:217,111,0	1/1:183,96,0	0/1:123,0,55	./.:.	1/1:203,33,0	1/1:172,36,0	1/1:169,30,0	1/1:163,27,0	1/1:128,15,0	1/1:190,39,0	1/1:189,33,0	1/1:173,30,0	1/1:218,36,0	0/1:139,0,78	0/1:141,0,27	1/1:177,33,0	1/1:189,42,0	1/1:191,84,0	1/1:243,69,0	1/1:216,54,0	1/1:166,39,0	1/1:217,90,0	1/1:186,81,0	1/1:211,54,0	1/1:163,30,0
1	144859816	.	TGGA	T	177	PASS	INDEL;IDV=6;IMF=0.206897;VDB=0.0224842;SGB=-0.616816;MQSB=0.878701;MQ0F=0;ICB=1;HOB=0.5;MQ=59;DP=29;DP4=16,6,4,2;AN=2;AC=1	GT:PL	./.:.	./.:.	0/1:211,0,255	./.:.	./.:.	./.:.	./.:.	./.:.	./.:.	./.:.	./.:.	./.:.	./.:.	./.:.	./.:.	./.:.	./.:.	./.:.	./.:.	./.:.	./.:.	./.:.	./.:.	./.:.	./.:.
1	144859929	.	C	T	164	PASS	VDB=0.0896388;SGB=-0.692976;RPB=0.0863355;MQB=0.997092;MQSB=0.989046;BQB=0.964189;MQ0F=0;ICB=1;HOB=0.5;MQ=59;DP=301;DP4=105,112,33,32;AN=4;AC=2	GT:PL	./.:.	./.:.	./.:.	./.:.	./.:.	./.:.	./.:.	./.:.	./.:.	./.:.	./.:.	./.:.	./.:.	./.:.	./.:.	./.:.	./.:.	./.:.	./.:.	./.:.	./.:.	0/1:137,0,255	0/1:198,0,255	./.:.	./.:.
1	144860026	.	G	C	222	PASS	VDB=0.132671;SGB=-0.693147;RPB=0.919554;MQB=0.765219;MQSB=0.3342;BQB=0.0414751;MQ0F=0;ICB=1;HOB=0.5;MQ=56;DP=1124;DP4=54,483,46,495;AN=48;AC=24	GT:PL	0/1:255,0,255	0/1:255,0,255	0/1:177,0,255	./.:.	0/1:201,0,204	0/1:242,0,169	0/1:223,0,209	0/1:192,0,229	0/1:183,0,185	0/1:203,0,182	0/1:157,0,250	0/1:201,0,255	0/1:168,0,139	0/1:155,0,225	0/1:207,0,157	0/1:235,0,151	0/1:221,0,146	0/1:255,0,243	0/1:255,0,213	0/1:217,0,233	0/1:163,0,109	0/1:166,0,255	0/1:228,0,207	0/1:184,0,155	0/1:255,0,241
1	144864355	.	A	T	121	PASS	VDB=0.79561;SGB=-0.692067;RPB=0.852935;MQB=1;MQSB=1;BQB=0.836822;MQ0F=0;ICB=1;HOB=0.5;MQ=60;DP=167;DP4=21,96,3,37;AN=4;AC=2	GT:PL	./.:.	./.:.	./.:.	./.:.	./.:.	./.:.	./.:.	./.:.	./.:.	./.:.	./.:.	./.:.	./.:.	./.:.	./.:.	./.:.	./.:.	./.:.	./.:.	./.:.	./.:.	0/1:155,0,255	0/1:100,0,255	./.:.	./.:.
1	144865850	.	G	T	222	PASS	VDB=0.0443622;SGB=-0.693147;RPB=0.91596;MQB=0.0359558;MQSB=0.312469;BQB=7.60625e-20;MQ0F=0;ICB=1;HOB=0.5;MQ=59;DP=2595;DP4=472,832,373,720;AN=50;AC=25	GT:PL	0/1:255,0,255	0/1:255,0,255	0/1:255,0,255	0/1:183,0,255	0/1:255,0,255	0/1:255,0,255	0/1:255,0,255	0/1:255,0,255	0/1:255,0,255	0/1:255,0,255	0/1:255,0,255	0/1:255,0,255	0/1:255,0,255	0/1:255,0,255	0/1:255,0,255	0/1:255,0,255	0/1:255,0,255	0/1:255,0,255	0/1:255,0,255	0/1:255,0,255	0/1:255,0,255	0/1:255,0,255	0/1:255,0,255	0/1:255,0,255	0/1:255,0,255
1	144866509	.	G	A	179	PASS	VDB=0.42295;SGB=-0.693147;RPB=0.770727;MQB=0.000596446;BQB=1.83439e-09;MQ0F=0;ICB=1;HOB=0.5;MQ=58;MQSB=1;DP=2023;DP4=1059,5,894,9;AN=50;AC=25	GT:PL	0/1:130,0,138	0/1:170,0,138	0/1:200,0,119	0/1:122,0,10	0/1:133,0,129	0/1:132,0,173	0/1:153,0,175	0/1:134,0,139	0/1:142,0,158	0/1:141,0,141	0/1:178,0,157	0/1:160,0,157	0/1:138,0,137	0/1:152,0,157	0/1:145,0,140	0/1:156,0,151	0/1:145,0,138	0/1:166,0,131	0/1:161,0,136	0/1:133,0,162	0/1:132,0,147	0/1:141,0,131	0/1:212,0,183	0/1:132,0,122	0/1:115,0,152
1	144866643	.	G	A	222	PASS	VDB=0.000809107;SGB=-0.693147;RPB=0.721052;MQB=1;MQSB=1;BQB=0.111722;MQ0F=0;ICB=1;HOB=0.5;MQ=60;DP=6144;DP4=1443,1615,1222,1438;AN=50;AC=25	GT:PL	0/1:255,0,255	0/1:255,0,255	0/1:255,0,255	0/1:118,0,144	0/1:255,0,255	0/1:255,0,255	0/1:255,0,255	0/1:255,0,255	0/1:255,0,255	0/1:255,0,255	0/1:255,0,255	0/1:255,0,255	0/1:255,0,255	0/1:255,0,255	0/1:255,0,255	0/1:255,0,255	0/1:255,0,255	0/1:255,0,255	0/1:255,0,255	0/1:255,0,255	0/1:255,0,255	0/1:255,0,255	0/1:255,0,255	0/1:255,0,255	0/1:255,0,255
1	144866662	.	T	C	222	PASS	VDB=0.567226;SGB=-0.693147;RPB=0.987025;MQB=1;MQSB=1;BQB=7.44703e-38;MQ0F=0;ICB=1;HOB=0.5;MQ=60;DP=5974;DP4=1079,1783,982,1640;AN=50;AC=25	GT:PL	0/1:255,0,255	0/1:255,0,255	0/1:255,0,255	0/1:123,0,167	0/1:255,0,255	0/1:255,0,255	0/1:255,0,255	0/1:255,0,255	0/1:255,0,255	0/1:255,0,255	0/1:255,0,255	0/1:255,0,255	0/1:255,0,255	0/1:255,0,255	0/1:255,0,255	0/1:255,0,255	0/1:255,0,255	0/1:255,0,255	0/1:255,0,255	0/1:255,0,255	0/1:255,0,255	0/1:255,0,255	0/1:255,0,255	0/1:255,0,255	0/1:255,0,255
1	144866688	.	G	A	140	PASS	VDB=0.650871;SGB=-0.693147;RPB=0.523006;MQB=1;MQSB=1;BQB=0.96813;MQ0F=0;ICB=1;HOB=0.5;MQ=60;DP=453;DP4=78,247,26,84;AN=4;AC=2	GT:PL	./.:.	./.:.	./.:.	./.:.	./.:.	./.:.	./.:.	./.:.	./.:.	./.:.	./.:.	./.:.	./.:.	./.:.	./.:.	./.:.	./.:.	./.:.	./.:.	./.:.	./.:.	0/1:154,0,255	0/1:174,0,255	./.:.	./.:.
1	144868170	.	C	T	152	PASS	VDB=0.318838;SGB=-0.693147;RPB=0.509236;MQB=1;MQSB=1;BQB=1.40221e-15;MQ0F=0;ICB=1;HOB=0.5;MQ=60;DP=2028;DP4=13,1012,14,946;AN=50;AC=25	GT:PL	0/1:167,0,204	0/1:129,0,213	0/1:182,0,173	0/1:109,0,162	0/1:159,0,165	0/1:141,0,198	0/1:172,0,196	0/1:147,0,185	0/1:117,0,200	0/1:125,0,189	0/1:133,0,204	0/1:147,0,246	0/1:157,0,176	0/1:117,0,236	0/1:137,0,213	0/1:138,0,195	0/1:133,0,215	0/1:163,0,171	0/1:158,0,207	0/1:120,0,196	0/1:114,0,169	0/1:162,0,158	0/1:185,0,174	0/1:136,0,165	0/1:117,0,210
1	144868204	.	A	C	210	PASS	VDB=0.032949;SGB=-0.693146;RPB=0.921187;MQB=1;MQSB=1;BQB=3.8185e-10;MQ0F=0;ICB=1;HOB=0.5;MQ=60;DP=1114;DP4=14,528,16,527;AN=48;AC=24	GT:PL	0/1:243,0,131	0/1:195,0,187	0/1:196,0,140	./.:.	0/1:206,0,127	0/1:190,0,179	0/1:235,0,141	0/1:194,0,144	0/1:193,0,178	0/1:177,0,142	0/1:153,0,155	0/1:199,0,160	0/1:181,0,146	0/1:174,0,180	0/1:188,0,144	0/1:194,0,160	0/1:158,0,157	0/1:200,0,162	0/1:169,0,133	0/1:158,0,127	0/1:147,0,128	0/1:164,0,166	0/1:221,0,158	0/1:188,0,142	0/1:189,0,144
1	144871738	.	C	A	144	PASS	VDB=0.0203517;SGB=-0.692717;RPB=0.515405;MQB=0.00106176;MQSB=1;BQB=1.28259e-05;MQ0F=0;ICB=1;HOB=0.5;MQ=56;DP=663;DP4=311,4,324,8;AN=48;AC=24	GT:PL	0/1:168,0,155	0/1:128,0,176	0/1:146,0,129	./.:.	0/1:120,0,123	0/1:121,0,89	0/1:137,0,194	0/1:124,0,167	0/1:165,0,142	0/1:144,0,151	0/1:94,0,192	0/1:153,0,204	0/1:140,0,146	0/1:147,0,176	0/1:120,0,144	0/1:153,0,222	0/1:124,0,171	0/1:166,0,180	0/1:139,0,164	0/1:136,0,119	0/1:177,0,132	0/1:115,0,231	0/1:124,0,158	0/1:133,0,82	0/1:147,0,132
1	144871755	.	A	T	163	PASS	VDB=0.432327;SGB=-0.69312;RPB=0.563336;MQB=0.00226642;MQSB=0.695312;BQB=4.42647e-05;MQ0F=0;ICB=1;HOB=0.5;MQ=57;DP=839;DP4=388,11,390,14;AN=48;AC=24	GT:PL	0/1:194,0,143	0/1:151,0,174	0/1:181,0,154	./.:.	0/1:136,0,144	0/1:162,0,87	0/1:156,0,216	0/1:164,0,148	0/1:172,0,162	0/1:166,0,122	0/1:160,0,158	0/1:164,0,194	0/1:161,0,106	0/1:143,0,155	0/1:142,0,142	0/1:168,0,190	0/1:150,0,176	0/1:183,0,192	0/1:167,0,151	0/1:154,0,112	0/1:196,0,122	0/1:154,0,219	0/1:143,0,146	0/1:187,0,97	0/1:166,0,108
1	144871782	.	A	G	222	PASS	VDB=0.61048;SGB=-0.693136;RPB=0.958729;MQB=0.000133846;MQSB=0.876524;BQB=0.0341003;MQ0F=0;ICB=1;HOB=0.5;MQ=57;DP=1153;DP4=505,33,517,52;AN=50;AC=25	GT:PL	0/1:255,0,206	0/1:217,0,204	0/1:209,0,143	0/1:104,0,43	0/1:158,0,191	0/1:214,0,145	0/1:184,0,209	0/1:255,0,142	0/1:215,0,173	0/1:183,0,121	0/1:188,0,150	0/1:176,0,241	0/1:255,0,136	0/1:212,0,149	0/1:207,0,169	0/1:255,0,193	0/1:170,0,166	0/1:237,0,178	0/1:221,0,171	0/1:255,0,111	0/1:229,0,123	0/1:248,0,210	0/1:209,0,195	0/1:213,0,110	0/1:184,0,137
1	144871829	.	C	T	95	PASS	VDB=0.516752;SGB=-0.692067;RPB=0.934317;MQB=0.824817;MQSB=0.966852;BQB=1.58473e-06;MQ0F=0;ICB=1;HOB=0.5;MQ=59;DP=232;DP4=131,39,31,16;AN=6;AC=3	GT:PL	./.:.	0/1:93,0,255	./.:.	./.:.	./.:.	./.:.	./.:.	./.:.	./.:.	./.:.	./.:.	./.:.	./.:.	./.:.	./.:.	./.:.	./.:.	./.:.	./.:.	./.:.	./.:.	./.:.	./.:.	0/1:94,0,255	0/1:129,0,255
1	144871837	.	C	A	214	PASS	VDB=0.359028;SGB=-0.693139;RPB=0.897476;MQB=0.945468;MQSB=0.970594;BQB=4.89381e-07;MQ0F=0;ICB=1;HOB=0.5;MQ=59;DP=285;DP4=138,58,50,20;AN=4;AC=2	GT:PL	0/1:231,0,255	0/1:248,0,255	./.:.	./.:.	./.:.	./.:.	./.:.	./.:.	./.:.	./.:.	./.:.	./.:.	./.:.	./.:.	./.:.	./.:.	./.:.	./.:.	./.:.	./.:.	./.:.	./.:.	./.:.	./.:.	./.:.
1	144871889	.	A	C	222	PASS	VDB=0.0203187;SGB=-0.693147;RPB=0.309685;MQB=1;MQSB=1;BQB=1.65154e-10;MQ0F=0;ICB=1;HOB=0.5;MQ=60;DP=2073;DP4=381,605,310,616;AN=50;AC=25	GT:PL	0/1:255,0,255	0/1:255,0,255	0/1:255,0,255	0/1:134,0,66	0/1:255,0,255	0/1:255,0,255	0/1:255,0,255	0/1:255,0,255	0/1:255,0,255	0/1:255,0,255	0/1:255,0,255	0/1:255,0,255	0/1:255,0,255	0/1:255,0,255	0/1:255,0,255	0/1:255,0,255	0/1:255,0,255	0/1:255,0,255	0/1:255,0,255	0/1:255,0,255	0/1:255,0,255	0/1:255,0,255	0/1:255,0,255	0/1:255,0,255	0/1:255,0,255
1	144873811	.	A	G	81	PASS	VDB=0.752745;SGB=-0.690438;RPB=0.800623;MQB=0.934626;MQSB=0.986486;BQB=9.90237e-05;MQ0F=0;ICB=1;HOB=0.5;MQ=59;DP=162;DP4=115,3,42,1;AN=8;AC=4	GT:PL	0/1:69,0,153	0/1:114,0,156	./.:.	./.:.	./.:.	./.:.	./.:.	./.:.	./.:.	./.:.	./.:.	./.:.	./.:.	./.:.	./.:.	./.:.	./.:.	./.:.	./.:.	./.:.	./.:.	./.:.	./.:.	0/1:84,0,123	0/1:94,0,117
1	144873818	.	A	G	163	PASS	VDB=0.575007;SGB=-0.693136;RPB=0.234414;MQB=0.977187;MQSB=0.986667;BQB=2.45733e-09;MQ0F=0;ICB=1;HOB=0.5;MQ=59;DP=841;DP4=437,6,354,4;AN=48;AC=24	GT:PL	0/1:196,0,140	0/1:158,0,162	0/1:127,0,148	./.:.	0/1:131,0,131	0/1:130,0,118	0/1:175,0,163	0/1:156,0,142	0/1:188,0,160	0/1:176,0,135	0/1:170,0,170	0/1:188,0,168	0/1:180,0,121	0/1:189,0,156	0/1:170,0,146	0/1:176,0,167	0/1:181,0,159	0/1:161,0,143	0/1:152,0,205	0/1:155,0,140	0/1:143,0,136	0/1:148,0,141	0/1:181,0,183	0/1:79,0,131	0/1:142,0,85
1	144873840	.	A	G	182	PASS	VDB=0.0456642;SGB=-0.693147;RPB=0.695507;MQB=0.925782;BQB=2.62368e-14;MQ0F=0;ICB=1;HOB=0.5;MQ=59;MQSB=1;DP=1299;DP4=675,6,566,5;AN=48;AC=24	GT:PL	0/1:148,0,143	0/1:158,0,163	0/1:133,0,144	./.:.	0/1:129,0,131	0/1:202,0,124	0/1:189,0,152	0/1:169,0,142	0/1:196,0,145	0/1:177,0,141	0/1:199,0,157	0/1:215,0,154	0/1:172,0,135	0/1:192,0,142	0/1:166,0,144	0/1:187,0,152	0/1:180,0,134	0/1:152,0,165	0/1:156,0,172	0/1:161,0,131	0/1:150,0,130	0/1:154,0,157	0/1:176,0,183	0/1:73,0,122	0/1:142,0,117
1	144873887	.	C	T	222	PASS	VDB=0.0781151;SGB=-0.693147;RPB=0.80326;MQB=0.956516;MQSB=0.996547;BQB=0.503424;MQ0F=0;ICB=1;HOB=0.5;MQ=59;DP=2496;DP4=1216,72,1024,74;AN=50;AC=25	GT:PL	0/1:255,0,255	0/1:255,0,255	0/1:239,0,244	0/1:161,0,160	0/1:149,0,255	0/1:222,0,212	0/1:231,0,234	0/1:245,0,249	0/1:223,0,192	0/1:255,0,255	0/1:255,0,244	0/1:255,0,255	0/1:218,0,192	0/1:255,0,230	0/1:158,0,238	0/1:245,0,218	0/1:215,0,207	0/1:255,0,247	0/1:218,0,255	0/1:255,0,255	0/1:184,0,242	0/1:255,0,255	0/1:248,0,235	0/1:190,0,199	0/1:186,0,220
1	144873962	.	CT	C	222	PASS	INDEL;IDV=56;IMF=0.427481;VDB=0.767666;SGB=-0.693147;MQSB=1;MQ0F=0;ICB=1;HOB=0.5;MQ=60;DP=1816;DP4=686,633,211,204;AN=26;AC=13	GT:PL	./.:.	./.:.	./.:.	./.:.	0/1:255,0,255	0/1:255,0,255	0/1:146,0,255	./.:.	0/1:99,0,255	0/1:102,0,255	0/1:160,0,255	./.:.	0/1:236,0,255	0/1:153,0,255	0/1:137,0,255	./.:.	./.:.	0/1:152,0,255	0/1:129,0,255	0/1:171,0,255	0/1:124,0,255	./.:.	./.:.	./.:.	./.:.
1	144874038	.	T	C	222	PASS	VDB=0.212828;SGB=-0.693147;RPB=0.126458;MQB=1.41368e-10;MQSB=0.651924;BQB=2.21459e-16;MQ0F=0;ICB=1;HOB=0.5;MQ=57;DP=2507;DP4=84,1188,88,1031;AN=50;AC=25	GT:PL	0/1:255,0,255	0/1:255,0,255	0/1:255,0,255	0/1:179,0,176	0/1:242,0,174	0/1:222,0,214	0/1:255,0,177	0/1:214,0,145	0/1:255,0,207	0/1:255,0,143	0/1:255,0,228	0/1:255,0,246	0/1:238,0,230	0/1:255,0,197	0/1:255,0,211	0/1:255,0,217	0/1:255,0,235	0/1:255,0,255	0/1:192,0,237	0/1:145,0,228	0/1:223,0,203	0/1:166,0,255	0/1:255,0,255	0/1:251,0,195	0/1:255,0,150
1	144874070	.	C	T	154	PASS	VDB=0.0173212;SGB=-0.693147;RPB=0.971093;MQB=1.10617e-08;MQSB=1;BQB=4.56816e-14;MQ0F=0;ICB=1;HOB=0.5;MQ=56;DP=1528;DP4=7,783,5,696;AN=50;AC=25	GT:PL	0/1:144,0,178	0/1:153,0,175	0/1:125,0,173	0/1:80,0,140	0/1:115,0,164	0/1:159,0,162	0/1:139,0,206	0/1:118,0,190	0/1:121,0,248	0/1:130,0,225	0/1:153,0,190	0/1:147,0,208	0/1:123,0,186	0/1:136,0,204	0/1:187,0,208	0/1:150,0,227	0/1:137,0,187	0/1:131,0,172	0/1:131,0,176	0/1:103,0,222	0/1:108,0,161	0/1:133,0,209	0/1:124,0,218	0/1:119,0,158	0/1:119,0,159
1	144874088	.	G	C	184	PASS	VDB=0.0997531;SGB=-0.693145;RPB=0.968953;MQB=0.139459;MQSB=1;BQB=0.801975;MQ0F=0;ICB=1;HOB=0.5;MQ=58;DP=1088;DP4=5,573,3,476;AN=48;AC=24	GT:PL	0/1:196,0,163	0/1:156,0,165	0/1:180,0,165	./.:.	0/1:152,0,154	0/1:152,0,156	0/1:176,0,197	0/1:115,0,175	0/1:175,0,232	0/1:173,0,192	0/1:193,0,176	0/1:190,0,199	0/1:152,0,181	0/1:184,0,194	0/1:217,0,205	0/1:173,0,226	0/1:168,0,179	0/1:163,0,165	0/1:133,0,167	0/1:106,0,163	0/1:124,0,160	0/1:161,0,198	0/1:156,0,162	0/1:152,0,150	0/1:152,0,144
1	144874641	.	G	C	164	PASS	VDB=0.0134504;SGB=-0.693079;RPB=0.35659;MQB=1;MQSB=1;BQB=0.00320687;MQ0F=0;ICB=1;HOB=0.5;MQ=60;DP=829;DP4=452,5,354,4;AN=48;AC=24	GT:PL	0/1:155,0,162	0/1:154,0,154	0/1:149,0,164	./.:.	0/1:92,0,188	0/1:108,0,153	0/1:161,0,158	0/1:135,0,215	0/1:157,0,189	0/1:166,0,171	0/1:197,0,205	0/1:175,0,188	0/1:116,0,180	0/1:190,0,177	0/1:152,0,175	0/1:150,0,193	0/1:139,0,185	0/1:146,0,192	0/1:146,0,170	0/1:138,0,149	0/1:149,0,151	0/1:148,0,197	0/1:153,0,161	0/1:101,0,206	0/1:141,0,130
1	144874760	.	T	C	222	PASS	VDB=0.00885714;SGB=-0.693147;RPB=0.960891;MQB=2.05034e-06;MQSB=0.84245;BQB=1.3056e-21;MQ0F=0;ICB=1;HOB=0.5;MQ=57;DP=2738;DP4=818,614,629,481;AN=50;AC=25	GT:PL	0/1:255,0,255	0/1:255,0,255	0/1:255,0,255	0/1:236,0,255	0/1:255,0,255	0/1:247,0,255	0/1:255,0,255	0/1:255,0,255	0/1:255,0,255	0/1:255,0,255	0/1:255,0,255	0/1:255,0,255	0/1:255,0,255	0/1:255,0,255	0/1:255,0,255	0/1:255,0,255	0/1:255,0,255	0/1:255,0,255	0/1:255,0,255	0/1:255,0,255	0/1:255,0,255	0/1:255,0,255	0/1:255,0,255	0/1:255,0,255	0/1:255,0,254
1	144874815	.	T	C	222	PASS	VDB=0.531812;SGB=-0.693147;RPB=0.495823;MQB=0.982895;MQSB=0.762885;BQB=1.53425e-06;MQ0F=0;ICB=1;HOB=0.5;MQ=59;DP=1787;DP4=323,859,130,388;AN=38;AC=19	GT:PL	0/1:255,0,255	0/1:255,0,255	0/1:90,0,255	./.:.	./.:.	./.:.	0/1:147,0,255	0/1:170,0,255	0/1:98,0,255	./.:.	./.:.	0/1:178,0,255	0/1:197,0,255	0/1:120,0,255	0/1:118,0,255	0/1:255,0,255	0/1:255,0,223	0/1:103,0,255	./.:.	0/1:75,0,255	0/1:179,0,255	0/1:129,0,255	0/1:154,0,255	0/1:184,0,255	0/1:255,0,255
1	144874928	.	G	A	126	PASS	VDB=0.314718;SGB=-0.690438;RPB=0.563889;MQB=0.00127417;MQSB=0.849122;BQB=0.247302;MQ0F=0;ICB=1;HOB=0.5;MQ=53;DP=142;DP4=26,74,8,24;AN=4;AC=2	GT:PL	./.:.	./.:.	./.:.	./.:.	./.:.	./.:.	./.:.	./.:.	./.:.	./.:.	./.:.	./.:.	./.:.	./.:.	./.:.	./.:.	./.:.	./.:.	./.:.	./.:.	./.:.	0/1:160,0,255	0/1:152,0,255	./.:.	./.:.
1	144874950	.	G	A	222	PASS	VDB=0.357024;SGB=-0.69312;RPB=0.982078;MQB=1;MQSB=1;BQB=2.54379e-09;MQ0F=0;ICB=1;HOB=0.5;MQ=60;DP=684;DP4=58,277,61,247;AN=46;AC=23	GT:PL	0/1:226,0,255	0/1:184,0,255	0/1:255,0,255	./.:.	0/1:154,0,109	0/1:151,0,205	0/1:132,0,168	0/1:81,0,255	0/1:154,0,186	0/1:210,0,164	0/1:194,0,173	0/1:255,0,246	0/1:164,0,186	0/1:137,0,198	./.:.	0/1:123,0,249	0/1:135,0,238	0/1:126,0,179	0/1:213,0,251	0/1:111,0,100	0/1:170,0,240	0/1:158,0,255	0/1:247,0,212	0/1:222,0,219	0/1:152,0,163
1	144875916	.	G	A	89	PASS	VDB=0.0375418;SGB=-0.662043;RPB=0.97761;MQB=0.877714;MQSB=1;BQB=8.07693e-05;MQ0F=0;ICB=1;HOB=0.5;MQ=59;DP=161;DP4=116,1,40,0;AN=8;AC=4	GT:PL	./.:.	./.:.	0/1:68,0,133	./.:.	./.:.	./.:.	./.:.	./.:.	./.:.	./.:.	0/1:83,0,151	0/1:123,0,144	0/1:87,0,133	./.:.	./.:.	./.:.	./.:.	./.:.	./.:.	./.:.	./.:.	./.:.	./.:.	./.:.	./.:.
1	144875979	.	G	C	222	PASS	VDB=0.690639;SGB=-0.670168;RPB=0.99674;MQB=1;MQSB=1;BQB=0.871134;MQ0F=0;ICB=1;HOB=0.5;MQ=60;DP=871;DP4=475,147,157,41;AN=24;AC=12	GT:PL	./.:.	./.:.	./.:.	./.:.	./.:.	./.:.	./.:.	./.:.	0/1:135,0,255	0/1:176,0,255	./.:.	./.:.	./.:.	0/1:159,0,255	0/1:238,0,255	0/1:236,0,255	0/1:150,0,255	0/1:198,0,255	0/1:141,0,255	0/1:255,0,255	0/1:82,0,255	./.:.	./.:.	0/1:220,0,255	0/1:160,0,255
1	144876053	.	C	T	197	PASS	VDB=0.711649;SGB=-0.693141;RPB=0.90021;MQB=0.624621;MQSB=0.987847;BQB=0.147986;MQ0F=0;ICB=1;HOB=0.5;MQ=59;DP=410;DP4=105,195,28,63;AN=4;AC=2	GT:PL	0/1:66,0,255	0/1:230,0,255	./.:.	./.:.	./.:.	./.:.	./.:.	./.:.	./.:.	./.:.	./.:.	./.:.	./.:.	./.:.	./.:.	./.:.	./.:.	./.:.	./.:.	./.:.	./.:.	./.:.	./.:.	./.:.	./.:.
1	144877176	.	C	T	151	PASS	VDB=0.154856;SGB=-0.693147;RPB=0.767634;MQB=6.4471e-26;MQSB=1;BQB=0.568864;MQ0F=0.00564972;ICB=1;HOB=0.5;MQ=51;DP=1936;DP4=1029,3,838,9;AN=50;AC=25	GT:PL	0/1:182,0,176	0/1:176,0,168	0/1:146,0,160	0/1:125,0,114	0/1:113,0,176	0/1:136,0,151	0/1:162,0,192	0/1:173,0,175	0/1:164,0,192	0/1:184,0,178	0/1:170,0,183	0/1:168,0,200	0/1:161,0,169	0/1:164,0,190	0/1:151,0,178	0/1:163,0,182	0/1:145,0,176	0/1:157,0,150	0/1:177,0,187	0/1:141,0,152	0/1:135,0,150	0/1:164,0,159	0/1:170,0,165	0/1:151,0,153	0/1:156,0,175
1	144877366	.	A	G	178	PASS	VDB=0.56484;SGB=-0.693147;RPB=0.952453;MQB=0.977238;MQSB=0.400747;BQB=1.12146e-17;MQ0F=0;ICB=1;HOB=0.5;MQ=46;DP=2401;DP4=22,1163,16,1132;AN=50;AC=25	GT:PL	0/1:190,0,241	0/1:197,0,188	0/1:186,0,206	0/1:112,0,89	0/1:194,0,127	0/1:150,0,126	0/1:142,0,142	0/1:167,0,131	0/1:154,0,137	0/1:194,0,161	0/1:193,0,147	0/1:201,0,170	0/1:164,0,131	0/1:165,0,162	0/1:150,0,198	0/1:195,0,142	0/1:195,0,154	0/1:161,0,176	0/1:211,0,146	0/1:161,0,209	0/1:170,0,184	0/1:191,0,137	0/1:199,0,175	0/1:140,0,125	0/1:174,0,142
1	144877390	.	G	A	159	PASS	VDB=0.105115;SGB=-0.693147;RPB=0.536207;MQB=0.292262;MQSB=1;BQB=5.65065e-17;MQ0F=0;ICB=1;HOB=0.5;MQ=40;DP=1833;DP4=18,888,10,864;AN=50;AC=25	GT:PL	0/1:164,0,180	0/1:152,0,199	0/1:170,0,161	0/1:85,0,49	0/1:169,0,153	0/1:128,0,182	0/1:126,0,180	0/1:134,0,170	0/1:114,0,193	0/1:142,0,157	0/1:153,0,145	0/1:192,0,150	0/1:133,0,149	0/1:133,0,149	0/1:119,0,255	0/1:147,0,205	0/1:136,0,139	0/1:144,0,234	0/1:171,0,163	0/1:134,0,198	0/1:128,0,195	0/1:138,0,192	0/1:143,0,191	0/1:123,0,152	0/1:146,0,151
1	144879264	.	A	G	228	PASS	VDB=0.00556671;SGB=-0.693147;MQSB=1;MQ0F=0;MQ=60;RPB=0.526837;MQB=1;BQB=0.260836;ICB=1;HOB=0.5;DP=2526;DP4=296,314,893,782;AN=50;AC=31	GT:PL	1/1:255,255,0	1/1:255,255,0	0/1:255,0,201	0/1:135,0,16	0/1:252,0,255	0/1:255,0,255	0/1:255,0,255	0/1:255,0,255	0/1:255,0,245	0/1:255,0,234	0/1:255,0,255	0/1:255,0,255	0/1:255,0,255	0/1:255,0,254	0/1:255,0,255	1/1:255,255,0	1/1:255,223,0	0/1:255,0,255	0/1:255,0,255	0/1:255,0,255	0/1:255,0,255	0/1:255,0,255	0/1:255,0,255	1/1:255,187,0	1/1:255,163,0
1	144879339	.	C	T	115	PASS	VDB=0.423273;SGB=-0.676189;RPB=0.432952;MQB=0.931095;MQSB=0.999241;BQB=5.17244e-05;MQ0F=0;ICB=1;HOB=0.5;MQ=59;DP=273;DP4=83,132,26,30;AN=8;AC=4	GT:PL	./.:.	./.:.	./.:.	./.:.	./.:.	./.:.	0/1:132,0,255	0/1:150,0,255	./.:.	./.:.	./.:.	./.:.	./.:.	./.:.	./.:.	0/1:120,0,255	0/1:111,0,255	./.:.	./.:.	./.:.	./.:.	./.:.	./.:.	./.:.	./.:.
1	144879375	.	T	C	222	PASS	VDB=0.880386;SGB=-0.693147;RPB=0.6412;MQB=0.951455;MQSB=0.99502;BQB=0.248997;MQ0F=0;ICB=1;HOB=0.5;MQ=55;DP=2094;DP4=639,395,570,409;AN=48;AC=24	GT:PL	0/1:255,0,255	0/1:255,0,255	0/1:230,0,219	./.:.	0/1:255,0,255	0/1:255,0,255	0/1:255,0,255	0/1:255,0,255	0/1:255,0,255	0/1:255,0,255	0/1:255,0,255	0/1:255,0,255	0/1:255,0,255	0/1:255,0,255	0/1:255,0,255	0/1:255,0,255	0/1:255,0,255	0/1:255,0,255	0/1:255,0,255	0/1:255,0,231	0/1:255,0,255	0/1:255,0,255	0/1:255,0,255	0/1:255,0,216	0/1:255,0,239
1	144879485	.	G	C	222	PASS	VDB=0.167428;SGB=-0.693147;RPB=0.301907;MQB=0.978934;MQSB=0.996223;BQB=0.00453148;MQ0F=0;ICB=1;HOB=0.5;MQ=59;DP=595;DP4=157,259,53,82;AN=8;AC=4	GT:PL	0/1:203,0,255	0/1:188,0,255	./.:.	./.:.	./.:.	./.:.	./.:.	./.:.	./.:.	./.:.	./.:.	./.:.	./.:.	./.:.	./.:.	./.:.	./.:.	./.:.	./.:.	./.:.	./.:.	./.:.	./.:.	0/1:255,0,255	0/1:198,0,255
1	144879615	.	G	C	101	PASS	VDB=0.27538;SGB=-0.651104;RPB=0.309786;MQB=1;MQSB=1;BQB=0.195593;MQ0F=0;ICB=1;HOB=0.5;MQ=40;DP=67;DP4=1,41,3,20;AN=4;AC=2	GT:PL	./.:.	./.:.	./.:.	./.:.	./.:.	./.:.	./.:.	./.:.	./.:.	./.:.	./.:.	./.:.	./.:.	./.:.	./.:.	./.:.	./.:.	./.:.	./.:.	./.:.	./.:.	0/1:128,0,182	0/1:134,0,150	./.:.	./.:.
1	144880693	.	G	T	104	PASS	VDB=0.530344;SGB=-0.683931;RPB=0.16741;MQB=1;MQSB=1;BQB=0.000116081;MQ0F=0;ICB=1;HOB=0.5;MQ=60;DP=102;DP4=64,8,24,3;AN=4;AC=2	GT:PL	./.:.	./.:.	./.:.	./.:.	./.:.	./.:.	./.:.	./.:.	./.:.	./.:.	./.:.	./.:.	./.:.	./.:.	./.:.	./.:.	./.:.	./.:.	./.:.	./.:.	./.:.	0/1:92,0,255	0/1:138,0,255	./.:.	./.:.
1	144880814	.	G	A	115	PASS	VDB=0.20888;SGB=-0.69168;RPB=0.742173;MQB=1;MQSB=1;BQB=0.00258649;MQ0F=0;ICB=1;HOB=0.5;MQ=60;DP=215;DP4=85,79,26,12;AN=4;AC=2	GT:PL	./.:.	./.:.	./.:.	./.:.	./.:.	./.:.	./.:.	./.:.	./.:.	./.:.	./.:.	./.:.	./.:.	./.:.	./.:.	./.:.	./.:.	./.:.	./.:.	./.:.	./.:.	0/1:150,0,255	0/1:139,0,255	./.:.	./.:.
1	144880832	.	T	C	222	PASS	VDB=0.678217;SGB=-0.693147;RPB=0.938476;MQB=1;MQSB=1;BQB=0.00579948;MQ0F=0;ICB=1;HOB=0.5;MQ=60;DP=553;DP4=127,202,73,99;AN=18;AC=9	GT:PL	0/1:255,0,255	0/1:255,0,255	./.:.	./.:.	./.:.	./.:.	0/1:181,0,255	./.:.	./.:.	./.:.	./.:.	0/1:130,0,255	0/1:81,0,255	./.:.	./.:.	0/1:80,0,255	0/1:145,0,255	./.:.	./.:.	./.:.	./.:.	./.:.	./.:.	0/1:119,0,255	0/1:95,0,255
1	144880864	.	T	A	180	PASS	VDB=0.028542;SGB=-0.692562;RPB=0.15878;MQB=1;MQSB=1;BQB=0.854291;MQ0F=0;ICB=1;HOB=0.5;MQ=60;DP=178;DP4=24,98,7,36;AN=4;AC=2	GT:PL	./.:.	./.:.	./.:.	./.:.	./.:.	./.:.	./.:.	./.:.	./.:.	./.:.	./.:.	./.:.	./.:.	./.:.	./.:.	./.:.	./.:.	./.:.	./.:.	./.:.	./.:.	0/1:214,0,255	0/1:93,0,255	./.:.	./.:.
1	144881583	.	A	G	182	PASS	VDB=0.0997536;SGB=-0.693145;RPB=0.950201;MQB=0.720353;MQSB=0.921716;BQB=6.64386e-11;MQ0F=0;ICB=1;HOB=0.5;MQ=59;DP=416;DP4=116,180,44,50;AN=4;AC=2	GT:PL	./.:.	./.:.	./.:.	./.:.	./.:.	./.:.	./.:.	./.:.	./.:.	./.:.	./.:.	./.:.	./.:.	./.:.	./.:.	./.:.	./.:.	./.:.	./.:.	./.:.	./.:.	0/1:190,0,255	0/1:216,0,255	./.:.	./.:.
1	144881666	.	C	A	61	PASS	VDB=0.474777;SGB=-0.692914;RPB=0.310903;MQB=0.992333;MQSB=0.999096;BQB=0.000755316;MQ0F=0;ICB=1;HOB=0.5;MQ=59;DP=85;DP4=3,55,1,24;AN=2;AC=1	GT:PL	./.:.	./.:.	./.:.	./.:.	./.:.	./.:.	./.:.	./.:.	./.:.	./.:.	./.:.	./.:.	./.:.	./.:.	./.:.	./.:.	./.:.	./.:.	./.:.	./.:.	./.:.	0/1:95,0,223	./.:.	./.:.	./.:.
1	144881711	.	T	G	185	PASS	VDB=0.698737;SGB=-0.691153;RPB=0.990521;MQB=0.769126;MQSB=1;BQB=0.00310374;MQ0F=0;ICB=1;HOB=0.5;MQ=54;DP=390;DP4=11,252,6,110;AN=26;AC=13	GT:PL	./.:.	./.:.	./.:.	./.:.	0/1:180,0,129	0/1:218,0,129	./.:.	0/1:80,0,149	0/1:126,0,165	0/1:134,0,196	0/1:115,0,163	0/1:144,0,156	0/1:118,0,154	./.:.	0/1:82,0,210	./.:.	./.:.	./.:.	./.:.	0/1:80,0,166	0/1:66,0,185	0/1:82,0,248	0/1:112,0,161	./.:.	./.:.
1	144882581	.	A	G	222	PASS	VDB=0.8781;SGB=-0.693147;RPB=0.879021;MQB=1.03221e-20;MQSB=0.815593;BQB=0.919285;MQ0F=0;ICB=1;HOB=0.5;MQ=53;DP=1766;DP4=454,417,419,400;AN=48;AC=24	GT:PL	0/1:255,0,255	0/1:255,0,255	0/1:255,0,255	./.:.	0/1:255,0,255	0/1:255,0,255	0/1:255,0,255	0/1:255,0,255	0/1:255,0,255	0/1:255,0,255	0/1:255,0,255	0/1:255,0,255	0/1:255,0,255	0/1:255,0,255	0/1:255,0,255	0/1:255,0,255	0/1:255,0,255	0/1:255,0,255	0/1:255,0,255	0/1:255,0,241	0/1:255,0,255	0/1:255,0,255	0/1:255,0,255	0/1:247,0,255	0/1:255,0,252
1	144882823	.	C	T	222	PASS	VDB=0.0376386;SGB=-0.693147;RPB=0.582325;MQB=1;MQSB=1;BQB=0;MQ0F=0;ICB=1;HOB=0.5;MQ=60;DP=6664;DP4=1059,2168,923,2081;AN=50;AC=25	GT:PL	0/1:255,0,255	0/1:255,0,255	0/1:255,0,255	0/1:255,0,255	0/1:255,0,255	0/1:255,0,255	0/1:255,0,255	0/1:255,0,255	0/1:255,0,255	0/1:255,0,255	0/1:255,0,255	0/1:255,0,255	0/1:255,0,255	0/1:255,0,255	0/1:255,0,255	0/1:255,0,255	0/1:255,0,255	0/1:255,0,255	0/1:255,0,255	0/1:255,0,255	0/1:255,0,255	0/1:255,0,255	0/1:255,0,255	0/1:255,0,255	0/1:255,0,255
1	144882912	.	G	T	117	PASS	VDB=0.296825;SGB=-0.692914;RPB=0.997825;MQB=1;BQB=1.976e-06;MQ0F=0;ICB=1;HOB=0.5;MQ=60;MQSB=1;DP=817;DP4=3,558,2,243;AN=20;AC=10	GT:PL	./.:.	./.:.	./.:.	./.:.	0/1:125,0,157	0/1:136,0,131	0/1:81,0,176	./.:.	0/1:151,0,194	./.:.	./.:.	0/1:73,0,176	0/1:84,0,190	0/1:119,0,187	0/1:90,0,152	./.:.	./.:.	./.:.	0/1:67,0,192	0/1:89,0,146	./.:.	./.:.	./.:.	./.:.	./.:.
1	144886063	.	T	C	222	PASS	VDB=0.848037;SGB=-0.692717;RPB=0.979255;MQB=1;MQSB=1;BQB=0.81488;MQ0F=0;ICB=1;HOB=0.5;MQ=60;DP=775;DP4=365,33,301,30;AN=48;AC=24	GT:PL	0/1:167,0,255	0/1:133,0,242	0/1:209,0,232	./.:.	0/1:225,0,91	0/1:114,0,171	0/1:215,0,204	0/1:167,0,211	0/1:202,0,197	0/1:204,0,151	0/1:255,0,139	0/1:255,0,241	0/1:143,0,180	0/1:135,0,212	0/1:137,0,198	0/1:157,0,167	0/1:133,0,177	0/1:216,0,229	0/1:174,0,146	0/1:154,0,244	0/1:158,0,215	0/1:194,0,210	0/1:232,0,253	0/1:152,0,152	0/1:108,0,129
1	144886092	.	C	T	222	PASS	VDB=0.00392832;SGB=-0.693147;RPB=0.214323;MQB=1;MQSB=1;BQB=4.53525e-09;MQ0F=0;ICB=1;HOB=0.5;MQ=60;DP=1054;DP4=408,102,387,95;AN=50;AC=25	GT:PL	0/1:255,0,255	0/1:242,0,255	0/1:255,0,255	0/1:69,0,55	0/1:255,0,148	0/1:100,0,255	0/1:212,0,255	0/1:186,0,255	0/1:175,0,255	0/1:212,0,254	0/1:255,0,207	0/1:255,0,255	0/1:178,0,242	0/1:158,0,255	0/1:200,0,243	0/1:207,0,255	0/1:197,0,207	0/1:188,0,255	0/1:255,0,160	0/1:191,0,255	0/1:224,0,255	0/1:224,0,255	0/1:255,0,255	0/1:255,0,165	0/1:86,0,202
1	144886197	.	A	T	222	PASS	VDB=0.150573;SGB=-0.693147;RPB=0.202287;MQB=1;MQSB=1;BQB=0.0607754;MQ0F=0;ICB=1;HOB=0.5;MQ=60;DP=2039;DP4=557,404,546,408;AN=50;AC=25	GT:PL	0/1:255,0,255	0/1:255,0,255	0/1:255,0,255	0/1:97,0,38	0/1:245,0,255	0/1:255,0,255	0/1:255,0,255	0/1:255,0,255	0/1:255,0,255	0/1:252,0,255	0/1:255,0,255	0/1:255,0,255	0/1:255,0,255	0/1:255,0,255	0/1:255,0,255	0/1:251,0,255	0/1:255,0,255	0/1:255,0,255	0/1:255,0,255	0/1:255,0,255	0/1:255,0,255	0/1:255,0,255	0/1:255,0,255	0/1:232,0,255	0/1:255,0,255
1	144886350	.	G	T	129	PASS	VDB=0.0633053;SGB=-0.670168;RPB=0.571965;MQB=1;MQSB=1;BQB=0.000257507;MQ0F=0;ICB=1;HOB=0.5;MQ=60;DP=277;DP4=13,176,5,74;AN=16;AC=8	GT:PL	./.:.	./.:.	./.:.	./.:.	./.:.	./.:.	./.:.	./.:.	0/1:131,0,239	0/1:144,0,255	./.:.	./.:.	./.:.	0/1:82,0,233	0/1:72,0,229	0/1:67,0,255	./.:.	./.:.	0/1:108,0,190	0/1:162,0,161	./.:.	./.:.	./.:.	0/1:67,0,255	./.:.
1	144886409	.	A	C	177	PASS	VDB=0.0456653;SGB=-0.692976;RPB=0.803701;MQB=1;BQB=7.50017e-06;MQ0F=0;ICB=1;HOB=0.5;MQ=60;MQSB=1;DP=523;DP4=5,263,7,233;AN=48;AC=24	GT:PL	0/1:164,0,134	0/1:161,0,136	0/1:92,0,131	./.:.	0/1:125,0,114	0/1:144,0,88	0/1:174,0,105	0/1:112,0,139	0/1:114,0,145	0/1:210,0,144	0/1:185,0,117	0/1:117,0,184	0/1:89,0,129	0/1:158,0,145	0/1:94,0,111	0/1:186,0,119	0/1:151,0,126	0/1:169,0,129	0/1:179,0,139	0/1:141,0,121	0/1:131,0,125	0/1:142,0,140	0/1:178,0,163	0/1:141,0,144	0/1:142,0,101
1	144890833	.	T	C	172	PASS	VDB=0.415471;SGB=-0.693147;RPB=0.696759;MQB=3.39335e-09;BQB=5.15802e-10;MQ0F=0;ICB=1;HOB=0.5;MQ=51;MQSB=1;DP=1214;DP4=573,3,595,8;AN=50;AC=25	GT:PL	0/1:163,0,141	0/1:188,0,129	0/1:161,0,142	0/1:85,0,66	0/1:154,0,118	0/1:154,0,126	0/1:173,0,125	0/1:187,0,146	0/1:161,0,190	0/1:166,0,132	0/1:185,0,178	0/1:205,0,149	0/1:155,0,149	0/1:121,0,154	0/1:151,0,150	0/1:178,0,141	0/1:166,0,136	0/1:158,0,141	0/1:150,0,145	0/1:189,0,153	0/1:126,0,130	0/1:205,0,139	0/1:185,0,135	0/1:141,0,119	0/1:144,0,124
1	144891147	.	T	C	62	PASS	VDB=0.836469;SGB=-0.556411;RPB=0.821582;MQB=0.991017;BQB=0.00969288;MQ0F=0;ICB=1;HOB=0.5;MQ=51;MQSB=1;DP=173;DP4=2,126,1,40;AN=16;AC=8	GT:PL	./.:.	./.:.	./.:.	./.:.	./.:.	./.:.	./.:.	./.:.	0/1:70,0,157	./.:.	./.:.	./.:.	./.:.	0/1:65,0,149	./.:.	0/1:71,0,156	./.:.	0/1:95,0,145	0/1:88,0,145	./.:.	0/1:84,0,134	./.:.	./.:.	0/1:83,0,164	0/1:87,0,147
1	144892089	.	G	T	136	PASS	VDB=0.0975645;SGB=-0.680642;RPB=0.979382;MQB=0.195871;MQSB=0.982211;BQB=0.00242765;MQ0F=0;ICB=1;HOB=0.5;MQ=43;DP=544;DP4=274,9,238,6;AN=44;AC=22	GT:PL	0/1:115,0,209	0/1:169,0,194	0/1:135,0,153	./.:.	0/1:88,0,216	0/1:148,0,61	0/1:113,0,158	0/1:110,0,133	0/1:122,0,181	0/1:119,0,168	0/1:98,0,133	0/1:167,0,169	0/1:121,0,87	0/1:114,0,164	0/1:92,0,156	0/1:96,0,146	./.:.	0/1:107,0,154	0/1:116,0,129	0/1:87,0,143	0/1:89,0,143	0/1:105,0,161	0/1:126,0,184	0/1:65,0,134	./.:.
1	144892149	.	G	A	222	PASS	VDB=0.550813;SGB=-0.693143;RPB=0.993857;MQB=0.0501732;MQSB=0.0591418;BQB=0.0148218;MQ0F=0;ICB=1;HOB=0.5;MQ=55;DP=1361;DP4=549,110,534,92;AN=50;AC=25	GT:PL	0/1:226,0,255	0/1:255,0,255	0/1:255,0,255	0/1:87,0,56	0/1:171,0,213	0/1:201,0,200	0/1:180,0,255	0/1:243,0,228	0/1:202,0,255	0/1:228,0,239	0/1:183,0,233	0/1:255,0,255	0/1:177,0,237	0/1:186,0,209	0/1:211,0,240	0/1:191,0,255	0/1:184,0,255	0/1:255,0,236	0/1:250,0,207	0/1:223,0,203	0/1:175,0,180	0/1:231,0,255	0/1:203,0,255	0/1:129,0,185	0/1:194,0,210
1	144892282	.	C	T	114	PASS	VDB=0.339131;SGB=-0.616816;RPB=0.278037;MQB=0.83527;MQSB=0.622704;BQB=0.00336169;MQ0F=0;ICB=1;HOB=0.5;MQ=57;DP=62;DP4=18,25,6,10;AN=4;AC=2	GT:PL	./.:.	./.:.	./.:.	./.:.	./.:.	./.:.	0/1:78,0,255	0/1:148,0,255	./.:.	./.:.	./.:.	./.:.	./.:.	./.:.	./.:.	./.:.	./.:.	./.:.	./.:.	./.:.	./.:.	./.:.	./.:.	./.:.	./.:.
1	144892368	.	A	T	215	PASS	VDB=0.381673;SGB=-0.693146;RPB=0.79706;MQB=0.97954;MQSB=0.995323;BQB=4.8486e-05;MQ0F=0;ICB=1;HOB=0.5;MQ=59;DP=1419;DP4=707,194,403,92;AN=40;AC=20	GT:PL	0/1:211,0,255	0/1:248,0,255	0/1:125,0,249	0/1:75,0,139	./.:.	./.:.	0/1:123,0,254	0/1:79,0,255	0/1:169,0,255	0/1:172,0,255	0/1:161,0,255	0/1:120,0,255	0/1:141,0,251	0/1:124,0,255	0/1:121,0,255	0/1:235,0,255	0/1:211,0,255	0/1:142,0,255	./.:.	./.:.	0/1:85,0,230	./.:.	0/1:160,0,255	0/1:226,0,155	0/1:229,0,188
1	144895439	.	T	C	43.3012	PASS	VDB=0.0247817;SGB=-0.689466;RPB=0.422412;MQB=1;MQSB=1;BQB=3.04137e-05;MQ0F=0;ICB=1;HOB=0.5;MQ=60;DP=60;DP4=1,42,0,16;AN=2;AC=1	GT:PL	./.:.	./.:.	./.:.	./.:.	./.:.	./.:.	./.:.	./.:.	./.:.	./.:.	./.:.	./.:.	./.:.	./.:.	./.:.	./.:.	./.:.	./.:.	./.:.	./.:.	./.:.	./.:.	./.:.	0/1:77,0,152	./.:.
1	144895460	.	C	T	137	PASS	VDB=0.511063;SGB=-0.693147;RPB=0.455935;MQB=1;MQSB=1;BQB=3.24865e-17;MQ0F=0;ICB=1;HOB=0.5;MQ=60;DP=945;DP4=4,592,3,330;AN=36;AC=18	GT:PL	0/1:137,0,182	0/1:153,0,243	0/1:97,0,162	./.:.	./.:.	./.:.	0/1:98,0,203	0/1:82,0,163	0/1:76,0,197	0/1:77,0,173	./.:.	./.:.	0/1:128,0,168	0/1:91,0,195	./.:.	0/1:134,0,175	0/1:124,0,121	0/1:87,0,210	0/1:72,0,155	0/1:86,0,166	0/1:90,0,160	0/1:69,0,148	./.:.	0/1:110,0,213	0/1:170,0,154
1	144906508	.	C	T	222	PASS	VDB=0.0103048;SGB=-0.693147;RPB=0.599694;MQB=0.626877;MQSB=0.0855983;BQB=1.59654e-22;MQ0F=0.017094;ICB=1;HOB=0.5;MQ=46;DP=763;DP4=92,309,59,263;AN=12;AC=6	GT:PL	0/1:255,0,255	0/1:255,0,255	./.:.	./.:.	./.:.	./.:.	./.:.	./.:.	0/1:227,0,255	0/1:255,0,255	./.:.	./.:.	./.:.	./.:.	./.:.	./.:.	./.:.	./.:.	./.:.	0/1:255,0,255	0/1:255,0,255	./.:.	./.:.	./.:.	./.:.
1	144906518	.	T	C	222	PASS	VDB=0.222359;SGB=-0.693147;RPB=0.999532;MQB=0.950583;MQSB=0.0990246;BQB=1.96342e-06;MQ0F=0;ICB=1;HOB=0.5;MQ=43;DP=291;DP4=19,120,30,107;AN=4;AC=2	GT:PL	./.:.	./.:.	./.:.	./.:.	./.:.	./.:.	./.:.	./.:.	./.:.	./.:.	./.:.	./.:.	./.:.	./.:.	./.:.	./.:.	./.:.	./.:.	./.:.	./.:.	./.:.	0/1:255,0,255	0/1:255,0,255	./.:.	./.:.
1	144909956	.	G	A	115	PASS	VDB=0.497518;SGB=-0.692067;RPB=0.797664;MQB=1;BQB=0.000160232;MQ0F=0;ICB=1;HOB=0.5;MQ=60;MQSB=1;DP=318;DP4=207,8,90,2;AN=20;AC=10	GT:PL	./.:.	./.:.	0/1:148,0,180	./.:.	./.:.	0/1:106,0,193	0/1:113,0,203	./.:.	./.:.	./.:.	./.:.	./.:.	./.:.	0/1:118,0,181	./.:.	0/1:80,0,255	0/1:114,0,219	./.:.	./.:.	0/1:74,0,185	0/1:89,0,139	0/1:68,0,200	0/1:75,0,197	./.:.	./.:.
1	144910082	.	A	G	228	PASS	VDB=0.141167;SGB=-0.693147;RPB=0.906263;MQB=1;MQSB=1;BQB=0.750785;MQ0F=0;ICB=1;HOB=0.5;MQ=60;DP=1144;DP4=7,75,147,835;AN=50;AC=44	GT:PL	0/1:255,0,73	0/1:255,0,186	1/1:255,181,0	1/1:202,24,0	1/1:238,93,0	1/1:255,111,0	0/1:217,0,112	0/1:255,0,126	1/1:255,93,0	1/1:255,90,0	1/1:255,87,0	1/1:255,160,0	1/1:255,84,0	0/1:255,0,105	0/1:235,0,135	1/1:255,87,0	1/1:255,84,0	1/1:255,172,0	1/1:255,141,0	1/1:255,78,0	1/1:255,105,0	1/1:255,205,0	1/1:255,202,0	1/1:255,117,0	1/1:255,66,0
1	144912153	.	A	G	228	PASS	VDB=0.328895;SGB=-0.693054;RPB=0.901319;MQB=1;MQSB=1;BQB=0.243474;MQ0F=0;ICB=1;HOB=0.5;MQ=60;DP=503;DP4=22,4,335,109;AN=48;AC=44	GT:PL	0/1:249,0,28	0/1:222,0,94	1/1:221,36,0	./.:.	1/1:252,51,0	1/1:242,48,0	1/1:255,63,0	1/1:239,42,0	1/1:255,45,0	1/1:237,36,0	1/1:255,51,0	1/1:255,57,0	1/1:250,36,0	0/1:228,0,110	0/1:166,0,100	1/1:255,39,0	1/1:193,21,0	1/1:255,63,0	1/1:213,36,0	1/1:255,57,0	1/1:255,75,0	1/1:255,99,0	1/1:255,93,0	1/1:255,57,0	1/1:208,63,0
1	144912233	.	C	T	195	PASS	VDB=0.0464998;SGB=-0.693145;RPB=0.433681;MQB=2.29321e-08;MQSB=0.978081;BQB=1.56272e-07;MQ0F=0;ICB=1;HOB=0.5;MQ=53;DP=1041;DP4=424,91,404,62;AN=48;AC=24	GT:PL	0/1:211,0,255	0/1:211,0,255	0/1:228,0,188	./.:.	0/1:146,0,255	0/1:118,0,239	0/1:180,0,255	0/1:85,0,245	0/1:202,0,254	0/1:144,0,140	0/1:107,0,200	0/1:220,0,213	0/1:175,0,217	0/1:154,0,255	0/1:123,0,219	0/1:164,0,134	0/1:156,0,213	0/1:194,0,252	0/1:189,0,255	0/1:163,0,226	0/1:194,0,250	0/1:191,0,255	0/1:228,0,255	0/1:165,0,218	0/1:200,0,251
1	144915412	.	T	C	188	PASS	VDB=0.408026;SGB=-0.693147;RPB=0.814044;MQB=0.988473;MQSB=0.993197;BQB=1.30075e-13;MQ0F=0;ICB=1;HOB=0.5;MQ=59;DP=1146;DP4=717,19,372,9;AN=38;AC=19	GT:PL	0/1:156,0,239	0/1:221,0,215	0/1:127,0,183	0/1:101,0,139	./.:.	./.:.	./.:.	0/1:86,0,142	0/1:111,0,188	0/1:123,0,169	0/1:110,0,148	0/1:105,0,181	./.:.	./.:.	0/1:82,0,138	0/1:188,0,166	0/1:166,0,137	./.:.	0/1:77,0,113	0/1:125,0,186	0/1:70,0,172	0/1:88,0,193	0/1:92,0,220	0/1:152,0,122	0/1:203,0,121
1	144915561	.	G	A	222	PASS	VDB=0.0741573;SGB=-0.693147;RPB=0.885324;MQB=0.999339;MQSB=0.00216228;BQB=1.33622e-13;MQ0F=0;ICB=1;HOB=0.5;MQ=53;DP=1968;DP4=158,801,147,755;AN=50;AC=25	GT:PL	0/1:255,0,255	0/1:255,0,255	0/1:255,0,255	0/1:107,0,151	0/1:203,0,255	0/1:232,0,255	0/1:242,0,255	0/1:188,0,246	0/1:220,0,255	0/1:201,0,252	0/1:239,0,255	0/1:244,0,255	0/1:213,0,227	0/1:180,0,255	0/1:231,0,170	0/1:226,0,255	0/1:199,0,155	0/1:166,0,255	0/1:226,0,255	0/1:255,0,255	0/1:217,0,255	0/1:255,0,255	0/1:255,0,255	0/1:175,0,241	0/1:136,0,255
1	144915624	.	G	A	107	PASS	VDB=0.654764;SGB=-0.693079;RPB=0.987304;MQB=7.99074e-09;MQSB=0.958333;BQB=2.00408e-07;MQ0F=0;ICB=1;HOB=0.5;MQ=49;DP=706;DP4=8,366,3,323;AN=42;AC=21	GT:PL	0/1:128,0,173	0/1:131,0,155	0/1:128,0,157	./.:.	0/1:109,0,154	0/1:127,0,149	0/1:125,0,103	0/1:133,0,67	./.:.	0/1:68,0,166	0/1:128,0,204	0/1:133,0,141	0/1:119,0,162	0/1:93,0,190	0/1:97,0,183	0/1:101,0,168	0/1:105,0,46	0/1:112,0,157	0/1:129,0,161	./.:.	0/1:136,0,150	0/1:140,0,162	0/1:139,0,196	./.:.	0/1:74,0,180
1	144916676	.	C	T	222	PASS	VDB=0.683921;SGB=-0.693146;RPB=0.689072;MQB=1;MQSB=1;BQB=3.99628e-08;MQ0F=0;ICB=1;HOB=0.5;MQ=60;DP=2393;DP4=883,841,271,236;AN=34;AC=17	GT:PL	./.:.	./.:.	./.:.	./.:.	0/1:255,0,255	0/1:255,0,255	0/1:132,0,255	0/1:255,0,255	0/1:217,0,255	0/1:93,0,255	0/1:189,0,255	0/1:157,0,255	0/1:146,0,255	0/1:197,0,255	0/1:78,0,255	./.:.	./.:.	0/1:144,0,255	0/1:255,0,255	0/1:104,0,255	0/1:108,0,255	0/1:161,0,255	0/1:145,0,255	./.:.	./.:.
1	144916748	.	C	G	222	PASS	VDB=0.0563153;SGB=-0.693147;RPB=0.828992;MQB=1;MQSB=1;BQB=3.02798e-07;MQ0F=0;ICB=1;HOB=0.5;MQ=60;DP=2331;DP4=152,1061,120,903;AN=50;AC=25	GT:PL	0/1:255,0,255	0/1:255,0,255	0/1:255,0,255	0/1:155,0,87	0/1:254,0,249	0/1:209,0,255	0/1:255,0,255	0/1:249,0,255	0/1:234,0,255	0/1:255,0,255	0/1:178,0,255	0/1:255,0,255	0/1:255,0,220	0/1:216,0,255	0/1:255,0,255	0/1:187,0,255	0/1:255,0,225	0/1:242,0,255	0/1:255,0,255	0/1:243,0,255	0/1:239,0,255	0/1:255,0,255	0/1:255,0,255	0/1:242,0,239	0/1:247,0,255
1	144917546	.	A	G	222	PASS	VDB=0.181397;SGB=-0.693147;RPB=0.48947;MQB=1;MQSB=1;BQB=3.37157e-10;MQ0F=0;ICB=1;HOB=0.5;MQ=60;DP=1715;DP4=341,510,350,446;AN=50;AC=25	GT:PL	0/1:255,0,255	0/1:255,0,255	0/1:255,0,255	0/1:64,0,122	0/1:240,0,255	0/1:255,0,255	0/1:255,0,255	0/1:255,0,255	0/1:255,0,255	0/1:255,0,255	0/1:255,0,255	0/1:255,0,255	0/1:255,0,255	0/1:255,0,255	0/1:255,0,222	0/1:255,0,255	0/1:255,0,248	0/1:255,0,255	0/1:255,0,255	0/1:255,0,255	0/1:255,0,255	0/1:255,0,255	0/1:255,0,255	0/1:255,0,251	0/1:255,0,255
1	144917809	.	T	C	100	PASS	VDB=0.493954;SGB=-0.662043;RPB=0.310311;MQB=0.992126;MQSB=0.65;BQB=0.0230905;MQ0F=0;ICB=1;HOB=0.5;MQ=37;DP=32;DP4=23,0,7,2;AN=2;AC=1	GT:PL	./.:.	./.:.	./.:.	./.:.	./.:.	./.:.	./.:.	./.:.	./.:.	./.:.	./.:.	./.:.	./.:.	./.:.	./.:.	./.:.	./.:.	./.:.	0/1:133,0,135	./.:.	./.:.	./.:.	./.:.	./.:.	./.:.
1	144917827	.	CA	C	144	PASS	INDEL;IDV=13;IMF=0.317073;VDB=0.395095;SGB=-0.683931;MQ0F=0;ICB=1;HOB=0.5;MQ=38;MQSB=0.943677;DP=314;DP4=178,12,106,10;AN=20;AC=10	GT:PL	./.:.	./.:.	0/1:104,0,178	./.:.	0/1:156,0,187	0/1:142,0,138	0/1:98,0,213	./.:.	0/1:101,0,202	./.:.	0/1:144,0,177	0/1:178,0,172	./.:.	./.:.	./.:.	./.:.	./.:.	0/1:97,0,225	./.:.	0/1:136,0,214	./.:.	0/1:135,0,209	./.:.	./.:.	./.:.
1	144917841	.	T	C	222	PASS	VDB=0.10806;SGB=-0.69312;RPB=0.955702;MQB=0.129692;MQSB=0.947472;BQB=7.67725e-06;MQ0F=0;ICB=1;HOB=0.5;MQ=43;DP=879;DP4=408,24,405,20;AN=48;AC=24	GT:PL	0/1:175,0,179	0/1:168,0,215	0/1:153,0,129	./.:.	0/1:173,0,145	0/1:168,0,93	0/1:167,0,202	0/1:140,0,140	0/1:184,0,146	0/1:159,0,166	0/1:255,0,108	0/1:248,0,150	0/1:123,0,167	0/1:196,0,158	0/1:140,0,172	0/1:186,0,136	0/1:131,0,141	0/1:154,0,158	0/1:146,0,168	0/1:138,0,122	0/1:120,0,141	0/1:199,0,156	0/1:139,0,161	0/1:171,0,111	0/1:139,0,124
1	144918034	.	A	G	136	PASS	VDB=0.953777;SGB=-0.676189;RPB=0.998397;MQB=1;BQB=0.00780539;MQ0F=0;ICB=1;HOB=0.5;MQ=60;MQSB=0.947368;DP=347;DP4=3,227,3,107;AN=26;AC=13	GT:PL	./.:.	./.:.	./.:.	./.:.	0/1:152,0,65	0/1:169,0,124	0/1:90,0,157	0/1:135,0,124	0/1:162,0,134	0/1:112,0,132	0/1:151,0,141	0/1:73,0,125	./.:.	0/1:76,0,133	./.:.	./.:.	./.:.	0/1:120,0,130	0/1:138,0,129	./.:.	0/1:74,0,112	0/1:129,0,171	./.:.	./.:.	./.:.
1	144918957	.	T	A	222	PASS	VDB=0.00582538;SGB=-0.693147;RPB=0.956057;MQB=8.77913e-42;MQSB=0.311961;BQB=2.02575e-30;MQ0F=0;ICB=1;HOB=0.5;MQ=55;DP=4466;DP4=1401,799,1219,697;AN=50;AC=25	GT:PL	0/1:255,0,255	0/1:255,0,255	0/1:255,0,255	0/1:255,0,255	0/1:217,0,255	0/1:255,0,255	0/1:255,0,255	0/1:255,0,255	0/1:255,0,255	0/1:255,0,255	0/1:255,0,255	0/1:255,0,255	0/1:255,0,255	0/1:255,0,255	0/1:255,0,255	0/1:255,0,255	0/1:255,0,255	0/1:255,0,255	0/1:255,0,255	0/1:255,0,255	0/1:255,0,255	0/1:255,0,255	0/1:255,0,255	0/1:255,0,255	0/1:255,0,255
1	144918994	.	G	T	63	PASS	VDB=0.206692;SGB=-0.693146;RPB=0.26977;MQB=1.45889e-09;MQSB=0.927588;BQB=2.7236e-15;MQ0F=0;ICB=1;HOB=0.5;MQ=58;DP=489;DP4=151,205,36,55;AN=4;AC=2	GT:PL	./.:.	./.:.	./.:.	./.:.	./.:.	./.:.	./.:.	./.:.	./.:.	./.:.	./.:.	./.:.	./.:.	./.:.	./.:.	./.:.	./.:.	./.:.	./.:.	./.:.	./.:.	0/1:98,0,255	0/1:72,0,255	./.:.	./.:.
1	144919008	.	AC	A	222	PASS	INDEL;IDV=38;IMF=0.234568;VDB=0.518697;SGB=-0.693143;MQSB=0.483178;MQ0F=0;ICB=1;HOB=0.5;MQ=58;DP=1415;DP4=209,809,82,261;AN=24;AC=12	GT:PL	./.:.	./.:.	0/1:138,0,255	./.:.	0/1:239,0,255	0/1:255,0,255	0/1:124,0,255	0/1:121,0,255	./.:.	0/1:103,0,255	0/1:106,0,255	0/1:102,0,255	0/1:157,0,255	./.:.	0/1:133,0,255	./.:.	./.:.	./.:.	./.:.	0/1:159,0,255	0/1:165,0,255	./.:.	./.:.	./.:.	./.:.
1	144919094	.	C	T	115	PASS	VDB=0.134289;SGB=-0.693143;RPB=0.944425;MQB=1;BQB=9.35682e-12;MQ0F=0;ICB=1;HOB=0.5;MQ=60;MQSB=1;DP=1125;DP4=3,614,1,494;AN=48;AC=24	GT:PL	0/1:104,0,169	0/1:148,0,195	0/1:122,0,167	./.:.	0/1:108,0,154	0/1:105,0,162	0/1:135,0,208	0/1:124,0,191	0/1:113,0,205	0/1:135,0,190	0/1:147,0,197	0/1:143,0,239	0/1:128,0,220	0/1:145,0,172	0/1:140,0,168	0/1:130,0,197	0/1:138,0,182	0/1:135,0,160	0/1:133,0,174	0/1:82,0,169	0/1:125,0,139	0/1:106,0,166	0/1:126,0,165	0/1:105,0,165	0/1:114,0,161
1	144921924	.	G	A	177	PASS	VDB=0.957626;SGB=-0.693132;RPB=0.84386;MQB=0.995879;MQSB=0.981934;BQB=8.90307e-13;MQ0F=0;ICB=1;HOB=0.5;MQ=59;DP=2060;DP4=607,891,200,296;AN=22;AC=11	GT:PL	./.:.	./.:.	./.:.	./.:.	./.:.	./.:.	./.:.	./.:.	0/1:209,0,255	0/1:168,0,255	./.:.	./.:.	./.:.	0/1:156,0,255	0/1:177,0,255	./.:.	0/1:172,0,255	0/1:151,0,255	0/1:182,0,255	0/1:211,0,255	0/1:111,0,255	./.:.	./.:.	0/1:117,0,255	0/1:159,0,255
1	144922109	.	A	G	222	PASS	VDB=0.525334;SGB=-0.693147;RPB=0.233737;MQB=1;MQSB=1;BQB=8.40779e-45;MQ0F=0;ICB=1;HOB=0.5;MQ=60;DP=7533;DP4=2509,1249,2191,1073;AN=50;AC=25	GT:PL	0/1:255,0,255	0/1:255,0,255	0/1:255,0,255	0/1:255,0,255	0/1:255,0,255	0/1:255,0,255	0/1:255,0,255	0/1:255,0,255	0/1:255,0,255	0/1:255,0,255	0/1:255,0,255	0/1:255,0,255	0/1:255,0,255	0/1:255,0,255	0/1:255,0,255	0/1:255,0,255	0/1:255,0,255	0/1:255,0,255	0/1:255,0,255	0/1:255,0,255	0/1:255,0,255	0/1:255,0,255	0/1:255,0,255	0/1:255,0,255	0/1:255,0,255
1	144922171	.	C	T	222	PASS	VDB=0.181642;SGB=-0.693147;RPB=0.857576;MQB=1;MQSB=1;BQB=0.262707;MQ0F=0;ICB=1;HOB=0.5;MQ=60;DP=9048;DP4=2424,2059,2219,1752;AN=50;AC=25	GT:PL	0/1:255,0,255	0/1:255,0,255	0/1:255,0,255	0/1:255,0,255	0/1:255,0,255	0/1:255,0,255	0/1:255,0,255	0/1:255,0,255	0/1:255,0,255	0/1:255,0,255	0/1:255,0,255	0/1:255,0,255	0/1:255,0,255	0/1:255,0,255	0/1:255,0,255	0/1:255,0,255	0/1:255,0,255	0/1:255,0,255	0/1:255,0,255	0/1:255,0,255	0/1:255,0,255	0/1:255,0,255	0/1:255,0,255	0/1:255,0,255	0/1:255,0,255
1	144922294	.	G	A	221	PASS	VDB=0.119655;SGB=-0.693147;RPB=0.907695;MQB=0.974805;MQSB=0.984829;BQB=0.00787586;MQ0F=0;ICB=1;HOB=0.5;MQ=59;DP=320;DP4=46,174,11,73;AN=4;AC=2	GT:PL	./.:.	./.:.	./.:.	./.:.	./.:.	./.:.	./.:.	./.:.	./.:.	./.:.	./.:.	./.:.	./.:.	./.:.	./.:.	0/1:163,0,255	0/1:255,0,255	./.:.	./.:.	./.:.	./.:.	./.:.	./.:.	./.:.	./.:.
1	144922523	.	C	T	222	PASS	VDB=0.0606698;SGB=-0.693147;RPB=0.658353;MQB=1;MQSB=1;BQB=0.267028;MQ0F=0;ICB=1;HOB=0.5;MQ=60;DP=4531;DP4=2474,679,897,230;AN=36;AC=18	GT:PL	./.:.	./.:.	0/1:74,0,255	0/1:153,0,255	0/1:255,0,255	0/1:255,0,255	0/1:129,0,255	./.:.	0/1:150,0,255	0/1:121,0,255	0/1:171,0,255	0/1:109,0,255	0/1:166,0,255	0/1:158,0,255	0/1:123,0,255	./.:.	./.:.	0/1:67,0,255	0/1:146,0,255	0/1:74,0,255	0/1:160,0,255	0/1:145,0,255	0/1:85,0,255	./.:.	./.:.
1	144922583	.	G	A	222	PASS	VDB=0.499992;SGB=-0.693147;RPB=0.999944;MQB=1;MQSB=1;BQB=0.0673679;MQ0F=0;ICB=1;HOB=0.5;MQ=60;DP=7993;DP4=1643,2182,1470,2091;AN=50;AC=25	GT:PL	0/1:255,0,255	0/1:255,0,255	0/1:255,0,255	0/1:255,0,255	0/1:255,0,255	0/1:255,0,255	0/1:255,0,255	0/1:255,0,255	0/1:255,0,255	0/1:255,0,209	0/1:255,0,255	0/1:255,0,255	0/1:255,0,255	0/1:255,0,255	0/1:255,0,255	0/1:255,0,255	0/1:255,0,255	0/1:255,0,255	0/1:255,0,255	0/1:255,0,255	0/1:255,0,255	0/1:255,0,255	0/1:255,0,255	0/1:255,0,255	0/1:255,0,255
1	144923728	.	GT	G	164	PASS	INDEL;IDV=40;IMF=0.28777;VDB=0.374738;SGB=-0.693146;MQSB=1.3596e-05;MQ0F=0;ICB=1;HOB=0.5;MQ=48;DP=1621;DP4=805,359,285,129;AN=18;AC=9	GT:PL	./.:.	./.:.	./.:.	./.:.	./.:.	./.:.	./.:.	./.:.	0/1:198,0,255	./.:.	./.:.	./.:.	./.:.	0/1:198,0,255	0/1:134,0,255	./.:.	0/1:153,0,255	0/1:169,0,255	0/1:135,0,255	0/1:114,0,255	./.:.	./.:.	./.:.	0/1:129,0,255	0/1:159,0,255
1	144923823	.	TAGGAAGAAACGGCA	T	228	PASS	INDEL;IDV=90;IMF=0.481283;VDB=4.81416e-16;SGB=-0.693147;MQSB=1;MQ0F=0;MQ=60;ICB=1;HOB=0.5;DP=3466;DP4=24,71,296,1511;AN=44;AC=41	GT:PL	./.:.	./.:.	1/1:255,255,0	0/1:255,0,24	1/1:255,169,0	1/1:255,255,0	1/1:255,255,0	1/1:255,255,0	1/1:255,255,0	1/1:255,255,0	1/1:255,247,0	1/1:255,255,0	1/1:255,255,0	0/1:255,0,255	0/1:255,0,255	1/1:255,255,0	1/1:255,223,0	1/1:255,220,0	1/1:255,255,0	1/1:255,211,0	1/1:255,250,0	1/1:255,255,0	./.:.	1/1:255,238,0	1/1:255,229,0
1	144923838	.	AGG	AAACGG,A	141	PASS	INDEL;IDV=1;IMF=0.00819672;VDB=0.771923;SGB=-0.636426;MQSB=0.945783;MQ0F=0.00826446;ICB=1;HOB=0.5;MQ=46;DP=351;DP4=4,56,10,11;AN=6;AC=1,2	GT:PL	./.:.	./.:.	./.:.	./.:.	./.:.	./.:.	0/1:175,0,204,.,.,.	./.:.	./.:.	./.:.	./.:.	./.:.	./.:.	./.:.	./.:.	0/2:142,.,.,0,.,187	0/2:170,.,.,0,.,150	./.:.	./.:.	./.:.	./.:.	./.:.	./.:.	./.:.	./.:.
1	144923887	.	T	A	47.1555	PASS	VDB=0.0539804;SGB=-0.688148;RPB=0.871542;MQB=0.508464;MQSB=0.285734;BQB=0.528438;MQ0F=0;ICB=1;HOB=0.5;MQ=49;DP=83;DP4=4,55,1,14;AN=2;AC=1	GT:PL	./.:.	./.:.	./.:.	./.:.	./.:.	./.:.	0/1:82,0,228	./.:.	./.:.	./.:.	./.:.	./.:.	./.:.	./.:.	./.:.	./.:.	./.:.	./.:.	./.:.	./.:.	./.:.	./.:.	./.:.	./.:.	./.:.
1	144923916	.	G	A	37.002	PASS	VDB=0.788873;SGB=-0.688148;RPB=0.786083;MQB=1;MQSB=1;BQB=1.12734e-05;MQ0F=0;ICB=1;HOB=0.5;MQ=60;DP=56;DP4=2,39,0,15;AN=2;AC=1	GT:PL	./.:.	./.:.	./.:.	./.:.	./.:.	./.:.	./.:.	./.:.	./.:.	./.:.	./.:.	./.:.	./.:.	./.:.	./.:.	./.:.	./.:.	./.:.	./.:.	./.:.	./.:.	./.:.	./.:.	0/1:71,0,195	./.:.
1	144930571	.	C	A	217	PASS	VDB=0.497589;SGB=-0.693147;RPB=0.902745;MQB=1;MQSB=1;BQB=1.13051e-11;MQ0F=0;ICB=1;HOB=0.5;MQ=60;DP=1292;DP4=559,97,511,57;AN=50;AC=25	GT:PL	0/1:218,0,255	0/1:223,0,255	0/1:238,0,255	0/1:78,0,72	0/1:178,0,255	0/1:157,0,255	0/1:184,0,255	0/1:236,0,234	0/1:225,0,224	0/1:213,0,215	0/1:212,0,255	0/1:225,0,255	0/1:220,0,255	0/1:105,0,228	0/1:193,0,254	0/1:201,0,255	0/1:142,0,176	0/1:162,0,255	0/1:238,0,188	0/1:204,0,255	0/1:177,0,254	0/1:250,0,255	0/1:250,0,255	0/1:156,0,192	0/1:187,0,208
1	144930596	.	C	A	222	PASS	VDB=0.521784;SGB=-0.693147;RPB=0.474713;MQB=1;MQSB=1;BQB=0.00710537;MQ0F=0;ICB=1;HOB=0.5;MQ=60;DP=1771;DP4=642,206,633,158;AN=50;AC=25	GT:PL	0/1:255,0,255	0/1:255,0,255	0/1:255,0,255	0/1:95,0,90	0/1:183,0,255	0/1:255,0,255	0/1:227,0,255	0/1:255,0,255	0/1:255,0,255	0/1:255,0,255	0/1:233,0,255	0/1:255,0,255	0/1:246,0,255	0/1:239,0,255	0/1:255,0,255	0/1:247,0,255	0/1:254,0,201	0/1:246,0,255	0/1:255,0,255	0/1:255,0,255	0/1:164,0,255	0/1:255,0,255	0/1:255,0,255	0/1:255,0,255	0/1:207,0,255
1	144930940	.	T	C	222	PASS	VDB=0.701626;SGB=-0.693147;RPB=0.39486;MQB=1;MQSB=1;BQB=1.02508e-30;MQ0F=0;ICB=1;HOB=0.5;MQ=60;DP=5062;DP4=770,1725,733,1535;AN=50;AC=25	GT:PL	0/1:255,0,255	0/1:255,0,255	0/1:255,0,255	0/1:134,0,255	0/1:255,0,255	0/1:255,0,255	0/1:255,0,255	0/1:255,0,255	0/1:255,0,255	0/1:255,0,255	0/1:255,0,255	0/1:255,0,255	0/1:255,0,255	0/1:255,0,255	0/1:255,0,255	0/1:255,0,255	0/1:255,0,255	0/1:255,0,255	0/1:255,0,255	0/1:255,0,255	0/1:255,0,255	0/1:255,0,255	0/1:255,0,255	0/1:255,0,255	0/1:255,0,255
1	144931087	.	T	C	222	PASS	VDB=0.641434;SGB=-0.693147;RPB=0.859738;MQB=1;MQSB=1;BQB=0.0123562;MQ0F=0;ICB=1;HOB=0.5;MQ=60;DP=821;DP4=297,292,112,94;AN=18;AC=9	GT:PL	./.:.	0/1:246,0,255	0/1:200,0,255	./.:.	./.:.	./.:.	0/1:205,0,255	0/1:79,0,255	./.:.	./.:.	0/1:250,0,255	0/1:171,0,255	0/1:184,0,255	./.:.	./.:.	0/1:255,0,255	0/1:175,0,255	./.:.	./.:.	./.:.	./.:.	./.:.	./.:.	./.:.	./.:.
1	144931330	.	C	T	222	PASS	VDB=0.184681;SGB=-0.693147;RPB=0.533778;MQB=1;MQSB=1;BQB=1.66755e-43;MQ0F=0;ICB=1;HOB=0.5;MQ=60;DP=6201;DP4=1514,1598,1239,1401;AN=50;AC=25	GT:PL	0/1:255,0,255	0/1:255,0,255	0/1:255,0,255	0/1:249,0,255	0/1:255,0,255	0/1:255,0,255	0/1:255,0,255	0/1:255,0,255	0/1:255,0,255	0/1:255,0,255	0/1:255,0,255	0/1:255,0,255	0/1:255,0,255	0/1:255,0,255	0/1:255,0,255	0/1:255,0,255	0/1:255,0,255	0/1:255,0,255	0/1:255,0,255	0/1:255,0,255	0/1:255,0,255	0/1:255,0,255	0/1:255,0,255	0/1:255,0,255	0/1:255,0,255
1	144931392	.	G	A	222	PASS	VDB=0.778146;SGB=-0.693147;RPB=0.483638;MQB=1;MQSB=1;BQB=3.49332e-05;MQ0F=0;ICB=1;HOB=0.5;MQ=60;DP=5071;DP4=1078,1485,1002,1318;AN=50;AC=25	GT:PL	0/1:255,0,255	0/1:255,0,255	0/1:255,0,255	0/1:255,0,255	0/1:255,0,255	0/1:255,0,255	0/1:255,0,255	0/1:255,0,255	0/1:255,0,255	0/1:255,0,255	0/1:255,0,255	0/1:255,0,255	0/1:255,0,255	0/1:255,0,255	0/1:255,0,255	0/1:255,0,255	0/1:255,0,255	0/1:255,0,255	0/1:255,0,255	0/1:255,0,255	0/1:255,0,255	0/1:255,0,255	0/1:255,0,255	0/1:255,0,255	0/1:255,0,255
1	144931461	.	A	T	222	PASS	VDB=0.474834;SGB=-0.693147;RPB=0.948544;MQB=1;MQSB=1;BQB=0.556422;MQ0F=0;ICB=1;HOB=0.5;MQ=60;DP=2549;DP4=956,736,442,287;AN=24;AC=12	GT:PL	0/1:255,0,255	0/1:255,0,255	0/1:184,0,255	0/1:145,0,255	./.:.	./.:.	./.:.	0/1:110,0,255	./.:.	./.:.	0/1:109,0,255	0/1:182,0,255	0/1:203,0,255	./.:.	./.:.	0/1:188,0,255	0/1:179,0,255	./.:.	./.:.	./.:.	./.:.	./.:.	./.:.	0/1:97,0,255	0/1:139,0,255
1	144931581	.	C	G	146	PASS	VDB=0.0513647;SGB=-0.693147;RPB=0.211957;MQB=1;MQSB=1;BQB=0.00514994;MQ0F=0;ICB=1;HOB=0.5;MQ=60;DP=818;DP4=287,301,94,75;AN=4;AC=2	GT:PL	./.:.	./.:.	./.:.	./.:.	./.:.	./.:.	./.:.	./.:.	./.:.	./.:.	./.:.	./.:.	./.:.	./.:.	./.:.	./.:.	./.:.	./.:.	./.:.	./.:.	./.:.	0/1:180,0,255	0/1:115,0,255	./.:.	./.:.
1	144931727	.	G	A	152	PASS	VDB=0.421703;SGB=-0.676189;RPB=0.468654;MQB=1;BQB=0.00157286;MQ0F=0;ICB=1;HOB=0.5;MQ=60;MQSB=1;DP=590;DP4=9,377,4,182;AN=22;AC=11	GT:PL	./.:.	./.:.	0/1:71,0,148	./.:.	0/1:124,0,188	0/1:117,0,163	0/1:83,0,225	./.:.	./.:.	0/1:93,0,179	0/1:117,0,222	0/1:84,0,255	0/1:95,0,200	0/1:100,0,240	./.:.	./.:.	./.:.	0/1:81,0,231	./.:.	./.:.	./.:.	0/1:185,0,158	./.:.	./.:.	./.:.
1	144931739	.	A	AGGC	222	PASS	INDEL;IDV=15;IMF=0.185185;VDB=1.23161e-05;SGB=-0.689466;MQSB=1;MQ0F=0;ICB=1;HOB=0.5;MQ=60;DP=81;DP4=1,27,4,12;AN=2;AC=1	GT:PL	./.:.	./.:.	./.:.	./.:.	./.:.	./.:.	./.:.	./.:.	./.:.	./.:.	./.:.	./.:.	./.:.	./.:.	./.:.	./.:.	./.:.	./.:.	./.:.	./.:.	./.:.	./.:.	0/1:255,0,255	./.:.	./.:.
1	144946510	.	C	T	228	PASS	VDB=0.000354006;SGB=-0.693147;MQSB=1;MQ0F=0;MQ=60;RPB=0.927419;MQB=1;BQB=0.00485265;ICB=1;HOB=0.5;DP=1591;DP4=16,0,1492,3;AN=50;AC=49	GT:PL	1/1:255,255,0	1/1:239,255,0	1/1:212,223,0	1/1:170,33,0	1/1:97,0,2	0/1:128,0,84	1/1:219,126,0	1/1:212,160,0	1/1:217,105,0	1/1:220,190,0	1/1:231,166,0	1/1:255,255,0	1/1:209,160,0	1/1:255,135,0	1/1:206,117,0	1/1:220,144,0	1/1:211,157,0	1/1:219,247,0	1/1:234,217,0	1/1:184,111,0	1/1:183,148,0	1/1:218,255,0	1/1:246,255,0	1/1:179,114,0	1/1:173,120,0
1	144946768	.	G	A	222	PASS	VDB=0.00394513;SGB=-0.693147;RPB=0.927675;MQB=1;MQSB=1;BQB=6.23992e-12;MQ0F=0;ICB=1;HOB=0.5;MQ=60;DP=1965;DP4=103,908,108,765;AN=50;AC=25	GT:PL	0/1:255,0,245	0/1:255,0,249	0/1:255,0,255	0/1:211,0,145	0/1:172,0,255	0/1:244,0,219	0/1:153,0,255	0/1:158,0,255	0/1:255,0,255	0/1:209,0,255	0/1:255,0,228	0/1:255,0,255	0/1:158,0,236	0/1:238,0,253	0/1:255,0,255	0/1:170,0,255	0/1:255,0,241	0/1:255,0,255	0/1:255,0,255	0/1:168,0,255	0/1:201,0,253	0/1:255,0,255	0/1:255,0,255	0/1:196,0,173	0/1:180,0,255
1	144946876	.	C	T	114	PASS	VDB=0.415179;SGB=-0.680642;RPB=0.960401;MQB=1;MQSB=1;BQB=0.000726041;MQ0F=0;ICB=1;HOB=0.5;MQ=60;DP=189;DP4=3,85,5,91;AN=30;AC=15	GT:PL	0/1:145,0,134	0/1:111,0,128	0/1:73,0,74	./.:.	./.:.	./.:.	0/1:80,0,121	./.:.	0/1:147,0,191	./.:.	./.:.	0/1:129,0,105	0/1:67,0,134	./.:.	./.:.	./.:.	0/1:73,0,90	0/1:78,0,71	0/1:125,0,123	0/1:72,0,54	0/1:67,0,107	0/1:111,0,150	0/1:94,0,191	0/1:86,0,14	./.:.
1	144951959	.	T	C	30.646	PASS	VDB=0.0861031;SGB=-0.636426;RPB=0.643294;MQB=0.782985;MQSB=1;BQB=0.760789;MQ0F=0.108108;ICB=1;HOB=0.5;MQ=35;DP=37;DP4=28,1,7,0;AN=2;AC=1	GT:PL	./.:.	./.:.	./.:.	0/1:65,0,166	./.:.	./.:.	./.:.	./.:.	./.:.	./.:.	./.:.	./.:.	./.:.	./.:.	./.:.	./.:.	./.:.	./.:.	./.:.	./.:.	./.:.	./.:.	./.:.	./.:.	./.:.
1	144951973	.	T	C	222	PASS	VDB=0.379408;SGB=-0.693147;RPB=0.66336;MQB=0.343975;MQSB=0.873988;BQB=0.00778416;MQ0F=0.180974;ICB=1;HOB=0.5;MQ=31;DP=4121;DP4=1267,152,2217,234;AN=50;AC=25	GT:PL	0/1:245,0,165	0/1:255,0,154	0/1:255,0,153	0/1:196,0,135	0/1:237,0,134	0/1:255,0,191	0/1:178,0,159	0/1:212,0,169	0/1:237,0,184	0/1:204,0,110	0/1:231,0,222	0/1:247,0,182	0/1:181,0,179	0/1:236,0,223	0/1:202,0,195	0/1:219,0,100	0/1:255,0,152	0/1:255,0,214	0/1:252,0,214	0/1:176,0,188	0/1:242,0,195	0/1:255,0,195	0/1:251,0,255	0/1:198,0,126	0/1:226,0,134
[truncated: 9,841 more rows]

## Sheet: Table_S8_Insignia_78donors
Table S8. Genetic background of Insignia B-hiPSCs.
Sample	Genotype	sub_num
MSH11i2	ATM	1942
MSH13i1	ATM	1793
MSH14i2	ATM	1337
MSH19i2	XPV	1206
MSH20i1	XPC	4221
MSH21i1	XPC	4491
MSH22i1	Control	1562
MSH23i3	Control	1331
MSH25i3	Control	1759
MSH26i3	Control	1257
MSH27i1	XPG	2907
MSH28i1	ATM	670
MSH29i1	Control	1413
MSH2i1	XPA	2216
MSH30i3	XPD	1546
[truncated: 63 more rows]

[truncated: 6 more sheets: Table_S9_dNdScv_Insignia_blood, Table_S10_insignia_coding_muts, Table_S11_BCORstatus, Table_S12_ips_subclones_bcormut, Table_S13_DGE_INSIGNIA_BCOR, TableS14_cancer_pipelineSummary]
